# Supplementary material for: Differentiation mechanisms of rhizome clonal propagation strategies in Leymus chinensis based on physiological and metabolomic analyses
Source: Front Plant Sci. 2026 Mar 10;17:1753652. doi: 10.3389/fpls.2026.1753652 (PMC13047480; doi:10.3389/fpls.2026.1753652)
Supplement: Supplementary file 1 [file Table1.xlsx]

## Sheet: Sheet1
Kegg_level_1	Kegg_pathway	ko_ID	Cluster_frequency	Metabolome_frequency	P-value	Adjusted P-value	DA_score	Up_num	Down_num
Metabolism	Metabolic pathways	ko01100	48 out of 107 44.8598130841121%	301 out of 538 55.9479553903346%	0.996345	1	0.0465116	31	17
Metabolism	Biosynthesis of secondary metabolites	ko01110	24 out of 107 22.4299065420561%	169 out of 538 31.4126394052045%	0.99186	1	0.0236686	14	10
Metabolism	2-Oxocarboxylic acid metabolism	ko01210	3 out of 107 2.80373831775701%	26 out of 538 4.83271375464684%	0.919099	1	-0.0384615	1	2
Metabolism	Fatty acid metabolism	ko01212	1 out of 107 0.934579439252336%	1 out of 538 0.185873605947955%	0.198885	1	1	1	0
Metabolism	Biosynthesis of amino acids	ko01230	5 out of 107 4.67289719626168%	40 out of 538 7.43494423791822%	0.929405	1	-0.025	2	3
Metabolism	Nucleotide metabolism	ko01232	5 out of 107 4.67289719626168%	23 out of 538 4.27509293680297%	0.495604	1	0.0434783	3	2
Metabolism	Biosynthesis of cofactors	ko01240	7 out of 107 6.54205607476636%	51 out of 538 9.47955390334572%	0.915349	1	-0.0196078	3	4
Metabolism	Pentose phosphate pathway	ko00030	1 out of 107 0.934579439252336%	9 out of 538 1.6728624535316%	0.866355	1	0.111111	1	0
Metabolism	Pentose and glucuronate interconversions	ko00040	3 out of 107 2.80373831775701%	10 out of 538 1.85873605947955%	0.318233	1	0.3	3	0
Metabolism	Ascorbate and aldarate metabolism	ko00053	1 out of 107 0.934579439252336%	13 out of 538 2.41635687732342%	0.946033	1	0.0769231	1	0
Metabolism	Butanoate metabolism	ko00650	2 out of 107 1.86915887850467%	8 out of 538 1.48698884758364%	0.494486	1	0.25	2	0
Metabolism	C5-Branched dibasic acid metabolism	ko00660	1 out of 107 0.934579439252336%	8 out of 538 1.48698884758364%	0.832548	1	0.125	1	0
Metabolism	Fatty acid biosynthesis	ko00061	1 out of 107 0.934579439252336%	4 out of 538 0.743494423791822%	0.589256	1	0.25	1	0
Metabolism	Cutin, suberine and wax biosynthesis	ko00073	1 out of 107 0.934579439252336%	4 out of 538 0.743494423791822%	0.589256	1	-0.25	0	1
Metabolism	Linoleic acid metabolism	ko00591	2 out of 107 1.86915887850467%	12 out of 538 2.23048327137546%	0.725136	1	-0.166667	0	2
Metabolism	alpha-Linolenic acid metabolism	ko00592	1 out of 107 0.934579439252336%	11 out of 538 2.04460966542751%	0.914992	1	-0.0909091	0	1
Metabolism	Biosynthesis of unsaturated fatty acids	ko01040	1 out of 107 0.934579439252336%	6 out of 538 1.11524163568773%	0.737493	1	0.166667	1	0
Metabolism	Purine metabolism	ko00230	3 out of 107 2.80373831775701%	19 out of 538 3.53159851301115%	0.764381	1	-0.0526316	1	2
Metabolism	Pyrimidine metabolism	ko00240	4 out of 107 3.73831775700935%	18 out of 538 3.3457249070632%	0.49572	1	0.111111	3	1
Metabolism	Cysteine and methionine metabolism	ko00270	2 out of 107 1.86915887850467%	14 out of 538 2.60223048327138%	0.803047	1	0	1	1
Metabolism	Valine, leucine and isoleucine biosynthesis	ko00290	1 out of 107 0.934579439252336%	9 out of 538 1.6728624535316%	0.866355	1	0.111111	1	0
Metabolism	Lysine degradation	ko00310	2 out of 107 1.86915887850467%	11 out of 538 2.04460966542751%	0.677334	1	0.181818	2	0
Metabolism	Arginine biosynthesis	ko00220	2 out of 107 1.86915887850467%	7 out of 538 1.30111524163569%	0.420709	1	-0.285714	0	2
Metabolism	Arginine and proline metabolism	ko00330	2 out of 107 1.86915887850467%	14 out of 538 2.60223048327138%	0.803047	1	0	1	1
Metabolism	Tyrosine metabolism	ko00350	6 out of 107 5.60747663551402%	17 out of 538 3.15985130111524%	0.0999753	1	0.235294	5	1
Metabolism	Phenylalanine metabolism	ko00360	1 out of 107 0.934579439252336%	12 out of 538 2.23048327137546%	0.932252	1	0.0833333	1	0
Metabolism	Tryptophan metabolism	ko00380	5 out of 107 4.67289719626168%	22 out of 538 4.08921933085502%	0.45261	1	-0.136364	1	4
Metabolism	Phenylalanine, tyrosine and tryptophan biosynthesis	ko00400	1 out of 107 0.934579439252336%	11 out of 538 2.04460966542751%	0.914992	1	0.0909091	1	0
Metabolism	beta-Alanine metabolism	ko00410	1 out of 107 0.934579439252336%	10 out of 538 1.85873605947955%	0.893387	1	0.1	1	0
Metabolism	Phosphonate and phosphinate metabolism	ko00440	1 out of 107 0.934579439252336%	2 out of 538 0.371747211895911%	0.358511	1	-0.5	0	1
Metabolism	D-Amino acid metabolism	ko00470	3 out of 107 2.80373831775701%	14 out of 538 2.60223048327138%	0.549836	1	0.0714286	2	1
Metabolism	Glutathione metabolism	ko00480	3 out of 107 2.80373831775701%	11 out of 538 2.04460966542751%	0.378853	1	0.272727	3	0
Metabolism	Riboflavin metabolism	ko00740	1 out of 107 0.934579439252336%	5 out of 538 0.929368029739777%	0.671558	1	0.2	1	0
Metabolism	Nicotinate and nicotinamide metabolism	ko00760	1 out of 107 0.934579439252336%	15 out of 538 2.78810408921933%	0.965806	1	0.0666667	1	0
Metabolism	Pantothenate and CoA biosynthesis	ko00770	1 out of 107 0.934579439252336%	10 out of 538 1.85873605947955%	0.893387	1	0.1	1	0
Metabolism	Ubiquinone and other terpenoid-quinone biosynthesis	ko00130	1 out of 107 0.934579439252336%	6 out of 538 1.11524163568773%	0.737493	1	0.166667	1	0
Metabolism	Monoterpenoid biosynthesis	ko00902	1 out of 107 0.934579439252336%	3 out of 538 0.557620817843866%	0.486569	1	-0.333333	0	1
Metabolism	Diterpenoid biosynthesis	ko00904	1 out of 107 0.934579439252336%	7 out of 538 1.30111524163569%	0.790291	1	0.142857	1	0
Metabolism	Carotenoid biosynthesis	ko00906	1 out of 107 0.934579439252336%	1 out of 538 0.185873605947955%	0.198885	1	1	1	0
Metabolism	Zeatin biosynthesis	ko00908	3 out of 107 2.80373831775701%	12 out of 538 2.23048327137546%	0.438323	1	-0.0833333	1	2
Metabolism	Flavonoid biosynthesis	ko00941	2 out of 107 1.86915887850467%	14 out of 538 2.60223048327138%	0.803047	1	-0.142857	0	2
Metabolism	Flavone and flavonol biosynthesis	ko00944	7 out of 107 6.54205607476636%	17 out of 538 3.15985130111524%	0.0342202	1	0.176471	5	2
Metabolism	Anthocyanin biosynthesis	ko00942	1 out of 107 0.934579439252336%	1 out of 538 0.185873605947955%	0.198885	1	1	1	0
Metabolism	Tropane, piperidine and pyridine alkaloid biosynthesis	ko00960	2 out of 107 1.86915887850467%	13 out of 538 2.41635687732342%	0.766874	1	0.153846	2	0
Metabolism	Biosynthesis of various alkaloids	ko00996	1 out of 107 0.934579439252336%	11 out of 538 2.04460966542751%	0.914992	1	0.0909091	1	0
Metabolism	Caffeine metabolism	ko00232	1 out of 107 0.934579439252336%	6 out of 538 1.11524163568773%	0.737493	1	-0.166667	0	1
Metabolism	Benzoxazinoid biosynthesis	ko00402	2 out of 107 1.86915887850467%	5 out of 538 0.929368029739777%	0.260045	1	-0.4	0	2
Metabolism	Monobactam biosynthesis	ko00261	1 out of 107 0.934579439252336%	4 out of 538 0.743494423791822%	0.589256	1	-0.25	0	1
Metabolism	Biosynthesis of various plant secondary metabolites	ko00999	7 out of 107 6.54205607476636%	31 out of 538 5.76208178438662%	0.422506	1	0.0967742	5	2
Genetic Information Processing	Aminoacyl-tRNA biosynthesis	ko00970	1 out of 107 0.934579439252336%	12 out of 538 2.23048327137546%	0.932252	1	-0.0833333	0	1
Environmental Information Processing	ABC transporters	ko02010	5 out of 107 4.67289719626168%	44 out of 538 8.17843866171004%	0.96063	1	0.0681818	4	1
Environmental Information Processing	Plant hormone signal transduction	ko04075	3 out of 107 2.80373831775701%	6 out of 538 1.11524163568773%	0.0963658	1	0.5	3	0
MetMap	Apigenin C-glycosides biosynthesis	MetMap104	6 out of 107 5.60747663551402%	15 out of 538 2.78810408921933%	0.0569846	1	-0.266667	1	5
MetMap	Tricin O-glycosides biosynthesis	MetMap107	6 out of 107 5.60747663551402%	24 out of 538 4.46096654275093%	0.337004	1	0.166667	5	1
MetMap	Biosynthesis of other tricin derivatives	MetMap108	7 out of 107 6.54205607476636%	29 out of 538 5.39033457249071%	0.349218	1	0.0344828	4	3
MetMap	Biosynthesis of flavones aglycones I	MetMap110	5 out of 107 4.67289719626168%	15 out of 538 2.78810408921933%	0.158421	1	-0.0666667	2	3
MetMap	Biosynthesis of flavones aglycones III	MetMap121	5 out of 107 4.67289719626168%	15 out of 538 2.78810408921933%	0.158421	1	-0.2	1	4
MetMap	Biosynthesis of sinapic acid derivatives	MetMap153	4 out of 107 3.73831775700935%	13 out of 538 2.41635687732342%	0.247477	1	-0.307692	0	4
MetMap	Biosynthesis of other gallic acid derivatives	MetMap156	6 out of 107 5.60747663551402%	10 out of 538 1.85873605947955%	0.00571206	0.35986	0	3	3
MetMap	Biosynthesis of benzoic acid derivatives	MetMap157	7 out of 107 6.54205607476636%	30 out of 538 5.57620817843866%	0.38579	1	0.1	5	2
MetMap	Biosynthesis of salicylic acid derivatives	MetMap158	4 out of 107 3.73831775700935%	8 out of 538 1.48698884758364%	0.0539008	1	0.5	4	0
MetMap	Biosynthesis of gentisic acid derivatives	MetMap159	2 out of 107 1.86915887850467%	4 out of 538 0.743494423791822%	0.178511	1	0.5	2	0
MetMap	Biosynthesis of vanillic acid derivatives	MetMap160	4 out of 107 3.73831775700935%	6 out of 538 1.11524163568773%	0.016056	1	0	2	2
