# Supplementary material for: Differentiation mechanisms of rhizome clonal propagation strategies in Leymus chinensis based on physiological and metabolomic analyses
Source: Front Plant Sci. 2026 Mar 10;17:1753652. doi: 10.3389/fpls.2026.1753652 (PMC13047480; doi:10.3389/fpls.2026.1753652)
Supplement: Supplementary file 2 [file Table2.xlsx]

## Sheet: Sheet1
Index	Compounds	物质	Class I	物质一级分类	Class II	物质二级分类	Formula	Level	CAS	LC-E-N1	LC-E-N2	LC-E-N3	LC-P-N1	LC-P-N2	LC-P-N3	VIP	P-value	FDR	Fold_Change	Log2FC	Type
pmb2319	LysoPC 15:0*	溶血磷脂酰胆碱 15:0*	Lipids	脂质	LPC	溶血磷脂酰胆碱	C23H48NO7P	1	108273-89-8	1.29669e+07	5.88898e+06	7.47905e+06	2.73588e+07	2.01799e+07	7.95936e+06	1.15498	0.221901	0.77681	0.474519	-1.07546	down
Lmhp009349	LysoPE 20:4(2n isomer)*	溶血磷脂酰乙醇胺 20:4(2n异构)*	Lipids	脂质	LPE	溶血磷脂酰乙醇胺	C25H44NO7P	2	-	3.21092e+06	873675	1.50436e+06	260154	1.03478e+06	475079	1.37474	0.202762	0.765849	3.15757	1.65881	up
Zahp012577	Octadecadienamide	十八碳二烯酰胺	Alkaloids	生物碱	Alkaloids	生物碱	C18H33NO	1	-	5.03272e+06	2.61406e+06	2.71289e+06	3.63177e+06	4.09796e+06	2.76569e+06	0.184529	0.962364	0.984435	0.987066	-0.0187816	insig
Lskp211268	3-Ethyl-7-hydroxyphthalide	3-乙基-7-羟基苯酞	Others	其它类	Others	其它	C10H10O3	2	-	6.33247e+06	9.95652e+06	4.13786e+06	2.9367e+06	2.6054e+06	3.84573e+06	1.49487	0.157047	0.730671	2.17589	1.1216	up
mws0520	N-Acetyl-L-tyrosine	N-乙酰-L-酪氨酸	Amino acids and derivatives	氨基酸及其衍生物	Amino acids and derivatives	氨基酸及其衍生物	C11H13NO4	3	537-55-3	147986	181355	89760.8	86349.3	79591.8	94014.2	1.34617	0.183348	0.765513	1.61221	0.689037	insig
Lcfp100016	3-Methylsubericacid	3-甲基辛二酸	Lipids	脂质	Free fatty acids	游离脂肪酸	C9H16O4	1	34284-35-0	1.61591e+06	953508	1.76777e+06	4.32279e+06	1.82382e+06	1.93632e+06	1.22943	0.261601	0.816049	0.536586	-0.898119	insig
Zbsp006822	Tricin-7-O-guaiacylglycerol*	苜蓿素-7-O-愈创木酚基甘油*	Flavonoids	黄酮	Flavones	黄酮	C27H26O11	1	-	6.80395e+06	3.36673e+06	5.65129e+06	3.61085e+07	1.91629e+06	1.70396e+06	0.0165965	0.558333	0.864589	0.39825	-1.32825	insig
MWSHC2099	Salcolin A*	沙可林 A*	Flavonoids	黄酮	Flavones	黄酮	C27H26O11	1	369390-51-2	6.80395e+06	3.36673e+06	5.65129e+06	3.61085e+07	1.91629e+06	1.70396e+06	0.0165965	0.558333	0.864589	0.39825	-1.32825	insig
pmp000235	Salcolin B*	沙可林 B*	Flavonoids	黄酮	Flavones	黄酮	C27H26O11	1	-	6.80395e+06	3.36673e+06	5.65129e+06	3.61085e+07	1.91629e+06	1.70396e+06	0.0165965	0.558333	0.864589	0.39825	-1.32825	insig
Hmsp005892	[4]-Shogaol	[4]-姜烯酚	Phenolic acids	酚酸类	Phenolic acids	酚酸类	C15H20O3	3	-	525623	605455	573762	240273	424819	400022	1.52023	0.0510206	0.657122	1.60062	0.678628	insig
Yamp010883	13-Hydroxylabda-8,14-Dien-7-One	13-Hydroxylabda-8,14-Dien-7-One	Terpenoids	萜类	Ditepenoids	二萜	C20H32O2	3	-	326292	81193.3	129748	200645	171944	107357	0.0582506	0.828997	0.943904	1.11936	0.162676	insig
Lmhp008513	2-α-Linolenoyl-glycerol-1,3-di-O-glucoside	2-α-亚麻酸甘油酯-1,3-二-O-葡萄糖苷	Lipids	脂质	Glycerol ester	甘油酯	C33H56O14	1	-	355720	113335	126926	248231	189637	121417	0.0889754	0.897298	0.963077	1.06561	0.0916824	insig
Lskp211408	polypodin B	polypodin B	Steroids	甾体	Steroid	甾体	C27H44O8	3	-	831711	257082	280989	267775	855757	164524	0.243892	0.928677	0.969703	1.06345	0.0887521	insig
Hmlp013407	β-Eudesmol	β-桉叶醇	Terpenoids	萜类	Sesquiterpenoids	倍半萜	C15H26O	3	473-15-4	318810	317642	337561	260944	324251	250784	1.32112	0.17622	0.760161	1.16512	0.220475	insig
Zjxp110305	3-Hydroxy-3,7,11-trimethyldodeca-1,6E,10-trien-9-yl isobutyrate	3-羟基-3,7,11-三甲基十二碳-1,6E,10-三烯-9-异丁酸酯	Terpenoids	萜类	Sesquiterpenoids	倍半萜	C18H30O3	3	-	6.8406e+06	2.18782e+06	3.56288e+06	3.02346e+06	4.40917e+06	2.26198e+06	0.454535	0.572592	0.867955	1.29879	0.377171	insig
Lcsp001337	Ala-Ile-Ala	L-丙氨酰-L-异亮氨酰-L-丙氨酸	Amino acids and derivatives	氨基酸及其衍生物	Amino acids and derivatives	氨基酸及其衍生物	C12H23N3O4	2	-	1.07742e+06	433592	556298	475831	576957	918732	0.0201966	0.900821	0.963833	1.04858	0.0684434	insig
Safp002024	Trp-Asp	Trp-Asp	Amino acids and derivatives	氨基酸及其衍生物	Amino acids and derivatives	氨基酸及其衍生物	C15H17N3O5	1	-	560178	368960	348046	361264	477843	510559	0.342117	0.783103	0.935122	0.946296	-0.0796362	insig
Walbp08560	3,5-di-tert-Butyl-4-hydroxyacetophenone	3,5-二叔丁基-4-羟基苯乙酮	Others	其它类	Ketone compounds	酮类化合物	C16H24O2	1	14035-33-7	2.01942e+06	2.56722e+06	2.1219e+06	1.19412e+06	1.84202e+06	1.26015e+06	1.57317	0.0409829	0.653888	1.56147	0.642909	insig
Wtmp010557	2-benzoyl-4-[(2r)-2-hydroxy-7-methyl-3-methylideneoct-6-en-1-yl]benzene-1,3,5-triol	2-苯甲酰基-4-[(2r)-2-羟基-7-甲基-3-亚甲基-6-烯-1-基]苯-1,3,5-三醇	Others	其它类	Ketone compounds	酮类化合物	C23H26O5	2	-	433034	485184	454515	325226	431416	358822	1.45812	0.0939134	0.698636	1.23064	0.299407	insig
HX1332	Roupelliol	紫金牛酚 II	Others	其它类	Others	其它	C19H30O2	3	-	6.85828e+06	4.68933e+06	6.04416e+06	4.96506e+06	7.22622e+06	4.75505e+06	0.242558	0.842646	0.948886	1.03809	0.053928	insig
Wasdp09220	2,3-Dehydro-4-oxo-beta-ionol	2,3-脱氢-4-氧代-β-紫罗兰醇	Terpenoids	萜类	Monoterpenoids	倍萜	C13H18O2	1	-	1.02156e+06	640366	652753	3.67825e+06	2.37084e+06	2.20614e+06	1.78235	0.0431758	0.657122	0.28039	-1.83449	down
Walp007738	14-Amino-15-hydroxy-11-methylpentadecanoic acid	14-氨基-15-羟基-11-甲基十五烷酸	Lipids	脂质	Sphingolipids	鞘脂	C16H33NO3	1	-	456013	494868	467364	424746	452354	435169	1.49218	0.0733618	0.657122	1.08076	0.112043	insig
Qmdp112404	Viteagnusin B	Viteagnusin B	Terpenoids	萜类	Ditepenoids	二萜	C22H36O3	3	-	1.45552e+07	7.07623e+06	1.35602e+07	1.44993e+07	9.21126e+06	7.18766e+06	0.365235	0.678111	0.911666	1.13895	0.187706	insig
Lmzp004885	Tricin (5,7,4'-Trihydroxy-3',5'-dimethoxyflavone)	苜蓿素(麦黄酮)	Flavonoids	黄酮	Flavones	黄酮	C17H14O7	1	520-32-1	988399	496209	1.49949e+06	5.12797e+06	309498	304908	0.119797	0.62702	0.887352	0.519663	-0.944352	insig
Lmcp005089	6,8-Dihydroxy-2-[2-(4-methoxyphenyl)ethyl]chromone	6,8-二羟基-2-[2-(4-甲氧基苯)乙基]色酮	Others	其它类	Chromone	色酮类	C18H16O5	2	-	874238	907516	2.43464e+06	3.11941e+06	3.80278e+06	5.27947e+06	1.58919	0.0334486	0.625474	0.345559	-1.533	down
Wdhp006324	3-(4-hydroxyphenyl)-n-[2-(4-hydroxyphenyl)ethyl]prop-2-enimidic acid	3-(4-羟基苯基)-n-[2-(4-羟基苯基)乙基]丙-2-氨基甲酸	Alkaloids	生物碱	Isoquinoline alkaloids	异喹啉类生物碱	C17H17NO3	3	-	535232	224038	1.46397e+06	8.74069e+06	3.49125e+06	980524	1.35094	0.248419	0.803824	0.168269	-2.57116	down
Lmyp003951	3,4-Dihydroxy-3-methoxypropiophenone	3,4-二羟基-3-甲氧基苯丙酮	Others	其它类	Ketone compounds	酮类化合物	C11H14O5	2	-	3.02723e+06	1.86711e+06	2.80066e+06	3.61244e+06	1.1145e+06	1.02768e+06	0.85323	0.537678	0.860801	1.33719	0.419199	insig
mws1715	Cordycepin (3'-Deoxyadenosine)*	虫草素(3'-脱氧腺苷)*	Nucleotides and derivatives	核苷酸及其衍生物	Nucleotides and derivatives	核苷酸及其衍生物	C10H13N5O3	1	73-03-0	2.93027e+07	2.24613e+07	3.36267e+07	6.21309e+07	2.44581e+07	2.7644e+07	0.617124	0.513025	0.853229	0.747514	-0.419828	insig
HX1381	toddanol	飞龙掌血烯醇内酯	Lignans and Coumarins	木脂素和香豆素	Coumarins	香豆素	C16H18O5	3	77636-08-9	109125	37825.2	45748.8	27735.6	59204.4	15593.9	1.04179	0.32734	0.838827	1.87937	0.910249	insig
MWS201400	Val-Trp	L-缬氨酸-L-色氨酸	Amino acids and derivatives	氨基酸及其衍生物	Amino acids and derivatives	氨基酸及其衍生物	C16H21N3O3	1	24587-37-9	2.73728e+06	1.57337e+06	1.6488e+06	1.39016e+06	1.40847e+06	1.55016e+06	1.15572	0.288629	0.820706	1.37037	0.454565	insig
pmb0801	4-Pyridoxic acid-O-glucoside	4-吡哆酸-O-葡萄糖苷	Others	其它类	Vitamin	维生素	C14H19NO9	2	-	315534	545615	502271	1.45831e+06	1.3881e+06	1.6162e+06	1.80699	0.0004563	0.416538	0.30552	-1.71066	down
Zmmp002167	L-Glutamyl-L-Tyrosine	L-谷氨酰-L-酪氨酸	Amino acids and derivatives	氨基酸及其衍生物	Amino acids and derivatives	氨基酸及其衍生物	C14H18N2O6	1	-	738086	856514	1.01938e+06	761397	791308	1.00403e+06	0.1546	0.872731	0.956928	1.02239	0.0319415	insig
MWS1962	cis-Citral	柠檬醛	Terpenoids	萜类	Monoterpenoids	倍萜	C10H16O	3	5392-40-5	294422	171377	182765	152626	249438	234515	0.0470943	0.939753	0.973791	1.01883	0.0269099	insig
Ymjm000067	14-Hydroxyvibsanin F	14-Hydroxyvibsanin F	Terpenoids	萜类	Ditepenoids	二萜	C20H32O3	3	-	6.09468e+06	3.13389e+06	4.28436e+06	3.03966e+06	3.24253e+06	1.51157e+06	1.27122	0.147974	0.728504	1.73381	0.793948	insig
Lmfp009701	Glycerol 9,11,13-octadecatrienoyl ester*	9,11,13-十八碳三烯酸甘油酯*	Lipids	脂质	Glycerol ester	甘油酯	C21H36O4	1	-	797059	601210	556030	697279	601652	456843	0.590778	0.551092	0.864589	1.11307	0.154543	insig
Wcdp006912	Lauryldiethanolamine	N-十二烷基乙醇胺	Others	其它类	Others	其它	C16H35NO2	2	1541-67-9	4.23995e+07	4.29207e+07	4.64136e+07	4.22526e+07	4.74446e+07	3.49518e+07	0.607596	0.590027	0.876239	1.05684	0.079755	insig
pmd0130	LysoPC 14:0	溶血磷脂酰胆碱 14:0	Lipids	脂质	LPC	溶血磷脂酰胆碱	C22H46NO7P	1	20559-16-4	3.32278e+06	1.41135e+06	1.84973e+06	3.7843e+06	2.51058e+06	919739	0.00697346	0.84646	0.950332	0.912571	-0.131991	insig
pme2776	2'-Deoxyinosine	2-脱氧肌苷	Nucleotides and derivatives	核苷酸及其衍生物	Nucleotides and derivatives	核苷酸及其衍生物	C10H12N4O4	3	890-38-0	3.35011e+06	2.20363e+06	3.51671e+06	6.94531e+06	2.68209e+06	2.71668e+06	0.585725	0.52642	0.858624	0.734802	-0.444573	insig
Safp017918	(diphenylphosphoroso)benzene	(二苯基磷)苯	Others	其它类	Others	其它	C18H15OP	2	791-28-6	3.60306e+06	3.4511e+06	3.48256e+06	3.48068e+06	3.48945e+06	3.67727e+06	0.435385	0.667428	0.908753	0.989605	-0.0150751	insig
Lcfp121026	N-p-hydroxybenxoylputrescine	对羟基苯甲酰基腐胺	Alkaloids	生物碱	Phenolamine	酚胺	C11H16N2O2	2	-	2.56961e+06	4.48073e+06	1.26387e+06	1.55949e+06	2.07855e+06	2.16989e+06	0.577398	0.467088	0.838827	1.43153	0.517555	insig
MWS1844	2-Pentyl-3-phenyl-2-propenal	α-戊基肉桂醛	Others	其它类	Aldehyde compounds	醛类化合物	C14H18O	3	122-40-7	1.324e+06	1.65761e+06	1.28652e+06	855495	1.32335e+06	884008	1.38941	0.108608	0.703077	1.39352	0.478731	insig
pmb0889	Punicic acid (9Z,11E,13Z-octadecatrienoic acid)	石榴酸 (9Z,11E,13Z-十八碳三烯酸)	Lipids	脂质	Free fatty acids	游离脂肪酸	C18H30O2	3	544-72-9	6.95294e+07	2.24135e+07	3.91852e+07	2.37808e+07	4.61143e+07	2.69471e+07	0.567316	0.513809	0.853229	1.35404	0.437269	insig
Safp001796	4-Hydroxy-l-tryptophan	4-羟基-L-色氨酸	Amino acids and derivatives	氨基酸及其衍生物	Amino acids and derivatives	氨基酸及其衍生物	C11H12N2O3	1	25242-90-4	1.51549e+07	4.13501e+06	4.812e+06	4.42278e+06	1.92098e+06	2.5086e+06	1.26722	0.288296	0.820706	2.72266	1.44502	up
Lmhp005872	Diferuloylcadaverine	二阿魏酰尸胺	Alkaloids	生物碱	Phenolamine	酚胺	C25H30N2O6	1	-	1.39448e+07	2.10062e+07	1.62066e+07	1.58068e+07	2.47926e+07	2.54087e+07	0.995052	0.26518	0.81605	0.775021	-0.367693	insig
Lhhp102904	Horsfieldin*	Horsfieldin*	Lignans and Coumarins	木脂素和香豆素	Lignans	木脂素	C20H20O6	1	-	2.16694e+06	1.69626e+06	1.49653e+06	1.21366e+06	836246	1.41634e+06	1.42274	0.0748088	0.657122	1.54626	0.628785	insig
Wbwp006397	(3r,4r)-3-(2h-1,3-benzodioxol-5-ylmethyl)-4-[(4-hydroxy-3-methoxyphenyl)methyl]oxolan-2-one*	(3r,4r)-3-(2h-1,3-苯并二氧戊醇-5-基甲基)-4-[(4-羟基-3-甲氧基苯基)甲基]氧代烷-2-酮*	Lignans and Coumarins	木脂素和香豆素	Lignans	木脂素	C20H20O6	1	-	2.16694e+06	1.69626e+06	1.49653e+06	1.21366e+06	836246	1.41634e+06	1.42274	0.0748088	0.657122	1.54626	0.628785	insig
MWStz661	Neocnidilide	新蛇床内酯	Others	其它类	Lactones	内酯类化合物	C12H18O2	2	4567-33-3	335011	95576.2	203117	76331	226334	88967.6	0.824304	0.398651	0.838827	1.61811	0.69431	insig
pmp001251	LysoPC 18:2(2n isomer)	溶血磷脂酰胆碱 18:2(2n异构)	Lipids	脂质	LPC	溶血磷脂酰胆碱	C26H50NO7P	1	-	4.8613e+06	1.64977e+06	2.16014e+06	1.59007e+06	3.45552e+06	850124	0.736534	0.506577	0.851525	1.47077	0.556567	insig
Zmcp102204	Senkyunolide Q*	洋川芎内酯 Q*	Others	其它类	Lactones	内酯类化合物	C16H22O4	1	-	2.2069e+07	1.77044e+07	1.9269e+07	1.53199e+07	1.56791e+07	1.60153e+07	1.62175	0.0847667	0.684737	1.25584	0.328651	insig
Wasdp08141	6-phenyl-hexan-2-ol	6-苯基-2-己醇	Others	其它类	Alcohol compounds	醇类化合物	C12H18O	3	38487-94-4	517631	326526	363832	403024	259923	450935	0.353529	0.721292	0.922513	1.08449	0.117012	insig
MWS1834	2-Acetyl-5-methylfuran	2-乙酰基-5-甲基呋喃	Others	其它类	Others	其它	C7H8O2	3	1193-79-9	198545	131382	188699	394577	102932	209689	0.428864	0.54099	0.861522	0.733353	-0.447421	insig
Walbp09179	Myristamide	肉豆蔻酰胺	Lipids	脂质	Free fatty acids	游离脂肪酸	C14H29NO	2	638-58-4	43134	42291.7	52847.9	43719.5	63404.9	41374.4	0.337473	0.69137	0.913703	0.931144	-0.102924	insig
Safp021800	LPC(18:1/0:0)	LPC(18:1/0:0)	Lipids	脂质	LPC	溶血磷脂酰胆碱	C26H53NO7P+	1	3542-29-8	911903	265485	324062	354525	515677	197611	0.497571	0.571368	0.867155	1.4061	0.491697	insig
Hmyp002656	Methyl dioxindole-3-acetate	甲基-二氧吲哚-乙酸	Alkaloids	生物碱	Plumerane	吲哚类生物碱	C11H11NO4	3	57061-18-4	3.00309e+06	112944	272714	343566	304909	314363	0.317036	0.479458	0.841739	3.51955	1.81539	insig
Zkep02152	Cyclic AMP	腺苷-3'-5'-环单磷酸水合物	Nucleotides and derivatives	核苷酸及其衍生物	Nucleotides and derivatives	核苷酸及其衍生物	C10H12N5O6P	1	-	3.52077e+07	1.19634e+07	2.12738e+07	1.82976e+07	2.48417e+07	3.51531e+07	0.487863	0.71603	0.920558	0.874221	-0.19393	insig
pmb0818	Methoxyindoleacetic acid	甲氧基吲哚乙酸	Alkaloids	生物碱	Plumerane	吲哚类生物碱	C11H11NO3	3	3471-31-6	1.80378e+07	2.20688e+07	1.64848e+07	7.99836e+06	7.06347e+06	9.39468e+06	1.80967	0.0133601	0.52109	2.31396	1.21036	up
Waqkp05977	2-g-linolenoyl-glycerol	2-g-亚麻酰甘油	Lipids	脂质	Glycerol ester	甘油酯	C21H36O4	2	-	4.54538e+06	2.11471e+06	1.81059e+06	1.74255e+06	4.59665e+06	920089	0.486902	0.789725	0.935122	1.16688	0.22265	insig
pme0264	Thymidine	胸苷	Nucleotides and derivatives	核苷酸及其衍生物	Nucleotides and derivatives	核苷酸及其衍生物	C10H14N2O5	1	50-89-5	1.2636e+06	358832	1.02011e+06	496340	606635	887307	0.388989	0.518651	0.855959	1.32772	0.408954	insig
Qmyp101229	1β-Hydroxy-α-cyperone	1β-羟基-α-香附酮	Terpenoids	萜类	Sesquiterpenoids	倍半萜	C15H24O2	2	-	995111	261542	425407	432578	521257	338266	0.278452	0.621639	0.887352	1.3018	0.38051	insig
Wbjp006632	Tribulusamide A*	Tribulusamide A*	Alkaloids	生物碱	Alkaloids	生物碱	C36H36N2O8	1	-	78060.1	61741.1	177129	203266	213904	369600	1.50145	0.0820271	0.682827	0.402824	-1.31178	down
Zmcp102202	Senkyunolide C*	洋川芎内酯 C*	Others	其它类	Lactones	内酯类化合物	C12H12O3	1	-	1.97823e+06	1.65251e+06	1.48137e+06	597230	1.49419e+06	1.58e+06	1.01115	0.265034	0.81605	1.39241	0.477582	insig
MWSslk102	6-Chloropurine	6-氯嘌呤	Nucleotides and derivatives	核苷酸及其衍生物	Nucleotides and derivatives	核苷酸及其衍生物	C5H3ClN4	3	87-42-3	4.92984e+06	6.50309e+06	5.55594e+06	5.46144e+06	5.22075e+06	5.96898e+06	0.161381	0.839309	0.948431	1.02028	0.0289656	insig
MWS201449	Asn-Leu	L-天冬酰胺-L-亮氨酸	Amino acids and derivatives	氨基酸及其衍生物	Amino acids and derivatives	氨基酸及其衍生物	C10H19N3O4	1	22601-71-4	1.82148e+06	804236	1.56425e+06	1.38601e+06	1.05104e+06	1.57907e+06	0.018987	0.876422	0.957705	1.04328	0.0611332	insig
Lssp210412	Cuscohygrine	红古豆碱	Alkaloids	生物碱	Pyrrole alkaloids	吡咯类生物碱	C13H24N2O	1	454-14-8	4.84185e+06	5.31032e+06	4.74427e+06	4.95104e+06	5.20903e+06	4.76517e+06	0.0390899	0.967006	0.986303	0.99807	-0.00278671	insig
Lcsp002261	Thr-Trp	苏氨酸-色氨酸	Amino acids and derivatives	氨基酸及其衍生物	Amino acids and derivatives	氨基酸及其衍生物	C15H19N3O4	1	186761-42-2	1.19561e+06	651142	660233	669366	743649	1.02232e+06	0.00547512	0.915938	0.969703	1.02942	0.0418329	insig
Hmgp006095	Lyciumamide C	Lyciumamide C	Alkaloids	生物碱	Phenolamine	酚胺	C28H29O7N	3	-	1.2405e+07	7.17205e+06	1.57748e+07	1.97592e+07	2.02936e+07	2.71799e+07	1.5147	0.0373567	0.643088	0.525813	-0.927378	insig
Wbhp006740	Xyloccensin U	Xyloccensin U	Terpenoids	萜类	Triterpene	三萜	C33H38O14	3	-	343735	1.06351e+06	996998	1.20769e+06	3.04342e+06	2.85526e+06	1.4312	0.100377	0.698636	0.338322	-1.56353	down
pme3967	2-(Dimethylamino)guanosine*	2-(二甲基氨基)鸟苷*	Nucleotides and derivatives	核苷酸及其衍生物	Nucleotides and derivatives	核苷酸及其衍生物	C12H17N5O5	3	2140-67-2	1.38294e+06	1.11919e+06	918163	1.12459e+06	1.16216e+06	2.47642e+06	0.826933	0.423087	0.838827	0.718073	-0.477798	insig
Lmhp009802	LysoPE 20:3(2n isomer)*	溶血磷脂酰乙醇胺 20:3(2n异构)*	Lipids	脂质	LPE	溶血磷脂酰乙醇胺	C25H46NO7P	2	-	978888	453070	461731	678839	842626	167436	0.41603	0.811466	0.94027	1.12126	0.165116	insig
Zbqp001296	trans-3'-Hydroxycotinine-O-glucoside	反式3'-羟基可替宁-O-葡萄糖苷	Alkaloids	生物碱	Pyridine alkaloids	吡啶类生物碱	C16H22N2O7	2	-	735475	849831	697238	842965	577212	914257	0.0561869	0.888156	0.961074	0.977772	-0.0324302	insig
Lmhp010394	LysoPC 22:4	溶血磷脂酰胆碱 22:4	Lipids	脂质	LPC	溶血磷脂酰胆碱	C30H54NO7P	2	-	857176	118433	597050	50135	194230	68311.5	1.3506	0.187471	0.765849	5.02967	2.33046	up
Zahp011689	2,2-dimethylchromene-6-carboxylic acid*	2,2-二甲基色烯-6-甲酸*	Others	其它类	Others	其它	C12H12O3	1	34818-56-9	1.8834e+06	1.63068e+06	1.17815e+06	791272	1.66948e+06	1.07155e+06	0.989892	0.310762	0.837326	1.32838	0.409667	insig
Wcdp007388	10,14,16-Octadecatrien-12-Ynoic Acid	10,14,16-Octadecatrien-12-Ynoic Acid	Lipids	脂质	Free fatty acids	游离脂肪酸	C18H26O2	1	-	4.69334e+06	1.76401e+06	3.18796e+06	1.37767e+06	3.63498e+06	2.25672e+06	0.634165	0.502975	0.851525	1.32684	0.407995	insig
Sasp001674	Pro-Ile-Ala	Pro-Ile-Ala	Amino acids and derivatives	氨基酸及其衍生物	Amino acids and derivatives	氨基酸及其衍生物	C14H25N3O4	1	-	514674	243219	224487	417196	363402	292910	0.495099	0.785037	0.935122	0.915112	-0.12798	insig
Qmqp101736	Sessilifol O	Sessilifol O	Terpenoids	萜类	Sesquiterpenoids	倍半萜	C19H32O3	3	-	736096	261371	509373	425938	651159	338456	0.0394624	0.864402	0.955317	1.06449	0.0901609	insig
pmp000608	Aurantio-obtusin-6-O-Glucoside	橙黄决明素-6-O-葡萄糖苷	Quinones	醌类	Anthraquinone	蒽醌	C23H24O12	3	129025-96-3	792432	309891	710346	4.32672e+06	191091	145067	0.0922748	0.56454	0.864589	0.388745	-1.3631	insig
mws4176	L-Alanyl-L-Phenylalanine	L-丙氨酰-L-苯丙氨酸	Amino acids and derivatives	氨基酸及其衍生物	Amino acids and derivatives	氨基酸及其衍生物	C12H16N2O3	2	3061-90-3	3.68432e+06	1.92841e+06	3.01423e+06	3.80787e+06	3.34686e+06	2.98404e+06	0.808248	0.441305	0.838827	0.850888	-0.232959	insig
Cmyp005222	Iristectorin A*	鸢尾甲苷A*	Flavonoids	黄酮	Isoflavones	异黄酮	C23H24O12	2	37744-61-9	792432	309891	710346	4.32672e+06	191091	145067	0.0922748	0.56454	0.864589	0.388745	-1.3631	insig
MWS201391	Asn-Ile	L-天冬酰胺-L-异亮氨酸	Amino acids and derivatives	氨基酸及其衍生物	Amino acids and derivatives	氨基酸及其衍生物	C10H19N3O4	2	438533-59-6	1.94702e+06	789556	1.51106e+06	1.44124e+06	1.47384e+06	1.53882e+06	0.397476	0.857684	0.953799	0.953688	-0.0684106	insig
pmb0745	Tricin-4'-O-syringyl alcohol*	苜蓿素-4'-O-丁香醇醚*	Flavonoids	黄酮	Flavones	黄酮	C26H24O10	1	-	9.09503e+06	3.7853e+06	6.48992e+06	2.09447e+07	2.34811e+06	2.59686e+06	0.216166	0.76143	0.930917	0.748184	-0.418536	insig
Wbhp009366	Ceriopsin B	角果木素 B	Terpenoids	萜类	Terpene	萜类	C21H34O4	3	-	849053	340748	503761	316828	424795	288375	1.14181	0.275143	0.817712	1.64424	0.717418	insig
Wagp001908	N-Feruloylputrescine N-glucoside	N-阿魏酰腐胺 N-葡萄糖苷	Alkaloids	生物碱	Phenolamine	酚胺	C20H30N2O8	3	-	1.11753e+06	1.2236e+06	1.0774e+06	809494	2.00719e+06	1.64631e+06	0.6197	0.430143	0.838827	0.765972	-0.384636	insig
pmb0532	Inosine 5'-monophosphate	5'-肌苷酸	Nucleotides and derivatives	核苷酸及其衍生物	Nucleotides and derivatives	核苷酸及其衍生物	C10H13N4O8P	3	131-99-7	350856	348115	219207	370033	740519	498116	1.36521	0.156861	0.730671	0.57077	-0.80902	insig
pme1383	Pyridoxine	吡哆醇	Others	其它类	Vitamin	维生素	C8H11NO3	1	65-23-6	3.78875e+06	2.13784e+06	5.43734e+06	3.67937e+06	1.27408e+06	1.70989e+06	1.04797	0.267666	0.817449	1.70544	0.770145	insig
Wbsp007290	Lycoposerramine E	Lycoposerramine E	Others	其它类	Ketone compounds	酮类化合物	C17H24O3	3	-	380565	140234	292463	317867	246341	299005	0.415423	0.838626	0.948431	0.942133	-0.0859973	insig
Zjjp092609	Dendronobilin I	金钗石斛素I	Terpenoids	萜类	Sesquiterpenoids	倍半萜	C18H30O3	3	-	6.11554e+06	2.83989e+06	6.70943e+06	1.9768e+06	3.37257e+06	1.44715e+06	1.41359	0.117476	0.707476	2.30484	1.20467	up
Zbsp011089	Methyl [6]-Gingerdione	甲基 [6]-姜辣二酮	Phenolic acids	酚酸类	Phenolic acids	酚酸类	C18H26O4	2	-	102646	67824.8	84777	41373.7	100213	58464.9	0.88329	0.425028	0.838827	1.27591	0.351525	insig
Lskp211423	Intergristerone A-22-O-galactoside (Sileneoside C)	Intergristerone A-22-O-galactoside (Sileneoside C)	Steroids	甾体	Steroidal saponins	甾体皂苷	C33H54O13	3	-	1.02e+06	425641	320385	520664	1.20639e+06	264336	0.0903632	0.843666	0.948886	0.886832	-0.173268	insig
Wbjp006749	N-(4-Hydroxyphenethyl)-2-(3-methoxy-4-hydroxyphenyl)-5-[(Z)-2-[2-methoxy-4-[(E)-2-[(4-hydroxyphenethyl)carbamoyl]ethenyl]phenoxy]-2-[(4-hydroxyphenethyl)carbamoyl]ethenyl]-7-methoxy-2,3-dihydrobenzofuran-3-carboxamide	N-(4-羟基苯乙基)-2-(3-甲氧基-4-羟基苯基)-5-[(Z)-2-[2-甲氧基-4-[(E)-2-[(4-羟基苯基乙基)氨基甲酰基]乙烯基]苯氧基]-2-[(4-羟乙基)氨基甲酰]乙烯基]-7-甲氧基-2,3-二氢苯并呋喃-3-甲酰胺	Alkaloids	生物碱	Alkaloids	生物碱	C54H53N3O12	2	-	832139	747808	2.69038e+06	4.27544e+06	5.81195e+06	9.5748e+06	1.63513	0.0669126	0.657122	0.217185	-2.20301	down
pmd0146	LysoPC 20:2(2n isomer)	溶血磷脂酰胆碱 20:2(2n异构)	Lipids	脂质	LPC	溶血磷脂酰胆碱	C28H54NO7P	3	-	2.86247e+06	1.08177e+06	1.2275e+06	8.01623e+06	2.05316e+06	1.41564e+06	0.846422	0.424506	0.838827	0.450303	-1.15103	insig
pme2828	4-Nitrophenol	4-硝基苯酚	Others	其它类	Others	其它	C6H5NO3	3	100-02-7	1.39061e+07	1.35714e+07	1.34956e+07	1.26807e+07	1.29443e+07	1.30611e+07	1.72233	0.0110541	0.52109	1.05912	0.0828627	insig
Lcfp121057	Ile-Gly-Thr	异亮氨酸-甘氨酸-酪氨酸	Amino acids and derivatives	氨基酸及其衍生物	Amino acids and derivatives	氨基酸及其衍生物	C12H23N3O5	1	-	474705	142213	288751	292200	230577	395403	0.267046	0.97155	0.988226	0.986373	-0.0197942	insig
HX1349	dihydro-4-hydroxy-5-hydroxymethyl-2(3H)-furanone	二氢-4-羟基-5-羟甲基-2(3H)-呋喃酮	Others	其它类	Others	其它	C5H8O4	3	-	369922	322021	328579	412268	469813	569434	1.61768	0.0768039	0.6592	0.703073	-0.508253	insig
MWSmce341	Butyl isobutyl phthalate*	邻苯二甲酸-1-丁酯-2-异丁酯*	Phenolic acids	酚酸类	Phenolic acids	酚酸类	C16H22O4	3	17851-53-5	210395	184157	149856	77942.3	173858	110070	1.26901	0.154574	0.728662	1.50443	0.589218	insig
Lmxp011770	Diisobutyl phthalate*	邻苯二甲酸二异丁酯*	Phenolic acids	酚酸类	Phenolic acids	酚酸类	C16H22O4	3	84-69-5	210395	184157	149856	77942.3	173858	110070	1.26901	0.154574	0.728662	1.50443	0.589218	insig
pmb1650	Octadeca-11E,13E,15Z-trienoic acid	十八碳-9E,13E,15Z-三烯酸	Lipids	脂质	Free fatty acids	游离脂肪酸	C18H30O2	3	25575-00-2	210395	184157	149856	77942.3	173858	110070	1.26901	0.154574	0.728662	1.50443	0.589218	insig
Zbzp011453	Des-O-Methyllasiodiplodin*	去-O-甲基毛狄泼老素*	Others	其它类	Lactones	内酯类化合物	C16H22O4	1	32885-82-8	210395	184157	149856	77942.3	173858	110070	1.26901	0.154574	0.728662	1.50443	0.589218	insig
Latp009929	6α,10α-Dihydroxy-1-oxoeremophila-7(11),8(9)-dien-12,8-olide	6α,10α-二羟基-1-氧代雅槛蓝烷-7(11),8(9)-二烯-12,8-交酯	Terpenoids	萜类	Sesquiterpenoids	倍半萜	C15H18O5	3	-	210395	184157	149856	77942.3	173858	110070	1.26901	0.154574	0.728662	1.50443	0.589218	insig
Lhhp120812	Methylillicinone F	甲基芥子酮F	Lignans and Coumarins	木脂素和香豆素	Coumarins	香豆素	C16H22O4	3	-	210395	184157	149856	77942.3	173858	110070	1.26901	0.154574	0.728662	1.50443	0.589218	insig
MWSHC20164	Dibutyl phthalate*	邻苯二甲酸二丁酯*	Phenolic acids	酚酸类	Phenolic acids	酚酸类	C16H22O4	3	84-74-2	210395	184157	149856	77942.3	173858	110070	1.26901	0.154574	0.728662	1.50443	0.589218	insig
Wadp008172	7-Oxo-pimara-8,15-dien-2,6,19-triol	7-Oxo-pimara-8,15-dien-2,6,19-triol	Terpenoids	萜类	Ditepenoids	二萜	C20H30O4	3	-	952242	209814	205877	134163	438133	85840.2	0.845104	0.452709	0.838827	2.07849	1.05554	insig
Wcfp007836	Tetradecyldiethanolamine	十四烷基二乙醇胺	Alkaloids	生物碱	Alkaloids	生物碱	C18H39NO2	2	18924-66-8	666201	620006	678823	570753	646837	561463	1.31159	0.139265	0.71982	1.10454	0.143442	insig
Lmhp001670	L-Valyl-L-Leucine	L-缬氨酰-L-亮氨酸	Amino acids and derivatives	氨基酸及其衍生物	Amino acids and derivatives	氨基酸及其衍生物	C11H22N2O3	2	3989-97-7	8.67702e+06	3.16343e+06	4.98947e+06	6.31124e+06	5.81033e+06	5.36567e+06	0.385618	0.905615	0.966935	0.962411	-0.0552747	insig
Wbkp008219	(3S,3'S)-N,N'-((1R,2R)-5-((3,4,5-trihydroxy-6-methyltetrahydro-2H-pyran-2-yl)oxy)cyclohex-3-ene-1,2-diyl)bis(2-methyl-2,3,4,9-tetrahydro-1H-pyrido[3,4-b]indole-3-carboxamide)	(3S,3'S)-N,N'-((1R,2R)-5-((3,4,5-三羟基-6-甲基四氢-2H-吡喃-2-基)氧基)环己-3-烯-1,2-基)双(2-甲基-2,3,4,9-四氢-1H-吡啶并[3,4-b]吲哚-3-甲酰胺)	Alkaloids	生物碱	Alkaloids	生物碱	C38H46N6O7	2	-	1.28349e+08	4.18655e+07	5.33397e+07	4.19524e+07	1.04215e+08	2.76448e+07	0.510614	0.66853	0.908778	1.28619	0.3631	insig
pmd0160	LysoPE 16:0(2n isomer)	溶血磷脂酰乙醇胺 16:0(2n异构)	Lipids	脂质	LPE	溶血磷脂酰乙醇胺	C21H44NO7P	3	-	1.06197e+08	4.74644e+07	5.07764e+07	7.90079e+07	8.33393e+07	2.64477e+07	0.265826	0.853104	0.951817	1.08285	0.114839	insig
pmf0085	9,19-Cyclolanost-24-en-3-ol (Cycloartenol)	9,19-环羊毛甾-24-烯-3-醇 (环阿尔廷醇)	Terpenoids	萜类	Triterpene	三萜	C30H50O	3	469-38-5	24927.4	25982.1	27205	11674.2	23399.9	13048.9	1.47164	0.109831	0.703077	1.62323	0.698864	insig
pmb0789	Pyridoxine-5'-O-glucoside	吡哆醇-5'-O-葡萄糖苷	Others	其它类	Vitamin	维生素	C14H21NO8	3	-	605845	584954	835130	1.3057e+06	1.94486e+06	639452	1.18794	0.237881	0.793222	0.520803	-0.941191	insig
Hmjp000572	Kinsenoside*	金线莲苷*	Others	其它类	Lactones	内酯类化合物	C10H16O8	3	151870-74-5	270707	104737	63521.3	228816	220877	123147	0.759469	0.57775	0.869138	0.766296	-0.384026	insig
MWSHC2025	1,2,3,4-Tetrahydro-3-carboxy-2-carboline*	1,2,3,4-Tetrahydro-3-carboxy-2-carboline*	Alkaloids	生物碱	Alkaloids	生物碱	C12H12N2O2	1	72002-54-1	2.55033e+06	3.40422e+06	3.41719e+06	1.06285e+06	673692	787204	1.82488	0.00790723	0.492027	3.71342	1.89275	up
MWSHC2026	Lycoperodine-1*	Lycoperodine-1*	Alkaloids	生物碱	Alkaloids	生物碱	C12H12N2O2	1	42438-90-4	2.55033e+06	3.40422e+06	3.41719e+06	1.06285e+06	673692	787204	1.82488	0.00790723	0.492027	3.71342	1.89275	up
Wasyqp5995	2-Aminooctadecane-1,5,17-triol	2-氨基十八烷-1,5,17-三醇	Lipids	脂质	Sphingolipids	鞘脂	C18H39NO3	2	-	350264	398071	368691	343131	437032	237535	0.6166	0.627459	0.887352	1.0976	0.134354	insig
Wbsp000107	2-[(5s)-5-hydroxyhexa-1,3-dien-1-yl]-5-methoxy-4-[(3r)-3-methoxybutanoyl]-2-methylfuran-3-one	2-[(5s)-5-羟基六-1,3-二烯-1-基]-5-甲氧基-4-[(3r)-3-甲氧基丁酰基]-2-甲基呋喃-3-酮	Others	其它类	Ketone compounds	酮类化合物	C17H24O6	2	-	3.04576e+06	2.05811e+06	534620	992621	381080	532040	1.15626	0.226272	0.78658	2.95869	1.56496	up
Hmtp000776	4,5,6-Trihydroxy-2-cyclohexen-1-ylideneacetonitrile	4,5,6-三羟基-2-环己烯-1-亚乙乙腈	Alkaloids	生物碱	Alkaloids	生物碱	C8H9NO3	3	-	447532	536710	1.04351e+06	600242	737113	891515	0.486064	0.765305	0.931747	0.909768	-0.136429	insig
Wadp008571	7-Oxo-2-hydroxy-Pimara-15-en-19-oic acid	7-Oxo-2-hydroxy-Pimara-15-en-19-oic acid	Terpenoids	萜类	Ditepenoids	二萜	C20H30O4	3	-	878752	260778	335007	226443	670455	142533	0.642506	0.600097	0.879252	1.4186	0.504469	insig
Lmhp010757	LysoPE 20:2	溶血磷脂酰乙醇胺 20:2	Lipids	脂质	LPE	溶血磷脂酰乙醇胺	C25H48NO7P	1	-	1.96362e+06	614132	532887	2.84365e+06	1.29223e+06	851711	0.829868	0.460426	0.838827	0.623677	-0.68113	insig
MWS201444	Gln-Gly	L-谷氨酰胺-L-甘氨酸	Amino acids and derivatives	氨基酸及其衍生物	Amino acids and derivatives	氨基酸及其衍生物	C7H13N3O4	3	2650-65-9	6.60862e+06	5.81514e+06	4.63621e+06	3.94993e+06	5.34111e+06	5.19894e+06	0.939766	0.305917	0.834181	1.17736	0.23556	insig
MWS201419	Lys-Gly	赖氨酰-甘氨酸	Amino acids and derivatives	氨基酸及其衍生物	Amino acids and derivatives	氨基酸及其衍生物	C8H17N3O3	3	7563-03-3	6.60862e+06	5.81514e+06	4.63621e+06	3.94993e+06	5.34111e+06	5.19894e+06	0.939766	0.305917	0.834181	1.17736	0.23556	insig
mws1195	p-Coumaric acid methyl ester	对香豆酸甲酯	Phenolic acids	酚酸类	Phenolic acids	酚酸类	C10H10O3	1	19367-38-5	1.06159e+07	1.80422e+07	4.31393e+06	9.50702e+06	1.24613e+07	1.4428e+07	0.500442	0.807337	0.94027	0.905917	-0.142549	insig
Walp006014	Cleomiscosin A	黄花菜木脂素A	Lignans and Coumarins	木脂素和香豆素	Lignans	木脂素	C20H18O8	2	76948-72-6	314638	1.3811e+06	733093	583567	865482	634530	0.00889045	0.750934	0.928029	1.1657	0.2212	insig
pmp001230	Senkyunolide M	洋川芎内酯 M	Others	其它类	Lactones	内酯类化合物	C16H22O4	3	146986-60-9	2.61987e+06	3.70968e+06	2.37926e+06	1.79223e+06	2.11113e+06	1.9844e+06	1.50398	0.142484	0.720936	1.47914	0.564758	insig
Lcsp003090	Ser-Leu-Leu	丝氨酰-亮氨酰-亮氨酸	Amino acids and derivatives	氨基酸及其衍生物	Amino acids and derivatives	氨基酸及其衍生物	C15H29N3O5	1	10329-74-5	2.29368e+06	934125	1.97703e+06	1.21679e+06	1.35911e+06	1.94826e+06	0.263574	0.659941	0.90442	1.15045	0.202203	insig
WaYp006462	2-Aminohexadecane-1,5,15-triol	2-氨基十六烷-1,5,15-三醇	Lipids	脂质	Sphingolipids	鞘脂	C16H35NO3	1	-	2.02837e+06	2.52242e+06	2.7155e+06	2.26641e+06	2.53826e+06	1.80915e+06	0.6554	0.502147	0.851267	1.09865	0.135736	insig
Lmjp101205	Coumurrayin	月橘香豆精	Lignans and Coumarins	木脂素和香豆素	Coumarins	香豆素	C16H18O4	3	17245-25-9	955469	268573	453778	363097	553446	188743	0.681695	0.468915	0.838827	1.518	0.602168	insig
Lcsp012679	linolenoyl ethanolamine	亚麻酰乙醇胺	Lipids	脂质	LPE	溶血磷脂酰乙醇胺	C20H35NO2	2	57086-93-8	371777	138107	125129	294785	251257	235446	0.808189	0.607517	0.884792	0.812568	-0.299439	insig
pmp001198	6-Deoxyfagomine	6-脱氧荞麦碱	Alkaloids	生物碱	Piperidine alkaloids	哌啶类生物碱	C6H13NO2	1	197449-09-5	8.60072e+06	7.37248e+06	7.55621e+06	1.01349e+07	9.10007e+06	1.58067e+07	1.37577	0.203886	0.765849	0.671469	-0.574608	insig
pmp000479	N-Isobutyl-2E,4E-dodedienamide	N-异丁基-2E,4E-十二烯酰胺	Alkaloids	生物碱	Alkaloids	生物碱	C16H29NO	3	-	146483	151290	131923	132392	147434	80121.2	0.906378	0.373557	0.838827	1.19378	0.255531	insig
Zmdp001857	γ-Glu-Tyr	γ-谷氨酰-酪氨酸	Amino acids and derivatives	氨基酸及其衍生物	Amino acids and derivatives	氨基酸及其衍生物	C14H18N2O6	1	7432-23-7	884130	1.05205e+06	1.20232e+06	871940	873942	1.5527e+06	0.0883461	0.843003	0.948886	0.95147	-0.0717703	insig
Hmhp010886	Sarisan	细辛素	Others	其它类	Others	其它	C11H12O3	3	18607-93-7	247444	302484	264062	96298.3	170380	269010	1.20193	0.197602	0.765849	1.51952	0.603619	insig
pme3337	Succinyladenosine	琥珀酰腺苷	Nucleotides and derivatives	核苷酸及其衍生物	Nucleotides and derivatives	核苷酸及其衍生物	C14H17N5O8	1	4542-23-8	7.81565e+06	6.49828e+06	6.54738e+06	1.17929e+07	1.12032e+07	1.2322e+07	1.82997	0.00121727	0.416538	0.590669	-0.759578	insig
pmd0147	LysoPC 20:2	溶血磷脂酰胆碱 20:2	Lipids	脂质	LPC	溶血磷脂酰胆碱	C28H54NO7P	3	-	2.65108e+06	1.24171e+06	1.17908e+06	7.74847e+06	2.27879e+06	1.47648e+06	0.935351	0.391148	0.838827	0.440889	-1.18151	insig
Lmhp009368	LysoPC 22:6	溶血磷脂酰胆碱 22:6	Lipids	脂质	LPC	溶血磷脂酰胆碱	C30H50NO7P	1	-	8.9059e+06	309727	325838	1.85258e+06	7.05759e+06	185655	0.197802	0.96866	0.986899	1.04899	0.0690065	insig
Lmhp008440	LysoPE 15:1*	溶血磷脂酰乙醇胺 15:1*	Lipids	脂质	LPE	溶血磷脂酰乙醇胺	C20H40NO7P	1	-	3.31604e+06	1.29077e+06	2.34e+06	556378	2.00942e+06	317271	1.27599	0.161604	0.732054	2.40952	1.26875	up
mws0982	1-Methylhistamine	1-甲基组胺	Alkaloids	生物碱	Alkaloids	生物碱	C6H11N3	3	501-75-7	342811	417626	473022	425978	426286	387701	0.116021	0.960708	0.984402	0.994753	-0.00758966	insig
mws1212	Ferulic acid methyl ester	阿魏酸甲酯	Phenolic acids	酚酸类	Phenolic acids	酚酸类	C11H12O4	3	2309-07-1	6.77768e+06	6.33355e+06	2.30673e+06	6.33784e+06	5.15663e+06	4.12082e+06	0.259025	0.969206	0.987051	0.987364	-0.0183467	insig
pmb2406	LysoPC 17:0	溶血磷脂酰胆碱 17:0	Lipids	脂质	LPC	溶血磷脂酰胆碱	C25H52NO7P	2	50930-23-9	4.0398e+06	2.02081e+06	2.58667e+06	8.68256e+06	3.2183e+06	2.32652e+06	0.740438	0.451984	0.838827	0.607791	-0.718353	insig
Wcdp007645	9-Oxo-10,12-Octadecadienoic Acid	9-Oxo-10,12-Octadecadienoic Acid	Lipids	脂质	Free fatty acids	游离脂肪酸	C18H30O3	1	54665-32-6	4.8896e+06	2.15665e+06	3.85248e+06	3.40675e+06	4.17575e+06	2.17187e+06	0.274917	0.720635	0.922513	1.11732	0.160041	insig
pme3009	trans-Aconitic acid	反式乌头酸	Organic acids	有机酸	Organic acids	有机酸	C6H6O6	3	4023-65-8	544651	495362	574973	403354	469484	523023	1.22771	0.164718	0.740041	1.15698	0.210367	insig
Qahp007065	Periseoside E*	杠柳苷 E*	Steroids	甾体	Steroidal saponins	甾体皂苷	C33H54O13	3	-	1.06859e+06	297590	395648	468944	1.15724e+06	240285	0.0117971	0.928919	0.969703	0.94394	-0.0832329	insig
Yalp006043	2-((3,16-dihydroxy-17-(1-hydroxyethyl)-10,13-dimethyl-2,3,4,5,8,9,10,11,12,13,14,15,16,17-tetradecahydro-1H-cyclopenta[a]phenanthren-2-yl)oxy)-6-(((3,4,5-trihydroxy-6-methyltetrahydro-2H-pyran-2-yl)oxy)methyl)tetrahydro-2H-pyran-3,4,5-triol	2-((3,16-dihydroxy-17-(1-hydroxyethyl)-10,13-dimethyl-2,3,4,5,8,9,10,11,12,13,14,15,16,17-tetradecahydro-1H-cyclopenta[a]phenanthren-2-yl)oxy)-6-(((3,4,5-trihydroxy-6-methyltetrahydro-2H-pyran-2-yl)oxy)methyl)tetrahydro-2H-pyran-3,4,5-triol	Terpenoids	萜类	Triterpene	三萜	C33H54O13	3	-	1.06859e+06	297590	395648	468944	1.15724e+06	240285	0.0117971	0.928919	0.969703	0.94394	-0.0832329	insig
Zahp002663	3-(3-hydroxyphenyl)-N-((E)-2-(5-methoxycyclopenta-1,3-dien-1-yl)vinyl)acrylamide*	3-(3-hydroxyphenyl)-N-((E)-2-(5-methoxycyclopenta-1,3-dien-1-yl)vinyl)acrylamide*	Alkaloids	生物碱	Alkaloids	生物碱	C17H17NO3	1	-	1.16865e+06	465682	3.02601e+06	2.03326e+07	7.48889e+06	2.73761e+06	1.4319	0.240533	0.793222	0.152503	-2.71309	down
Rfp109585	cis-N-p-coumaroyltyramine	顺式-N-对香豆酰酪胺	Alkaloids	生物碱	Phenolamine	酚胺	C17H17N1O3	1	-	1.16865e+06	465682	3.02601e+06	2.03326e+07	7.48889e+06	2.73761e+06	1.4319	0.240533	0.793222	0.152503	-2.71309	down
MWS201483	Phe-Hyp	L-苯丙氨酸-L-羟脯氨酸	Amino acids and derivatives	氨基酸及其衍生物	Amino acids and derivatives	氨基酸及其衍生物	C14H18N2O4	2	90965-82-5	280545	325462	556952	275443	369938	426024	0.205962	0.772074	0.932636	1.08545	0.118297	insig
pmb0864	LysoPE 14:0*	溶血磷脂酰乙醇胺 14:0*	Lipids	脂质	LPE	溶血磷脂酰乙醇胺	C19H40NO7P	1	-	1.0908e+06	419849	586692	707647	784685	247022	0.444733	0.6736	0.909989	1.20582	0.270009	insig
Wcdp007789	9-Oxooctadeca-10,12-Dienoic Acid	9-氧十八烷基-10,12-二烯酸	Lipids	脂质	Free fatty acids	游离脂肪酸	C18H30O3	1	-	4.11128e+06	1.81266e+06	4.20265e+06	1.16149e+06	2.2138e+06	979008	1.41439	0.116918	0.707476	2.32565	1.21764	up
pmb0892	Trans-Zeatin-1-O-Glucoside	反式玉米素-1-O-葡萄糖苷	Alkaloids	生物碱	Alkaloids	生物碱	C16H23N5O6	3	56329-06-7	3.01892e+06	2.58974e+06	2.77093e+06	3.43034e+06	4.18815e+06	4.36346e+06	1.69057	0.0366203	0.642769	0.699351	-0.515912	insig
Wacyp08016	2,5,8-trimethyldeca-2,4,7-triene-1,10-diol	2,5,8-三甲基癸-2,4,7-三烯-1,10-二醇	Terpenoids	萜类	Monoterpenoids	倍萜	C13H22O2	1	-	1.33257e+07	1.52258e+07	1.32239e+07	1.41433e+07	1.41638e+07	1.40541e+07	0.317007	0.792621	0.936768	0.986169	-0.0200929	insig
Wbjp005065	N-p-Coumaroyltyramine*	N-对香豆酰酪胺*	Alkaloids	生物碱	Phenolamine	酚胺	C17H17NO3	1	36417-86-4	1.00106e+06	482278	3.05622e+06	2.2241e+07	6.86996e+06	2.6783e+06	1.42502	0.265109	0.81605	0.142802	-2.80792	down
Lmhp007840	LysoPC 19:2	溶血磷脂酰胆碱 19:2	Lipids	脂质	LPC	溶血磷脂酰胆碱	C27H52NO7P	2	-	3.85165e+06	1.0925e+06	1.5033e+06	6.68227e+06	3.02878e+06	1.70277e+06	0.87063	0.402563	0.838827	0.564882	-0.82398	insig
Zbkp006473	Cannabisin G	大麻素G	Alkaloids	生物碱	Alkaloids	生物碱	C36H36N2O8	1	-	9.29968e+06	6.13797e+06	2.83411e+07	4.89025e+07	5.04295e+07	5.76764e+07	1.60508	0.0208445	0.534318	0.27883	-1.84254	down
Qahp006824	Periseoside B*	杠柳苷 B*	Steroids	甾体	Steroidal saponins	甾体皂苷	C33H54O13	3	-	1.05686e+06	251467	314148	391189	812302	233779	0.0679127	0.853674	0.951817	1.12886	0.174866	insig
pmf0534	Hinokitiol	桧木醇	Terpenoids	萜类	Monoterpenoids	倍萜	C10H12O2	3	499-44-5	515606	551159	242188	228132	352613	520384	0.430274	0.620837	0.887352	1.18874	0.24943	insig
Wcdp010432	Linoleamide	Linoleamide	Lipids	脂质	Free fatty acids	游离脂肪酸	C18H33NO	1	3999-01-7	398409	214263	167235	182955	213055	126195	0.957158	0.349349	0.838827	1.49349	0.578683	insig
Lmhp008885	LysoPE 15:0(2n isomer)*	溶血磷脂酰乙醇胺 15:0(2n异构)*	Lipids	脂质	LPE	溶血磷脂酰乙醇胺	C20H42NO7P	1	-	3.31719e+06	1.62225e+06	1.74659e+06	4.77077e+06	4.36172e+06	1.46291e+06	0.760629	0.347955	0.838827	0.631032	-0.664214	insig
Zmzp000145	Trimethyllysine	三甲基赖氨酸	Amino acids and derivatives	氨基酸及其衍生物	Amino acids and derivatives	氨基酸及其衍生物	C9H20N2O2	1	23284-33-5	1.40533e+07	2.30993e+07	1.67073e+07	1.25727e+07	2.42027e+07	2.52627e+07	0.385299	0.609906	0.885995	0.868174	-0.203943	insig
FQtp008495	13-Hydroxygermacrone*	13-羟基吉马酮*	Terpenoids	萜类	Sesquiterpenoids	倍半萜	C15H22O2	1	-	7.44793e+06	8.63454e+06	8.39642e+06	4.18874e+06	7.81447e+06	4.68642e+06	1.38574	0.139395	0.71982	1.46671	0.552585	insig
MWSmce698	2',4'-Dimethylacetophenone	2',4'-二甲基苯乙酮	Others	其它类	Ketone compounds	酮类化合物	C10H12O	3	89-74-7	1.74278e+06	1.9107e+06	1.99943e+06	1.38842e+06	1.79338e+06	828859	1.22709	0.183009	0.765513	1.40947	0.495156	insig
pmb0064	DIMBOA glucoside	2,4-二羟基-7-甲氧基-1,4-苯并恶嗪-3-酮 葡糖苷	Alkaloids	生物碱	Alkaloids	生物碱	C15H19NO10	3	18607-79-9	139882	154838	615252	5.31744e+06	1.74598e+06	1.22004e+06	1.63174	0.194836	0.765849	0.109854	-3.18634	down
Hmcp009963	Candicine	N-甲基大麦芽碱	Alkaloids	生物碱	Alkaloids	生物碱	C11H18NO+	1	6656-13-9	899529	1.0682e+06	1.01379e+06	325552	505728	390934	1.80764	0.00128149	0.416538	2.43944	1.28655	up
WaYp007695	2-Aminooctadecane-1,16,18,18-tetraol	2-氨基十八烷-1,16,18,18-四醇	Lipids	脂质	Sphingolipids	鞘脂	C18H39NO4	2	-	6.33894e+06	4.66722e+06	5.38388e+06	6.39752e+06	4.85501e+06	3.70119e+06	0.535613	0.634975	0.892706	1.09605	0.132315	insig
MWS201442	Phe-Thr	L-苯丙氨酸-L-苏氨酸	Amino acids and derivatives	氨基酸及其衍生物	Amino acids and derivatives	氨基酸及其衍生物	C13H18N2O4	2	51352-44-4	5.47639e+06	1.65225e+06	2.88977e+06	3.75797e+06	2.6326e+06	2.5596e+06	0.0159978	0.788399	0.935122	1.11935	0.162668	insig
Zbsp006693	Tricin-5-O-guaiacylglycerol*	苜蓿素-5-O-愈创木酚基甘油*	Flavonoids	黄酮	Flavones	黄酮	C27H26O11	1	-	7.85117e+06	3.25212e+06	4.98288e+06	2.97403e+07	2.03269e+06	2.20285e+06	0.0290698	0.584891	0.872855	0.47346	-1.07869	insig
pmb0876	LysoPE 16:0	溶血磷脂酰乙醇胺 16:0	Lipids	脂质	LPE	溶血磷脂酰乙醇胺	C21H44NO7P	1	53862-35-4	572885	269367	247780	427607	458426	120403	0.296876	0.862152	0.955317	1.08306	0.115116	insig
Hasp010605	MG(18:3(9Z,12Z,15Z)/0:0/0:0)	MG(18:3(9Z,12Z,15Z)/0:0/0:0)	Lipids	脂质	Glycerol ester	甘油酯	C21H36O4	1	129828-41-7	2.80361e+07	1.0704e+07	1.84806e+07	1.00031e+07	2.67662e+07	6.9265e+06	0.665824	0.601947	0.879252	1.30952	0.389041	insig
pmp001187	1-(Dihydroxyphenyl)-N2,N3-bis(4-hydroxyphenethyl)-(5-8)-dimethoxy-1,2dihydronaphthalene-2,3-dicarboxamide	1-(二羟基苯基)-N 2,N 3-双(4-羟基苯乙基)-(5-8)-二甲氧基-1,2-二氢萘-2,3-二甲酰胺	Alkaloids	生物碱	Phenolamine	酚胺	C36H36N2O8	1	-	1.6693e+06	1.27207e+06	4.79441e+06	9.21801e+06	9.76051e+06	1.18683e+07	1.66447	0.00653962	0.475823	0.25078	-1.99551	down
WaQzp09970	Estrane-3,17-diol	Estrane-3,17-diol	Steroids	甾体	Steroid	甾体	C18H30O2	3	517-01-1	6.93455e+07	2.32015e+07	3.96245e+07	2.31194e+07	4.78973e+07	2.75439e+07	0.576276	0.51988	0.855959	1.34102	0.423329	insig
ZbWp001588	3-(((S)-1-carboxy-2-phenylethyl)amino)-2,5-dihydroxycyclopentane-1-carboxylic acid	3-(((S)-1-羧基-2-苯乙基)氨基)-2,5-二羟基环戊烷-1-甲酸	Others	其它类	Others	其它	C15H19NO6	3	-	1.23629e+06	800661	1.57661e+06	1.01058e+06	1.08444e+06	2.01843e+06	0.370967	0.696994	0.915772	0.878477	-0.186924	insig
pmb0500	N-p-Coumaroyl-N'-feruloylputrescine	N-对香豆酰-N'-阿魏酰基腐胺	Alkaloids	生物碱	Phenolamine	酚胺	C23H26N2O5	1	380302-96-5	1.55683e+07	2.52449e+07	6.92589e+07	1.62771e+07	3.12638e+07	1.58433e+07	0.726419	0.449729	0.838827	1.73658	0.796252	insig
Lmtp007267	5,8-Dihydroxy-2-[2-(4'-methoxyphenethyl)]chromone	5,8-二羟基-2-[2-(4'-甲氧基苯乙基)]色酮	Others	其它类	Chromone	色酮类	C18H16O5	2	128922-70-3	848983	917424	2.33146e+06	3.17316e+06	3.91279e+06	5.69634e+06	1.61411	0.0394355	0.643088	0.32059	-1.6412	down
pmb0819	3-Indoleacetonitrile	3-吲哚乙腈	Alkaloids	生物碱	Plumerane	吲哚类生物碱	C10H8N2	3	771-51-7	2.45287e+06	3.07288e+06	2.78872e+06	942664	806662	1.15331e+06	1.83317	0.00256941	0.426351	2.86446	1.51826	up
Lmhp008744	1-α-Linolenoyl-glycerol-2,3-di-O-glucoside	1-α-亚麻酸甘油酯-2,3-二-O-葡萄糖苷	Lipids	脂质	Glycerol ester	甘油酯	C33H56O14	2	-	253797	80233.9	192438	212650	322158	101918	0.364709	0.676062	0.911549	0.826838	-0.274324	insig
Wahlp08069	LysoPC 17:2(2n isomer)*	溶血磷脂酰胆碱 17:2(2n异构)*	Lipids	脂质	LPC	溶血磷脂酰胆碱	C25H48NO7P	1	-	1.20396e+07	1.21671e+06	2.84271e+06	607369	1.81146e+06	540385	1.27443	0.322807	0.838827	5.44028	2.44368	up
Lazn004665	Triacanthinapioside	三刺皂荚碱芹糖苷	Alkaloids	生物碱	Alkaloids	生物碱	C15H21N5O4	1	-	326599	137237	243325	904080	466096	345793	1.41856	0.177684	0.762508	0.412106	-1.27891	down
pmb0855	LysoPC 16:0	溶血磷脂酰胆碱 16:0	Lipids	脂质	LPC	溶血磷脂酰胆碱	C24H50NO7P	1	17364-16-8	767021	361448	353032	1.16047e+06	633652	262085	0.417261	0.561148	0.864589	0.720501	-0.472928	insig
Waqkp07331	1-g-Linoleoyl-glycerol*	1-g-亚油酰甘油*	Lipids	脂质	Glycerol ester	甘油酯	C21H38O4	1	-	1.39624e+06	297982	600608	317408	805558	225555	0.728708	0.458671	0.838827	1.70174	0.767012	insig
MWStz221	N-Cis-Feruloyltyramine*	N-顺式阿魏酰酪胺*	Alkaloids	生物碱	Phenolamine	酚胺	C18H19NO4	1	80510-09-4	408173	298013	1.26569e+06	1.61083e+06	3.06718e+06	1.78407e+06	1.52839	0.0620562	0.657122	0.305145	-1.71243	down
mws1433	N-Feruloyltyramine; Moupinamide*	N-阿魏酰酪胺*	Alkaloids	生物碱	Phenolamine	酚胺	C18H19NO4	1	66648-43-9	408173	298013	1.26569e+06	1.61083e+06	3.06718e+06	1.78407e+06	1.52839	0.0620562	0.657122	0.305145	-1.71243	down
pmb0069	Benzamide	苯甲酰胺	Alkaloids	生物碱	Alkaloids	生物碱	C7H7NO	3	55-21-0	2.13467e+06	1.31329e+06	2.1057e+06	3.078e+06	2.59586e+06	4.59431e+06	1.50504	0.1046	0.701752	0.540862	-0.886667	insig
Wagp002534	Fagaramide	花椒酰胺	Alkaloids	生物碱	Alkaloids	生物碱	C14H17NO3	1	495-86-3	7.7961e+06	6.21752e+06	4.82165e+06	6.6363e+06	2.46593e+06	1.85449e+06	1.19516	0.221376	0.776563	1.71906	0.78162	insig
Wcdp006870	13(s)-hydroperoxy-(9z,11e,15z)-octadecatrienoic acid	13-氢过氧化-9z,11e,15z-十八碳三烯酸	Lipids	脂质	Free fatty acids	游离脂肪酸	C18H30O4	1	67597-26-6	1.36226e+06	549434	1.54234e+06	981336	588874	1.03115e+06	0.52138	0.463575	0.838827	1.32778	0.409015	insig
Sazp006172	Comazaphilone G	Comazaphilone G	Others	其它类	Others	其它	C22H24O7	3	-	870321	1.88285e+06	1.00504e+06	2.67309e+06	4.46657e+06	2.97673e+06	1.63876	0.0413118	0.654936	0.371497	-1.42858	down
Lcfp121226	Tetraethyleneglycol	四甘醇	Others	其它类	Alcohol compounds	醇类化合物	C8H18O5	2	112-60-7	236188	244209	207230	160839	206011	340925	0.0771831	0.91357	0.968648	0.971533	-0.0416656	insig
Lskp211345	Neocaesalpin E	Neocaesalpin E	Terpenoids	萜类	Ditepenoids	二萜	C21H32O4	3	627481-89-4	333755	230347	240412	132956	805125	318254	0.33874	0.532212	0.860738	0.640366	-0.643032	insig
Lmhp007598	LysoPC 19:2(2n isomer)	溶血磷脂酰胆碱 19:2(2n异构)	Lipids	脂质	LPC	溶血磷脂酰胆碱	C27H52NO7P	2	-	4.35518e+06	979237	1.27739e+06	6.77205e+06	2.98463e+06	1.82377e+06	0.893606	0.424284	0.838827	0.570946	-0.808573	insig
Lskp211409	Ergosta-5,24(28)-diene-3,20,26-triol (Podecdysone C)*	麦角甾烷-5,24(28)-二烯-3,20,26-三醇 (罗汉松甾酮 C)*	Steroids	甾体	Steroid	甾体	C27H44O8	2	19458-46-9	693299	337238	512551	283693	1.04043e+06	195368	0.421577	0.980132	0.990479	1.01553	0.0222315	insig
Lmbp010207	6-Methoxy-2-(4-methoxyphenethyl)chromone	6-甲氧基-2-(4-甲氧基苯乙基)色酮	Others	其它类	Chromone	色酮类	C19H18O4	3	111286-05-6	557013	183026	659390	43279	191841	37044.6	1.52293	0.109466	0.703077	5.14185	2.36229	up
pmd0132	LysoPC 16:0(2n isomer)	溶血磷脂酰胆碱 16:0(2n异构)	Lipids	脂质	LPC	溶血磷脂酰胆碱	C24H50NO7P	1	-	628445	348649	352385	962705	464493	254167	0.284224	0.647623	0.899517	0.790715	-0.338771	insig
WaTKp22296	8-phenyloct-7-enal	8-苯基辛-7-烯醛	Others	其它类	Aldehyde compounds	醛类化合物	C14H18O	2	-	5.37457e+06	6.10605e+06	5.46668e+06	3.1445e+06	4.65389e+06	3.27001e+06	1.6291	0.0381438	0.643088	1.53114	0.614609	insig
zjbp111502	Ciwujiatone	刺五加酮	Lignans and Coumarins	木脂素和香豆素	Lignans	木脂素	C22H26O9	1	-	1.03546e+06	1.92065e+06	1.96289e+06	2.32328e+06	4.69278e+06	4.85052e+06	1.51089	0.0913666	0.691649	0.414526	-1.27047	down
Hahp000801	alanine betaine	丙氨酸甜菜碱	Alkaloids	生物碱	Alkaloids	生物碱	C5H11NO2	1	-	8.17054e+06	1.16392e+07	1.10984e+07	6.16131e+06	1.05872e+07	1.31099e+07	0.270242	0.888564	0.961074	1.03515	0.0498465	insig
mws0256	L-Valine	L-缬氨酸	Amino acids and derivatives	氨基酸及其衍生物	Amino acids and derivatives	氨基酸及其衍生物	C5H11NO2	1	72-18-4	9.34696e+06	1.15721e+07	1.17209e+07	6.52075e+06	1.13728e+07	1.35347e+07	0.320552	0.868662	0.955317	1.03855	0.0545765	insig
MWSmce041	Butylphthalide	丁基苯酞	Others	其它类	Lactones	内酯类化合物	C12H14O2	3	6066-49-5	511467	373562	356853	127870	341979	114618	1.45173	0.0778725	0.663783	2.12481	1.08734	up
MWSmce232	Dicumarol	双香豆素	Lignans and Coumarins	木脂素和香豆素	Coumarins	香豆素	C19H12O6	3	66-76-2	837979	351477	307992	254045	714974	157737	0.635076	0.636147	0.892706	1.32899	0.41033	insig
mws1727	Notopterol	羌活醇	Lignans and Coumarins	木脂素和香豆素	Coumarins	香豆素	C21H22O5	3	88206-46-6	51155.6	50839	48966.5	21895.8	45124.4	14424.7	1.40152	0.128263	0.707476	1.85354	0.89028	insig
Lcsp002898	cis-Zeatin-O-glucoside riboside	顺式玉米核苷-O-糖苷	Alkaloids	生物碱	Alkaloids	生物碱	C21H31N5O10	1	125225-72-1	1.11157e+06	716622	544942	1.22303e+06	1.66976e+06	732416	1.01981	0.272866	0.817712	0.654619	-0.611272	insig
Lmyp001486	Linustatin	亚麻氰苷	Alkaloids	生物碱	Alkaloids	生物碱	C16H27NO11	3	72229-40-4	158745	98994.1	106851	53816.1	85791.7	78907.7	1.46944	0.10433	0.701752	1.66849	0.738541	insig
Lhqp101807	Osthole	蛇床子素	Lignans and Coumarins	木脂素和香豆素	Coumarins	香豆素	C15H16O3	3	484-12-8	977074	372299	418496	311458	653371	249163	0.757577	0.476655	0.841018	1.45624	0.542252	insig
Lmhp008763	LysoPE 16:1(2n isomer)*	溶血磷脂酰乙醇胺 16:1(2n异构)*	Lipids	脂质	LPE	溶血磷脂酰乙醇胺	C21H42NO7P	1	-	2.21719e+07	6.64914e+06	2.22123e+07	1.83718e+06	9.05498e+06	2.64493e+06	1.42407	0.122506	0.707476	3.76989	1.91452	up
Lhsp101904	polygodial*	寥二醛*	Terpenoids	萜类	Sesquiterpenoids	倍半萜	C15H22O2	1	6754-20-7	7.57083e+06	8.72006e+06	8.18044e+06	4.41017e+06	7.82218e+06	4.57547e+06	1.39606	0.139033	0.71982	1.45595	0.54196	insig
Lmtp006908	Dihydroisoalantolactone*	二氢异土木香内酯*	Terpenoids	萜类	Sesquiterpenoids	倍半萜	C15H22O2	1	1856-58-2	7.57083e+06	8.72006e+06	8.18044e+06	4.41017e+06	7.82218e+06	4.57547e+06	1.39606	0.139033	0.71982	1.45595	0.54196	insig
pmb0782	Piperidine	哌啶	Alkaloids	生物碱	Piperidine alkaloids	哌啶类生物碱	C5H11N	3	110-89-4	1.00833e+07	8.93147e+06	8.66387e+06	1.10934e+07	1.14269e+07	1.82379e+07	1.38751	0.198644	0.765849	0.679093	-0.558318	insig
mws0636	L-Phenylalanyl-L-phenylalanine	L-苯丙氨酰-L-苯丙氨酸	Amino acids and derivatives	氨基酸及其衍生物	Amino acids and derivatives	氨基酸及其衍生物	C18H20N2O3	1	2577-40-4	188072	79714.6	228503	202537	184539	165011	0.544352	0.719814	0.922513	0.898931	-0.153717	insig
WaXYp02013	caffeoylputrescine	咖啡酰腐胺	Alkaloids	生物碱	Phenolamine	酚胺	C13H18O3N2	1	-	9.13222e+06	2.33564e+06	2.73363e+07	1.12243e+07	4.62756e+06	1.15129e+07	0.0221055	0.666455	0.908437	1.41803	0.503892	insig
Lmfp000418	Trehalosamine	海藻糖胺	Others	其它类	Saccharides	糖类	C12H23NO10	3	-	83913.6	78270.7	80155.4	142641	148469	115145	1.79185	0.0308727	0.625474	0.596521	-0.745356	insig
Lcsp001306	Ser-Ile-Asp	丝氨酰-异亮氨酰-天冬氨酸	Amino acids and derivatives	氨基酸及其衍生物	Amino acids and derivatives	氨基酸及其衍生物	C13H23N3O7	3	-	897586	377272	439983	444592	612099	763660	0.33647	0.863088	0.955317	0.942039	-0.0861417	insig
Zmgp004297	7-(4-Hydroxyphenyl)-1-phenyl-4-hepten-3-one	7-(4-羟基苯基)-1-苯基-4-庚烯-3-酮	Others	其它类	Ketone compounds	酮类化合物	C19H20O2	2	100667-52-5	1.46755e+06	2.01483e+06	1.99999e+06	523345	1.17811e+06	402594	1.59444	0.0230117	0.540341	2.60562	1.38163	up
pmp001201	5-Aminocycloheptane-1,2,3-triol	5-氨基环庚-1,2,3-三醇	Alkaloids	生物碱	Alkaloids	生物碱	C7H15NO3	3	-	418760	422560	418360	346455	409622	394459	1.28311	0.195641	0.765849	1.09486	0.130751	insig
Walbp07454	3-Hydrocinnamyl-6-CinnamylGlucose	3-氢肉桂基-6-肉桂基葡萄糖	Others	其它类	Alcohol compounds	醇类化合物	C24H30O6	1	-	1.23679e+06	2.00752e+06	1.75531e+06	328607	1.3348e+06	432422	1.43673	0.0757852	0.6592	2.38551	1.2543	up
Wasyqp1765	Styrylamine	苯乙烯胺	Alkaloids	生物碱	Alkaloids	生物碱	C8H9N	1	83148-11-2	59044.2	76521.1	144643	90518.2	102737	115090	0.536812	0.758139	0.929581	0.908747	-0.138049	insig
Walp007188	2-Aminooctadecane-1,5,7,17-tetraol	2-氨基十八烷-1,5,7,17-四醇	Lipids	脂质	Sphingolipids	鞘脂	C18H39NO4	1	-	473327	318709	412288	499408	367769	290670	0.236082	0.848715	0.951127	1.04014	0.0567802	insig
Lmhp010190	LysoPC 18:1(2n isomer)	溶血磷脂酰胆碱 18:1(2n异构)	Lipids	脂质	LPC	溶血磷脂酰胆碱	C26H52NO7P	1	-	964684	352513	253224	406529	593759	200621	0.349714	0.655995	0.904247	1.30769	0.387023	insig
Qmyp101333	Septemlobin F	Septemlobin F	Terpenoids	萜类	Sesquiterpenoids	倍半萜	C18H28O3	3	-	853597	316722	632683	230338	502600	237224	1.16615	0.214729	0.769006	1.85845	0.894103	insig
Zahp007439	3,4-Methylenedioxycinnamaldehyde	3,4-亚甲基二氧肉桂醛	Others	其它类	Aldehyde compounds	醛类化合物	C10H8O3	1	58095-77-5	2.67766e+06	3.13219e+06	3.27634e+06	1.63346e+06	2.3454e+06	1.82503e+06	1.66583	0.0180934	0.525306	1.56554	0.646657	insig
MWS0442	Maltotriose	麦芽三糖	Others	其它类	Saccharides	糖类	C18H32O16	1	1109-28-0	8.83721e+06	2.7447e+06	2.66747e+06	1.32334e+07	3.89516e+06	2.88776e+06	0.428308	0.65075	0.901032	0.711889	-0.490276	insig
ZbWp002423	N-methylphenylalanine	N-甲基苯丙氨酸	Amino acids and derivatives	氨基酸及其衍生物	Amino acids and derivatives	氨基酸及其衍生物	C10H13NO2	3	-	194823	119250	199599	255407	193916	151078	0.63307	0.50993	0.851525	0.855549	-0.225077	insig
Lmhp008589	LysoPE 18:3(2n isomer)	溶血磷脂酰乙醇胺 18:3(2n异构)	Lipids	脂质	LPE	溶血磷脂酰乙醇胺	C23H42NO7P	1	-	1.28835e+06	410526	436963	528893	974494	122965	0.548204	0.677774	0.911666	1.31327	0.393161	insig
Wdbp006818	Stemofuran P	Stemofuran P	Others	其它类	Others	其它	C18H18O5	3	-	3.20853e+06	974500	613263	3.20663e+06	1.24794e+06	1.91793e+06	0.726957	0.628136	0.887352	0.752654	-0.409941	insig
mws0567	4-Guanidinobutyric acid	4-胍基丁酸	Organic acids	有机酸	Organic acids	有机酸	C5H11N3O2	2	463-00-3	5.40815e+06	7.89892e+06	1.2214e+07	5.56509e+06	5.72191e+06	6.23055e+06	1.05901	0.31127	0.837326	1.45688	0.542887	insig
Lmhp010514	LysoPE 20:2(2n isomer)	溶血磷脂酰乙醇胺 20:2(2n异构)	Lipids	脂质	LPE	溶血磷脂酰乙醇胺	C25H48NO7P	1	-	1.76069e+06	490436	417331	2.97925e+06	1.35955e+06	704682	0.924712	0.389487	0.838827	0.52909	-0.918415	insig
MWSmce549	1-Monomyristin	1-肉豆蔻酸单甘油酯	Lipids	脂质	Glycerol ester	甘油酯	C17H34O4	1	589-68-4	457273	341853	546712	332215	378468	169580	1.19446	0.148501	0.728662	1.52891	0.6125	insig
Zjmp102027	2'-hydroxy-methyl-ophiopogonone A	2'-羟基-甲基麦冬黄酮A	Flavonoids	黄酮	Other Flavonoids	其它类黄酮	C19H16O7	2	-	267972	222638	217733	147112	124839	223238	1.3472	0.124486	0.707476	1.43045	0.51647	insig
Lcfp190543	N-(2-Hydroxyethyl)dodecanamide	N-(2-羟乙基)十二烷酰胺	Alkaloids	生物碱	Alkaloids	生物碱	C14H29NO2	2	142-78-9	40705.9	30360.1	54700.5	9438.38	22886	15459.4	1.61122	0.0458414	0.657122	2.63199	1.39616	up
Yshs000050	Lupane-20(29)-en-3-on-28-oic acid	羽扇豆烷-20(29)-烯-3-酮-28-酸	Terpenoids	萜类	Triterpene	三萜	C30H46O3	3	-	265720	261921	290184	248555	450894	498896	1.14433	0.238963	0.793222	0.682463	-0.551178	insig
Wahlp07899	Norephedrin 3-O-(2''-Phenylpropanyl)Glucoside	去甲麻黄素 3-O-(2''-苯基丙酰基)葡萄糖苷	Alkaloids	生物碱	Phenolamine	酚胺	C24H33NO6	1	-	905118	1.48015e+06	1.12574e+06	1.30853e+06	1.10351e+06	1.2933e+06	0.427088	0.746096	0.927616	0.947553	-0.0777214	insig
Walbp06373	2-Ethynyl-5-methoxybenzo-1,4-quinone	2-Ethynyl-5-methoxybenzo-1,4-quinone	Quinones	醌类	Quinones	醌类	C9H6O3	3	82511-23-7	2.0161e+07	1.7392e+07	1.78815e+07	1.56627e+07	2.16699e+07	1.75098e+07	0.17185	0.926798	0.969703	1.0108	0.0154919	insig
MWSmce572	Cinnamamide	肉桂酰胺	Alkaloids	生物碱	Alkaloids	生物碱	C9H9NO	3	22031-64-7	952662	750688	3.57328e+06	157416	299588	318016	1.59863	0.240342	0.793222	6.80838	2.76731	up
MWStz224	N-Feruloylserotonin*	N-阿魏酰五羟色胺*	Alkaloids	生物碱	Plumerane	吲哚类生物碱	C20H20N2O4	1	68573-23-9	446549	1.17413e+06	2.15544e+06	841790	1.85749e+06	5.23012e+06	0.799512	0.411649	0.838827	0.476217	-1.07031	insig
MWStz202	cis-Moschamine*	顺-N-阿魏羟色胺*	Alkaloids	生物碱	Phenolamine	酚胺	C20H20N2O4	1	193224-24-7	446549	1.17413e+06	2.15544e+06	841790	1.85749e+06	5.23012e+06	0.799512	0.411649	0.838827	0.476217	-1.07031	insig
Lcsp001834	Gly-Val-Val	甘氨酸-缬氨酸-缬氨酸	Amino acids and derivatives	氨基酸及其衍生物	Amino acids and derivatives	氨基酸及其衍生物	C12H23N3O4	1	79672-11-0	289908	127575	194362	156062	219436	309454	0.391444	0.726032	0.922513	0.893266	-0.162839	insig
WaTKp10120	2,6-Dimethyl-2,5-heptadienoic acid	2,6-二甲基-2,5-庚二烯酸	Terpenoids	萜类	Monoterpenoids	倍萜	C9H14O2	2	-	1.36892e+06	625480	1.53142e+06	4.19735e+06	781482	1.14662e+06	0.55968	0.511127	0.851834	0.575603	-0.796854	insig
Walp012785	(Oxiran-2-yl)methyl octadeca-9,12-dienoate*	(Oxiran-2-yl)methyl octadeca-9,12-dienoate*	Lipids	脂质	Glycerol ester	甘油酯	C21H36O3	1	856386-19-1	1.21544e+06	1.24125e+06	1.47736e+06	905951	1.32079e+06	1.16506e+06	0.999533	0.293844	0.824803	1.15987	0.21396	insig
pmp000087	2-Feruloyl-sn-glycerol	2-阿魏酰-sn-甘油	Phenolic acids	酚酸类	Phenolic acids	酚酸类	C13H16O6	2	-	476504	299286	330307	457176	448116	591169	1.29873	0.145215	0.72433	0.739143	-0.436076	insig
Wasdp05532	5-hydroxy-4a-methyl-4,4a,5,6,7,8-hexahydronaphthalen-2(3h)-one	5-羟基-4a-甲基-4,4a,5,6,7,8-六氢萘-2(3h)-酮	Terpenoids	萜类	Monoterpenoids	倍萜	C11H16O2	2	4242-00-6	558015	362202	452422	546826	549129	563519	1.20072	0.232406	0.793104	0.827154	-0.273773	insig
Zbqp003125	Ile-Phe	L-异亮氨酸-L-苯丙氨酸	Amino acids and derivatives	氨基酸及其衍生物	Amino acids and derivatives	氨基酸及其衍生物	C15H22N2O3	3	-	1.71923e+06	997445	1.47572e+06	2.89211e+06	2.0218e+06	1.46419e+06	1.17967	0.216971	0.769288	0.657311	-0.605352	insig
Wcgp010436	3-(Cyclohexen-1-yl)-2-hydroxy-4a,5-dimethyl-2,3,4,5,6,8a-hexahydronaphthalen-1-one	3-(Cyclohexen-1-yl)-2-hydroxy-4a,5-dimethyl-2,3,4,5,6,8a-hexahydronaphthalen-1-one	Others	其它类	Others	其它	C18H26O2	3	-	4.26915e+06	1.73202e+06	3.00944e+06	1.48559e+06	2.64861e+06	1.18786e+06	1.11725	0.239027	0.793222	1.69307	0.759639	insig
pmb0764	4-Methyl-5-thiazoleethanol	4-甲基-5-噻唑乙醇	Others	其它类	Others	其它	C6H9NOS	3	137-00-8	495693	304909	301565	431392	317507	280953	0.244003	0.775842	0.932884	1.07022	0.097906	insig
Zmdp000972	S-Methyl-L-cysteine	S-甲基-L-半胱氨酸	Amino acids and derivatives	氨基酸及其衍生物	Amino acids and derivatives	氨基酸及其衍生物	C4H9NO2S	2	1187-84-4	1.64061e+07	1.84634e+07	1.94385e+07	2.06994e+07	1.50959e+07	1.92981e+07	0.0831116	0.899348	0.963833	0.985745	-0.0207131	insig
Hmap010207	Fekrynol	托里阿魏醇	Lignans and Coumarins	木脂素和香豆素	Coumarins	香豆素	C24H32O4	3	-	112015	127464	255915	27948.7	116785	128872	1.03136	0.262224	0.81605	1.81061	0.856479	insig
Zmzp006857	Tricin-4'-O-[β-guaiacyl-(9''-O-acetyl)glycerol]ether	苜蓿素-4'-O-[β-愈创木基-(9''-O-乙酰基)甘油基]醚	Flavonoids	黄酮	Flavones	黄酮	C29H28O12	1	-	7.69395e+06	3.3621e+06	5.73237e+06	3.32375e+07	1.4385e+06	1.11992e+06	0.271262	0.613183	0.886302	0.469003	-1.09233	insig
pmp000091	1,3-O-Diferuloylglycerol	1,3-二阿魏酰甘油	Phenolic acids	酚酸类	Phenolic acids	酚酸类	C23H24O9	1	83008-46-2	1.78221e+06	1.35043e+06	1.35777e+06	739505	795750	554808	1.76571	0.0157608	0.52109	2.14845	1.1033	up
Zapp006824	gnetupendin A	gnetupendin A	Others	其它类	Stilbene	茋类	C22H20O5	3	-	1.19668e+06	1.30799e+06	1.23143e+06	794214	1.07192e+06	762516	1.61837	0.0522413	0.657122	1.4213	0.507213	insig
mws5035	L-Leucyl-L-phenylalanine	L-亮氨酰-L-苯丙氨酸	Amino acids and derivatives	氨基酸及其衍生物	Amino acids and derivatives	氨基酸及其衍生物	C15H22N2O3	3	56217-82-4	4.5062e+06	1.81652e+06	3.98051e+06	4.04694e+06	3.68998e+06	2.43634e+06	0.111417	0.966534	0.986303	1.01277	0.0183132	insig
Wbjp001317	vasicinone	鸭嘴花碱酮	Alkaloids	生物碱	Alkaloids	生物碱	C11H10N2O2	1	486-64-6	1.97362e+06	2.37325e+06	2.48605e+06	2.34147e+06	1.93982e+06	1.65107e+06	0.964607	0.305544	0.834181	1.15181	0.203897	insig
Walbp06501	C16 phytosphingosine	C16 植物鞘氨醇	Lipids	脂质	Sphingolipids	鞘脂	C16H35NO3	2	-	1.00909e+07	7.8499e+06	8.49962e+06	9.95992e+06	7.76254e+06	6.31532e+06	0.622572	0.563065	0.864589	1.09995	0.137442	insig
pme1178	Guanosine	鸟苷	Nucleotides and derivatives	核苷酸及其衍生物	Nucleotides and derivatives	核苷酸及其衍生物	C10H13N5O5	1	118-00-3	3.49317e+06	920626	1.56409e+06	2.65022e+06	1.35806e+06	2.37381e+06	0.386855	0.88647	0.961074	0.936666	-0.0943941	insig
pme2244	3-Indolepropionic acid	3-吲哚丙酸	Alkaloids	生物碱	Plumerane	吲哚类生物碱	C11H11NO2	2	830-96-6	1.73857e+06	2.17293e+06	1.99006e+06	703530	672358	944259	1.81945	0.00236435	0.426351	2.54361	1.34688	up
Wacyp09192	2,5-O-Di-CinnamylSorbitol	2,5-O-二肉桂酰山梨醇	Phenolic acids	酚酸类	Phenolic acids	酚酸类	C24H30O6	1	-	1.17798e+06	2.03263e+06	1.99088e+06	332868	1.32759e+06	390336	1.44555	0.0705764	0.657122	2.53633	1.34274	up
MWSmce585	Methyl 3-aminopropanoate	3-氨基丙酸甲酯	Amino acids and derivatives	氨基酸及其衍生物	Amino acids and derivatives	氨基酸及其衍生物	C4H9NO2	3	4138-35-6	3.60915e+07	2.80513e+07	2.98452e+07	3.19125e+07	2.96871e+07	2.93517e+07	0.309805	0.725217	0.922513	1.03339	0.0473806	insig
pmb2260	LysoPC 15:1	溶血磷脂酰胆碱 15:1	Lipids	脂质	LPC	溶血磷脂酰胆碱	C23H46NO7P	2	-	2.27589e+06	959871	745345	2.85295e+06	1.94531e+06	485278	0.246456	0.635427	0.892706	0.753492	-0.408337	insig
Lmhp005784	p-Coumaroylferuloylcadaverine	对香豆酰阿魏酰尸胺	Alkaloids	生物碱	Phenolamine	酚胺	C24H28N2O5	1	-	3.00187e+06	4.39025e+06	1.52932e+07	3.67475e+06	1.12481e+07	5.35877e+06	0.0387075	0.869626	0.955317	1.11851	0.161583	insig
Zbsp006180	Tricin-4'-O-glycerol	苜蓿素-4'-O-甘油	Flavonoids	黄酮	Flavones	黄酮	C20H20O9	1	-	1.87315e+06	513554	975848	2.29989e+07	1.87877e+06	2.00959e+06	1.21694	0.380059	0.838827	0.125061	-2.99929	down
Lmhp011388	2-α-Linolenoyl-glycerol*	2-α-亚麻酸甘油酯*	Lipids	脂质	Glycerol ester	甘油酯	C21H36O4	1	55268-58-1	3.43877e+07	2.68666e+07	2.44473e+07	2.77535e+07	2.75417e+07	2.26911e+07	0.641873	0.504702	0.851525	1.09893	0.136104	insig
Wcdp010162	1-Monolinolenoyl-Rac-Glycerol*	1-Monolinolenoyl-Rac-Glycerol*	Lipids	脂质	Glycerol ester	甘油酯	C21H36O4	1	18465-99-1	3.43877e+07	2.68666e+07	2.44473e+07	2.77535e+07	2.75417e+07	2.26911e+07	0.641873	0.504702	0.851525	1.09893	0.136104	insig
Safp009587	Botryllamide F	Botryllamide F	Alkaloids	生物碱	Alkaloids	生物碱	C18H17NO4	3	724434-04-2	6.6069e+06	4.59366e+06	7.1065e+07	2.78617e+07	5.50726e+07	5.64824e+07	1.07055	0.486646	0.841739	0.59007	-0.761043	insig
pmb1912	10-Formyltetrahydrofolic Acid	10-甲酰四氢叶酸	Alkaloids	生物碱	Alkaloids	生物碱	C20H23N7O7	1	2800-34-2	489563	427378	189473	407936	162895	250591	0.632284	0.461936	0.838827	1.34695	0.429696	insig
Zbzp007397	5,6,7,7a-tetrahydro-4,4,7a-trimethyl-2(4H)-benzofuranone	5,6,7,7a-四氢-4,4,7a-三甲基-2(4H)-苯并呋喃酮	Others	其它类	Others	其它	C11H16O2	2	15356-74-8	558302	301898	444424	347115	455318	484365	0.036184	0.948541	0.976797	1.01385	0.0198486	insig
mws2167	Methyl linoleate	亚油酸甲酯	Lipids	脂质	Free fatty acids	游离脂肪酸	C19H34O2	3	112-63-0	124549	76776	102732	121594	91088.8	86487.1	0.0327744	0.931149	0.969723	1.01634	0.023381	insig
Zblp005760	dihydro-N-feruloyltyramine	二氢阿魏酰酪胺	Alkaloids	生物碱	Phenolamine	酚胺	C18H21NO4	1	-	333389	270105	1.16967e+06	1.60738e+06	2.64901e+06	1.62989e+06	1.54258	0.0394364	0.643088	0.301236	-1.73103	down
MWStz541	Cannabisin F	大麻酰胺 F	Alkaloids	生物碱	Phenolamine	酚胺	C36H36N2O8	3	163136-19-4	8.18964e+06	6.71398e+06	2.14177e+07	3.03286e+07	3.45522e+07	5.12182e+07	1.60585	0.0322149	0.625474	0.312848	-1.67647	down
MWStz553	N-trans-Sinapoyltyramine	芥子酰酪胺	Alkaloids	生物碱	Phenolamine	酚胺	C19H21NO5	1	200125-11-7	1.1592e+06	1.2707e+06	6.19079e+06	9.14668e+06	4.00425e+06	1.11401e+07	1.34407	0.12897	0.707476	0.354891	-1.49455	down
Lmhp008742	LysoPC 20:5	溶血磷脂酰胆碱 20:5	Lipids	脂质	LPC	溶血磷脂酰胆碱	C28H48NO7P	1	162440-04-2	2.22813e+07	3.27706e+06	1.0472e+07	1.76684e+06	6.82178e+06	750099	1.24069	0.244858	0.79563	3.85816	1.94791	up
Safp022210	6-hydroxy-5-[(3E)-5-hydroxy-3-methylpent-3-en-1-yl]-1,1,4a,6-tetramethyl-decahydronaphthalen-2-yl acetate	6-hydroxy-5-[(3E)-5-hydroxy-3-methylpent-3-en-1-yl]-1,1,4a,6-tetramethyl-decahydronaphthalen-2-yl acetate	Terpenoids	萜类	Ditepenoids	二萜	C22H38O4	3	-	1.90704e+06	1.24373e+06	2.92551e+06	1.15667e+06	1.428e+06	893841	1.27397	0.212437	0.768313	1.74681	0.804719	insig
Lmhp009190	2-Linoleoylglycerol-1,3-di-O-glucoside	2-亚油酰甘油酯-1,3-二-O-葡萄糖苷	Lipids	脂质	Glycerol ester	甘油酯	C33H58O14	1	-	267229	158219	189674	380178	391580	109976	0.481213	0.44179	0.838827	0.697628	-0.51947	insig
Ladp002110	4-hydroxy-2-oxo-1,2-dihydroquinoline-3-carboxylic acid	4-羟基-2-氧代-1,2-二氢喹啉-3-羧酸	Alkaloids	生物碱	Quinoline alkaloids	喹啉类生物碱	C10H7NO4	3	73776-24-6	8.0045e+06	8.69543e+06	8.51099e+06	3.66804e+06	2.49333e+06	4.27049e+06	1.76789	0.00523016	0.475823	2.41672	1.27305	up
Xmgp006913	2,4,2',4'-tetrahydroxy-3'-prenylchalcone	2,4,2',4'-四羟基-3'-异戊烯基查耳酮	Flavonoids	黄酮	Chalcones	查耳酮	C20H20O5	3	-	3.93438e+06	1.2285e+06	1.20595e+06	1.74784e+06	1.08561e+06	832059	0.816249	0.427878	0.838827	1.7375	0.797013	insig
Lcfp121209	Val-Ala-Ile	缬氨酸-丙氨酸-异亮氨酸	Amino acids and derivatives	氨基酸及其衍生物	Amino acids and derivatives	氨基酸及其衍生物	C14H27N3O4	1	-	1.3885e+06	447153	953416	720313	688844	955697	0.187807	0.661607	0.905797	1.17939	0.238035	insig
Hmlp008487	Blumenol C	布卢门醇 C	Terpenoids	萜类	Monoterpenoids	倍萜	C13H22O2	3	36151-02-7	1.26965e+06	1.19203e+06	1.18393e+06	1.15526e+06	1.2891e+06	1.2236e+06	0.126132	0.883345	0.959399	0.993907	-0.00881748	insig
Wbmp010544	10-Hydroxymethyllycaconitine	10-羟甲基牛扁碱	Alkaloids	生物碱	Alkaloids	生物碱	C37H50N2O11	1	-	2.24845e+07	6.91622e+06	8.36975e+06	5.56591e+06	1.76972e+07	3.41947e+06	0.661716	0.609039	0.885767	1.41555	0.501362	insig
WaTKp01218	2-(2-Ethynyl-2,4-cyclopentadien-1-ylidene)ethenol	2-(2-乙炔基-2,4-环戊二烯-1-亚基)乙烯醇	Others	其它类	Alcohol compounds	醇类化合物	C9H6O	1	393561-91-6	7.81205e+06	8.34454e+06	1.61818e+07	8.18669e+06	1.10134e+07	1.30017e+07	0.120063	0.989015	0.994274	1.00424	0.00610377	insig
Zkep00434	Turanose	松二糖	Others	其它类	Saccharides	糖类	C12H22O11	1	547-25-1	1.1849e+07	5.21153e+06	6.66942e+06	1.7643e+07	9.51323e+06	5.49242e+06	0.58558	0.518686	0.855959	0.726828	-0.460315	insig
Lmtp000829	Gomphrenin I (Betanidin-6-O-glucoside)	千日红苷Ⅰ(甜菜苷-6-O-葡萄糖苷)	Alkaloids	生物碱	Plumerane	吲哚类生物碱	C24H26N2O13	2	17008-59-2	3.56541e+06	2.03087e+06	1.67711e+06	4.57809e+06	2.47124e+06	3.82022e+06	1.12033	0.22965	0.788943	0.669152	-0.579595	insig
Waptp01054	4-(2-aminoethenyl)phenol*	4-(2-氨基乙烯基)苯酚*	Alkaloids	生物碱	Alkaloids	生物碱	C8H9NO	2	-	1.74592e+07	1.52362e+07	2.13174e+07	2.18607e+07	1.46693e+07	1.88326e+07	0.146105	0.877672	0.957705	0.975619	-0.0356101	insig
MWStz070	N-(2-Hydroxy-4-methoxyphenyl)acetamide	N-(2-羟基-4-甲氧基苯基)乙酰胺	Alkaloids	生物碱	Alkaloids	生物碱	C9H11NO3	1	58469-06-0	2.14105e+07	1.78741e+07	2.82084e+07	2.56367e+07	1.91338e+07	2.44642e+07	0.218989	0.881915	0.959399	0.974844	-0.0367568	insig
Wcdp007427	9-Hydroxy-10E,14Z-Octadecadien-12-Ynoic Acid	9-Hydroxy-10E,14Z-Octadecadien-12-Ynoic Acid	Lipids	脂质	Free fatty acids	游离脂肪酸	C18H28O3	1	-	396506	186988	442350	152594	164227	76368	1.493	0.102672	0.698691	2.60903	1.38352	up
NK10246260	2,4-Dihydroxyquinoline	2,4-二羟基喹啉	Alkaloids	生物碱	Quinoline alkaloids	喹啉类生物碱	C9H7NO2	3	86-95-3	632529	2.10153e+06	1.31558e+06	1.85932e+06	3.86215e+06	3.0715e+06	1.33973	0.0996456	0.698636	0.460554	-1.11856	down
Wcdp006869	10-Methoxyheptadec-1-En-4,6-Diyne-3,9-Diol	10-Methoxyheptadec-1-En-4,6-Diyne-3,9-Diol	Lipids	脂质	Free fatty acids	游离脂肪酸	C18H28O3	1	133921-57-0	3.6461e+06	1.48211e+06	3.89904e+06	2.78933e+06	1.89621e+06	2.74754e+06	0.327334	0.570387	0.867155	1.21447	0.280326	insig
Wcgp010745	3-(4-hydroxycyclohex-1-en-1-yl)-4a,5-dimethyl-3,4,4a,5,6,8a-hexahydronaphthalen-1(2H)-one	3-(4-hydroxycyclohex-1-en-1-yl)-4a,5-dimethyl-3,4,4a,5,6,8a-hexahydronaphthalen-1(2H)-one	Others	其它类	Others	其它	C18H26O2	3	-	2.3987e+06	1.12383e+06	1.90509e+06	983269	1.6326e+06	677275	1.14633	0.206479	0.765849	1.64816	0.720854	insig
Zasp102439	m-Aminophenylacetylene	间氨基苯乙炔	Alkaloids	生物碱	Alkaloids	生物碱	C8H7N	1	54060-30-9	4.64589e+07	5.28161e+07	4.80113e+07	2.25533e+07	2.24253e+07	2.78598e+07	1.83496	0.000708621	0.416538	2.0221	1.01585	up
Lmwp102713	(+)-Peusedanol	(+)-白花前胡醇(左旋白花前胡醇)	Lignans and Coumarins	木脂素和香豆素	Coumarins	香豆素	C14H16O5	1	20516-23-8	339065	551734	363012	804356	1.60259e+06	728535	1.55757	0.147637	0.728504	0.399878	-1.32237	down
Wbhp008502	Tagalsin Q	Tagalsin Q	Terpenoids	萜类	Terpene	萜类	C18H26O2	3	-	4.21554e+06	1.68668e+06	2.5879e+06	2.14479e+06	3.73141e+06	2.81387e+06	0.202196	0.943371	0.974317	0.97699	-0.0335843	insig
Zbbp008198	6,7-Dihydroxy-4'-methoxyisoflavone; Texasin	6,7-二羟基-4'-甲氧基异黄酮	Flavonoids	黄酮	Isoflavones	异黄酮	C16H12O5	3	897-46-1	99032.9	68968.6	78907.4	102269	55483.5	31304.8	0.860664	0.463048	0.838827	1.306	0.385152	insig
Hamp012107	Stearamide*	硬脂酰胺*	Alkaloids	生物碱	Alkaloids	生物碱	C18H37NO	1	124-26-5	909977	1.20418e+06	940382	857844	1.16488e+06	754459	0.613123	0.584367	0.872855	1.09987	0.13733	insig
Zahp014087	N-(12-methyltetradecyl)propionamide*	N-(12-甲基十四烷基)丙酰胺*	Alkaloids	生物碱	Alkaloids	生物碱	C18H37NO	1	-	909977	1.20418e+06	940382	857844	1.16488e+06	754459	0.613123	0.584367	0.872855	1.09987	0.13733	insig
Sayp006468	Acutissimalignan B*	Acutissimalignan B*	Lignans and Coumarins	木脂素和香豆素	Lignans	木脂素	C20H20O6	1	-	2.48235e+06	1.9843e+06	1.82501e+06	1.37591e+06	831393	1.41968e+06	1.54078	0.0316677	0.625474	1.73469	0.794675	insig
Lskp211385	dihydrosesamin*	双氢芝麻脂素*	Lignans and Coumarins	木脂素和香豆素	Lignans	木脂素	C20H20O6	1	-	2.48235e+06	1.9843e+06	1.82501e+06	1.37591e+06	831393	1.41968e+06	1.54078	0.0316677	0.625474	1.73469	0.794675	insig
MWS201437	Leu-Asp	L-亮氨酸-L-天冬氨酸	Amino acids and derivatives	氨基酸及其衍生物	Amino acids and derivatives	氨基酸及其衍生物	C10H18N2O5	3	32949-40-9	4.65647e+06	2.22334e+06	3.14397e+06	3.1633e+06	2.85487e+06	4.16765e+06	0.200615	0.95101	0.97853	0.984092	-0.0231345	insig
pmc0281	Ribosyladenosine	核糖腺苷	Nucleotides and derivatives	核苷酸及其衍生物	Nucleotides and derivatives	核苷酸及其衍生物	C15H21N5O8	3	-	2.64239e+06	6.19901e+06	8.50754e+06	7.36133e+06	8.96388e+06	4.03405e+06	0.453804	0.677939	0.911666	0.85214	-0.230838	insig
Qmyp101339	11,12-O-Isopropyfidenesolajiangxin F	11,12-O-Isopropyfidenesolajiangxin F	Terpenoids	萜类	Sesquiterpenoids	倍半萜	C18H28O3	3	-	1.98042e+06	1.13142e+06	1.35707e+06	1.87826e+06	3.31748e+06	918844	0.463715	0.522379	0.855959	0.730861	-0.452331	insig
Lmrj002087	L-Isoleucyl-L-Aspartate	L-异亮氨酰-L-天冬氨酸	Amino acids and derivatives	氨基酸及其衍生物	Amino acids and derivatives	氨基酸及其衍生物	C10H18N2O5	2	-	5.62886e+06	2.18999e+06	3.93432e+06	3.95669e+06	3.48579e+06	5.32121e+06	0.431643	0.785306	0.935122	0.920829	-0.118995	insig
Lmhp008718	LysoPC 17:2*	溶血磷脂酰胆碱 17:2*	Lipids	脂质	LPC	溶血磷脂酰胆碱	C25H48NO7P	1	-	1.19055e+07	1.23719e+06	2.7259e+06	601195	1.80346e+06	402932	1.29275	0.321258	0.838827	5.65204	2.49877	up
MWS201415	Pro-Asp	L-脯氨酸-L-天冬氨酸	Amino acids and derivatives	氨基酸及其衍生物	Amino acids and derivatives	氨基酸及其衍生物	C9H14N2O5	3	85227-98-1	615879	702091	721078	471706	787874	743736	0.235511	0.91764	0.969703	1.01784	0.0255061	insig
mws0255	Cytosine	胞嘧啶	Nucleotides and derivatives	核苷酸及其衍生物	Nucleotides and derivatives	核苷酸及其衍生物	C4H5N3O	3	71-30-7	4.78717e+06	4.61023e+06	6.31389e+06	3.81836e+06	3.15016e+06	5.54651e+06	0.999319	0.304458	0.834181	1.2554	0.328142	insig
Zmdp002216	γ-Glu-Leu	γ-谷氨酰-亮氨酸	Amino acids and derivatives	氨基酸及其衍生物	Amino acids and derivatives	氨基酸及其衍生物	C11H20N2O5	1	2566-39-4	6.26717e+06	5.85657e+06	5.1305e+06	4.74499e+06	7.85038e+06	1.54308e+07	0.890168	0.37523	0.838827	0.615647	-0.699825	insig
Qmdp112405	Viteagnusin A	Viteagnusin A	Terpenoids	萜类	Ditepenoids	二萜	C22H36O3	3	-	6.71842e+06	3.50912e+06	7.04056e+06	6.26457e+06	4.20525e+06	3.28854e+06	0.64553	0.46177	0.838827	1.2551	0.3278	insig
Lmhp001430	Cyclo(Pro-Glu)	环(脯氨酸-谷氨酸)	Amino acids and derivatives	氨基酸及其衍生物	Amino acids and derivatives	氨基酸及其衍生物	C10H14N2O4	3	-	480805	145079	430592	432201	195156	242031	0.2523	0.652624	0.901841	1.21519	0.281188	insig
Wasdp07799	5-hydroxy-1,4a-dimethyl-3,4,5,6,7,8-hexahydronaphthalen-2-one	5-羟基-1,4a-二甲基-3,4,5,6,7,8-六氢萘-2-酮	Terpenoids	萜类	Monoterpenoids	倍萜	C12H18O2	1	-	4.26476e+06	2.40256e+06	3.48953e+06	4.28968e+06	2.68532e+06	4.0738e+06	0.391445	0.707681	0.917422	0.919272	-0.121436	insig
Lcsp001896	Ser-Gly-Phe	L-丝氨酰-甘氨酰-L-苯丙氨酸	Amino acids and derivatives	氨基酸及其衍生物	Amino acids and derivatives	氨基酸及其衍生物	C14H19N3O5	3	-	282302	149120	295565	149192	186847	335795	0.263257	0.815757	0.94027	1.08209	0.113824	insig
Zmsp001834	2,6-Dimethoxy-1,4-benzoquinone*	2,6-二甲氧基-1,4-苯醌*	Quinones	醌类	Quinones	醌类	C8H8O4	1	530-55-2	893709	1.632e+06	1.05367e+06	912136	474060	313135	1.40857	0.0976426	0.698636	2.10635	1.07474	up
Lhlp120621	Humulene 6,7:9,10-Diepoxide	Humulene 6,7:9,10-Diepoxide	Terpenoids	萜类	Sesquiterpenoids	倍半萜	C15H24O2	3	-	2.67295e+06	649474	1.16209e+06	1.29295e+06	1.4241e+06	949548	0.0998503	0.700926	0.915772	1.22307	0.290513	insig
Wadp008662	7-Oxo-pimara-15-en-3,6,19-triol	7-Oxo-pimara-15-en-3,6,19-triol	Terpenoids	萜类	Ditepenoids	二萜	C20H32O4	3	-	1.04592e+06	401441	425230	264906	815686	233427	0.735147	0.547323	0.864589	1.42508	0.511046	insig
Lhmp122112	5-Pregnene-3,17,20-triol-20-O-glucoside*	5-孕甾烯-3,17,20-三醇-20-O-葡萄糖苷*	Steroids	甾体	Cardiac glycoside	强心苷	C27H44O8	2	-	738001	298380	508287	286032	1.47483e+06	166238	0.219404	0.793929	0.937325	0.80155	-0.319135	insig
Waqkp02147	N-Feruloylhydroxyagmatine	N-阿魏酰羟基胍丁胺	Alkaloids	生物碱	Phenolamine	酚胺	C15H22N4O4	1	-	3.96374e+07	2.82554e+07	3.43402e+07	6.55468e+07	1.19943e+07	6.03897e+06	0.818097	0.77529	0.932884	1.22317	0.290631	insig
pmb0235	O-Feruloyl coumarin	阿魏酰香豆素	Lignans and Coumarins	木脂素和香豆素	Coumarins	香豆素	C19H14O5	3	-	3.96374e+07	2.82554e+07	3.43402e+07	6.55468e+07	1.19943e+07	6.03897e+06	0.818097	0.77529	0.932884	1.22317	0.290631	insig
Wcgp010223	3-(Cyclohexen-1-yl)-2-hydroxy-4a,5-dimethyl-2,3,4,5,6,7,8,8a-octahydronaphthalen-1-one	3-(Cyclohexen-1-yl)-2-hydroxy-4a,5-dimethyl-2,3,4,5,6,7,8,8a-octahydronaphthalen-1-one	Others	其它类	Others	其它	C18H28O2	3	-	2.50958e+07	6.8808e+06	1.18868e+07	6.71778e+06	1.36972e+07	6.07147e+06	0.814662	0.407744	0.838827	1.65607	0.727766	insig
Lmhp206353	Tricin-4'-O-glucoside*	苜蓿素-4'-O-葡萄糖苷*	Flavonoids	黄酮	Flavones	黄酮	C23H24O12	2	-	1.05987e+06	274420	937140	3.26006e+06	143864	110542	0.421585	0.733193	0.924009	0.646309	-0.629704	insig
Lcsp001322	L-Glutaminyl-L-isoleucine	谷氨酰胺-异亮氨酸	Amino acids and derivatives	氨基酸及其衍生物	Amino acids and derivatives	氨基酸及其衍生物	C11H21N3O4	1	86416-45-7	1.22988e+06	544617	939524	757059	820591	894681	0.151068	0.726685	0.922513	1.09776	0.134561	insig
mws1346	L-Homoglutamic acid	L-高谷氨酸	Amino acids and derivatives	氨基酸及其衍生物	Amino acids and derivatives	氨基酸及其衍生物	C6H11NO4	3	1118-90-7	575526	437614	621063	580305	810863	971086	1.30957	0.153301	0.728662	0.691798	-0.531577	insig
mws0133	Nicotinamide	烟酰胺	Others	其它类	Vitamin	维生素	C6H6N2O	1	98-92-0	4.63783e+06	2.18567e+06	2.23378e+06	8.01408e+06	3.50768e+06	3.29773e+06	1.00419	0.349149	0.838827	0.611173	-0.710348	insig
pme1210	L-Methionine	L-甲硫氨酸	Amino acids and derivatives	氨基酸及其衍生物	Amino acids and derivatives	氨基酸及其衍生物	C5H11NO2S	3	63-68-3	2.59363e+06	1.63375e+06	1.2508e+06	2.46354e+06	1.76278e+06	1.94215e+06	0.59941	0.644996	0.897872	0.888094	-0.171216	insig
pmb1779	Ergothioneine	麦角硫因	Others	其它类	Others	其它	C9H15N3O2S	3	497-30-3	1.95785e+06	2.1729e+06	1.57278e+06	606680	1.42342e+06	1.71418e+06	1.14049	0.17885	0.763253	1.52326	0.607166	insig
Lmhp009187	LysoPE 15:0*	溶血磷脂酰乙醇胺 15:0*	Lipids	脂质	LPE	溶血磷脂酰乙醇胺	C20H42NO7P	1	-	2.98728e+06	1.33144e+06	2.39436e+06	4.86147e+06	3.98672e+06	1.67542e+06	0.847704	0.320073	0.838827	0.637907	-0.648582	insig
MWSmce674	Phylloquinone (Vitamin K1)	叶绿醌 (维生素K1)	Others	其它类	Vitamin	维生素	C31H46O2	3	84-80-0	63971.6	51294	78719	44707.2	73901.4	54660.5	0.570512	0.586093	0.873524	1.11956	0.162928	insig
Zblp004317	3-(2-oxopropyl)-3-hydroxyindolin-2-one	3-(2-氧丙基)-3-羟基吲哚-2-酮	Alkaloids	生物碱	Plumerane	吲哚类生物碱	C11H11NO3	1	-	2.73021e+07	5.2929e+06	1.02488e+07	1.98504e+07	3.85636e+06	4.30601e+06	0.61123	0.593206	0.876786	1.52944	0.612999	insig
Zadp006809	3β,12-dihydroxy-13-methyl-podocarpane-8,10,13-tiene	3β,12-dihydroxy-13-methyl-podocarpane-8,10,13-tiene	Terpenoids	萜类	Ditepenoids	二萜	C18H26O2	3	-	4.45704e+06	1.57625e+06	3.46159e+06	1.78154e+06	3.695e+06	2.3153e+06	0.382593	0.611091	0.885995	1.21857	0.285186	insig
Wasdp05932	5,8-dimethoxy-3-methylnaphthalen-1-ol	5,8-二甲氧基-3-甲基-1-萘酚	Quinones	醌类	Quinones	醌类	C13H14O3	3	50559-08-5	1.34095e+06	678682	332400	516869	390580	334277	0.954877	0.336876	0.838827	1.89417	0.921562	insig
Wahlp02334	γ-Glutamyltyramine	γ-谷氨酰酪胺	Alkaloids	生物碱	Phenolamine	酚胺	C13H18N2O4	1	65520-56-1	217512	46974.7	226252	296944	196909	312133	1.02579	0.214238	0.769006	0.608867	-0.715802	insig
mws2608	N-Acetyl-D-galactosamine	N-乙酰-D-半乳糖胺	Others	其它类	Saccharides	糖类	C8H15NO6	3	1811-31-0	489312	441780	508911	286042	648009	535566	0.141303	0.935499	0.970999	0.97985	-0.0293679	insig
Walbp07873	12-Oxo phytodienoic acid	12-氧代植物二烯酸	Lipids	脂质	Free fatty acids	游离脂肪酸	C18H28O3	1	67204-66-4	1.82605e+06	1.04855e+06	1.44688e+06	1.85949e+06	3.34511e+06	862810	0.464229	0.510055	0.851525	0.712244	-0.489557	insig
pmb0489	N-Glucosyl-p-coumaroylputrescine	N-葡萄糖基对香豆酰腐胺	Alkaloids	生物碱	Phenolamine	酚胺	C19H28N2O7	3	-	411642	514119	615998	1.19761e+06	2.38521e+06	1.4123e+06	1.73149	0.0841077	0.684737	0.308653	-1.69594	down
Sasp001236	7-Hydroxy-tryptophan	7-羟基色氨酸	Amino acids and derivatives	氨基酸及其衍生物	Amino acids and derivatives	氨基酸及其衍生物	C11H12N2O3	1	-	2.06062e+06	2.26764e+06	2.24104e+06	1.86758e+06	1.69775e+06	2.08215e+06	1.42077	0.0911515	0.691649	1.16323	0.218132	insig
Zbkp010245	Neoabietal	Neoabietal	Terpenoids	萜类	Terpene	萜类	C20H30O	3	19898-57-8	1.18791e+06	1.40719e+06	1.48679e+06	772542	1.11618e+06	1.08501e+06	1.45335	0.0618512	0.657122	1.37265	0.456964	insig
MWS4296	Gly-Phe*	甘氨酰-苯丙氨酸*	Amino acids and derivatives	氨基酸及其衍生物	Amino acids and derivatives	氨基酸及其衍生物	C11H14N2O3	1	3321-03-7	1.09855e+07	6.97007e+06	7.77976e+06	7.48602e+06	1.07377e+07	1.23983e+07	0.732719	0.43928	0.838827	0.840422	-0.250814	insig
Wdzp006564	orientalol P	orientalol P	Terpenoids	萜类	Sesquiterpenoids	倍半萜	C12H18O3	3	-	5.6002e+06	187385	4.98522e+06	930707	689319	5.25389e+06	0.0961058	0.597294	0.878643	1.5672	0.64819	insig
Zmmp001941	2-amino-4-hydroxy-3-((3,4,5-trihydroxytetrahydro-2H-pyran-2-yl)oxy)butanoic acid	2-氨基-4-羟基-3-((3,4,5-三羟基四氢-2H-吡喃-2-基)氧基)丁酸	Amino acids and derivatives	氨基酸及其衍生物	Amino acids and derivatives	氨基酸及其衍生物	C9H17NO8	3	-	1.09659e+06	1.72251e+06	1.29286e+06	5.2352e+06	1.33244e+06	1.00908e+06	0.605178	0.485375	0.841739	0.54271	-0.881747	insig
pme0230	Adenosine*	腺苷*	Nucleotides and derivatives	核苷酸及其衍生物	Nucleotides and derivatives	核苷酸及其衍生物	C10H13N5O4	1	58-61-7	1.09659e+06	1.72251e+06	1.29286e+06	5.2352e+06	1.33244e+06	1.00908e+06	0.605178	0.485375	0.841739	0.54271	-0.881747	insig
Safp023654	PAz-PC	聚苯胺	Lipids	脂质	LPC	溶血磷脂酰胆碱	C33H64NO10P	1	117205-52-4	3.16465e+06	1.0112e+06	1.0465e+06	2.58474e+06	1.87751e+06	1.11809e+06	0.339085	0.893921	0.962291	0.935848	-0.0956538	insig
Lskp211359	6β-Hydroxyisovouacapenol C	6β-Hydroxyisovouacapenol C	Terpenoids	萜类	Ditepenoids	二萜	C20H30O4	3	-	885832	416791	635625	315300	909394	198960	0.813614	0.549916	0.864589	1.36146	0.445154	insig
mws0847	1-Methyladenine	1-甲基腺嘌呤	Nucleotides and derivatives	核苷酸及其衍生物	Nucleotides and derivatives	核苷酸及其衍生物	C6H7N5	3	5142-22-3	6.97435e+06	4.43915e+06	1.1768e+07	5.56228e+06	163914	119525	1.36922	0.11073	0.703077	3.96555	1.98752	up
pmb0962	L-Lysine-Butanoic Acid	L-赖氨酸丁酸酯	Amino acids and derivatives	氨基酸及其衍生物	Amino acids and derivatives	氨基酸及其衍生物	C10H22N2O4	3	80407-71-2	2.04256e+07	2.82542e+07	2.21443e+07	1.3707e+07	1.29487e+07	1.81283e+07	1.59956	0.0460621	0.657122	1.58146	0.66126	insig
MWS5209	N-Methyl-α-aminoisobutyric acid	N-甲基-α-氨基异丁酸	Amino acids and derivatives	氨基酸及其衍生物	Amino acids and derivatives	氨基酸及其衍生物	C5H11NO2	1	2566-34-9	2.04256e+07	2.82542e+07	2.21443e+07	1.3707e+07	1.29487e+07	1.81283e+07	1.59956	0.0460621	0.657122	1.58146	0.66126	insig
Lcsp000435	Glu-Ser	谷氨酸-丝氨酸	Amino acids and derivatives	氨基酸及其衍生物	Amino acids and derivatives	氨基酸及其衍生物	C8H14N2O6	3	5875-38-7	2.04256e+07	2.82542e+07	2.21443e+07	1.3707e+07	1.29487e+07	1.81283e+07	1.59956	0.0460621	0.657122	1.58146	0.66126	insig
pmb0865	LysoPC 18:3(2n isomer)	溶血磷脂酰胆碱 18:3(2n异构)	Lipids	脂质	LPC	溶血磷脂酰胆碱	C26H48NO7P	1	-	1.35309e+06	407488	426527	315509	943478	117141	0.769937	0.537229	0.860801	1.58932	0.668405	insig
zjbp110804	6,7-dimethoxy-2-[2-(4'-hydroxy-3'-methoxyphenyl)ethyl]chromone	6,7-二甲氧基-2-[2-(4'-羟基-3'-甲氧基苯基)乙基]色酮	Others	其它类	Chromone	色酮类	C20H20O6	1	-	2.45034e+06	1.67465e+06	1.71662e+06	1.2372e+06	835956	1.32406e+06	1.53815	0.0627959	0.657122	1.71952	0.78201	insig
NK10253223	2-Amino-3-methoxybenzoic acid	2-氨基-3-甲氧基苯甲酸	Phenolic acids	酚酸类	Phenolic acids	酚酸类	C8H9NO3	3	3177-80-8	387851	130215	246410	425521	228191	216732	0.431371	0.743614	0.927142	0.878259	-0.187281	insig
Wasdp07327	beta-Rotunol	beta-Rotunol	Terpenoids	萜类	Sesquiterpenoids	倍半萜	C15H22O2	2	24405-57-0	364206	141978	351194	314886	148332	241306	0.370315	0.592387	0.876786	1.21696	0.283283	insig
Lacp001431	N-(3-hydroxy-4-methoxyphenethyl)-4-hydroxybutanamide	氮-(3-羟基-4-甲氧基苯基)-4-羟基丁酰胺	Alkaloids	生物碱	Alkaloids	生物碱	C14H21NO4	2	-	1.49075e+06	2.60541e+06	1.85292e+06	6.84743e+06	1.82374e+06	1.6479e+06	0.643861	0.484409	0.841739	0.576514	-0.794574	insig
Wcjp001256	9-Alpha-Ribofuranosyladenine*	9-Alpha-核糖基腺嘌呤*	Nucleotides and derivatives	核苷酸及其衍生物	Nucleotides and derivatives	核苷酸及其衍生物	C10H13N5O4	1	-	1.49075e+06	2.60541e+06	1.85292e+06	6.84743e+06	1.82374e+06	1.6479e+06	0.643861	0.484409	0.841739	0.576514	-0.794574	insig
Zmsp001773	9-Arabinosyladenine*	9-阿拉伯糖基腺嘌呤*	Nucleotides and derivatives	核苷酸及其衍生物	Nucleotides and derivatives	核苷酸及其衍生物	C10H13N5O4	1	-	1.49075e+06	2.60541e+06	1.85292e+06	6.84743e+06	1.82374e+06	1.6479e+06	0.643861	0.484409	0.841739	0.576514	-0.794574	insig
Lahp002273	furan-2-carbohydrazide	furan-2-carbohydrazide	Alkaloids	生物碱	Alkaloids	生物碱	C5H6N2O2	3	-	3.84154e+06	1.84212e+06	2.8752e+06	2.62276e+06	2.36298e+06	4.15234e+06	0.27827	0.821832	0.94093	0.936615	-0.0944719	insig
pmb0296	1-Oleoyl-Sn-Glycerol	单酰甘油酯(18:1)	Lipids	脂质	Glycerol ester	甘油酯	C21H40O4	1	129784-87-8	3.89034e+06	1.2919e+06	2.32525e+06	1.84767e+06	3.51959e+06	1.06015e+06	0.35143	0.748303	0.928029	1.16804	0.224092	insig
MWSmce039	Isonicotinic acid	异烟酸	Others	其它类	Vitamin	维生素	C6H5NO2	2	55-22-1	2.52242e+06	1.16176e+06	2.05627e+06	2.25471e+06	2.06655e+06	2.56323e+06	0.817796	0.446678	0.838827	0.833823	-0.262187	insig
Wcgp006109	3-(2-hydroxyethyl)-5,7-dimethoxy-4-methyl-2H-1-benzopyran-2-one	3-(2-hydroxyethyl)-5,7-dimethoxy-4-methyl-2H-1-benzopyran-2-one	Others	其它类	Others	其它	C14H16O5	3	-	325252	742011	558862	969379	1.73731e+06	898942	1.46501	0.117944	0.707476	0.450996	-1.14881	down
Wasdp02253	L-Alanyl-L-tryptophan	L-丙氨酰-L-色氨酸	Amino acids and derivatives	氨基酸及其衍生物	Amino acids and derivatives	氨基酸及其衍生物	C14H17N3O3	1	16305-75-2	2.72369e+06	1.18081e+06	1.63272e+06	1.64543e+06	1.55706e+06	2.09306e+06	0.0367993	0.881008	0.959307	1.04564	0.0643811	insig
Safp000959	N-[(4-methoxyphenyl)methyl]-2-(7H-purin-6-ylsulfanyl)acetamide	N-[(4-甲氧基苯基)甲基]-2-(7H-嘌呤-6-基硫烷基)乙酰胺	Alkaloids	生物碱	Alkaloids	生物碱	C15H15N5O2S	2	-	867703	157950	480690	1.10132e+06	1.04404e+06	1.07463e+06	1.32302	0.107488	0.703077	0.467809	-1.09601	down
pmb0530	Nicotinic acid adenine dinucleotide	烟酸腺嘌呤二核苷酸	Nucleotides and derivatives	核苷酸及其衍生物	Nucleotides and derivatives	核苷酸及其衍生物	C21H27N7O14P2	3	53-84-9	498378	243029	180274	853054	816461	530295	1.53213	0.0391976	0.643088	0.418983	-1.25504	down
Walp004752	2-Aminododecane-1,4-diol	2-氨基十二烷-1,4-二醇	Lipids	脂质	Sphingolipids	鞘脂	C12H27NO2	1	-	583967	708631	506452	775019	667154	572034	0.753666	0.436807	0.838827	0.89318	-0.162977	insig
Lmyp003934	Anacardic acid	漆树酸	Phenolic acids	酚酸类	Phenolic acids	酚酸类	C22H36O3	2	16611-84-0	3.02237e+06	1.54925e+06	2.97357e+06	2.88706e+06	1.98313e+06	1.47656e+06	0.505806	0.564372	0.864589	1.18883	0.249539	insig
pmp000970	Hispanolone	夏罗草酮	Terpenoids	萜类	Ditepenoids	二萜	C20H30O3	3	18676-07-8	598733	241855	360157	290394	381476	343869	0.349973	0.620546	0.887352	1.18214	0.2414	insig
Qmqp101735	3β,6β-Dihydroxy-15-nor-14-oxo8(17),12-labdadien-14-a	3β,6β-Dihydroxy-15-nor-14-oxo8(17),12-labdadien-14-a	Terpenoids	萜类	Sesquiterpenoids	倍半萜	C19H30O3	3	-	585798	407994	446120	434786	591620	253381	0.554637	0.664202	0.907354	1.12512	0.170076	insig
Wbjp002330	1,3-dihydroxy-2,3,3a,4-tetrahydropyrrolo[2,1-b]quinazolin-9(1H)-one	1,3-二羟基-2,3,3a,4-四氢吡咯并[2,1-b]喹唑啉-9(1H)-酮	Alkaloids	生物碱	Alkaloids	生物碱	C11H12N2O3	2	-	4.49547e+06	3.14301e+06	4.86541e+06	2.44445e+06	1.71342e+06	3.16769e+06	1.44997	0.0646911	0.657122	1.70689	0.771366	insig
Lcsp001861	Leu-Pro	亮氨酰-脯氨酸	Amino acids and derivatives	氨基酸及其衍生物	Amino acids and derivatives	氨基酸及其衍生物	C11H20N2O3	1	-	1.60063e+07	8.7965e+06	1.3389e+07	1.03145e+07	1.05448e+07	1.52424e+07	0.173585	0.806415	0.94027	1.05789	0.0811963	insig
Zblp005777	N-trans-ferulicacidacylp-hydroxyphenylethylamine*	N-反式-阿魏酸酰对羟基苯乙胺*	Alkaloids	生物碱	Phenolamine	酚胺	C18H19NO4	1	-	428935	226735	1.37615e+06	1.86115e+06	2.71904e+06	1.86597e+06	1.49501	0.0339249	0.625474	0.315199	-1.66566	down
Lssp210092	N-trans-ferulic tyramine*	N-反式-阿魏酰酪胺*	Alkaloids	生物碱	Phenolamine	酚胺	C18H19NO4	1	-	428935	226735	1.37615e+06	1.86115e+06	2.71904e+06	1.86597e+06	1.49501	0.0339249	0.625474	0.315199	-1.66566	down
Yalp009367	Dukunolide A	Dukunolide A	Terpenoids	萜类	Triterpene	三萜	C26H26O9	3	97804-04-1	85630.1	42108.3	27754.8	38479.6	34278.7	22147.2	0.912248	0.366338	0.838827	1.6384	0.712289	insig
mws0017	Spermidine	亚精胺	Alkaloids	生物碱	Alkaloids	生物碱	C7H19N3	3	124-20-9	230713	281043	242979	215953	248214	229197	0.958868	0.326451	0.838827	1.08851	0.122355	insig
pma0101	Caffeoylagmatine	咖啡酰胍丁胺	Alkaloids	生物碱	Phenolamine	酚胺	C14H20N4O3	3	-	1.84944e+06	389655	6.18872e+06	723507	311331	538186	1.08937	0.319692	0.838827	5.35772	2.42162	up
Lmhp008273	LysoPE 15:1(2n isomer)*	溶血磷脂酰乙醇胺 15:1(2n异构)*	Lipids	脂质	LPE	溶血磷脂酰乙醇胺	C20H40NO7P	1	-	2.47598e+06	1.28344e+06	2.30444e+06	353832	2.94481e+06	212282	1.09398	0.44891	0.838827	1.72714	0.788385	insig
pmb0883	LysoPE 18:0	溶血磷脂酰乙醇胺 18:0	Lipids	脂质	LPE	溶血磷脂酰乙醇胺	C23H48NO7P	3	69747-55-3	641139	216799	418375	268285	303130	244318	0.911507	0.336466	0.838827	1.56462	0.645814	insig
MWStz550	Lyciumamide B	枸杞酰胺 B	Alkaloids	生物碱	Phenolamine	酚胺	C36H36N2O8	3	1647111-41-8	1.60891e+07	1.13832e+07	3.6031e+07	4.83703e+07	6.02497e+07	7.22619e+07	1.59809	0.0189869	0.532035	0.351076	-1.51014	down
Waqkp07598	2-g-Linoleoyl-glycerol*	2-g-亚油酰甘油*	Lipids	脂质	Glycerol ester	甘油酯	C21H38O4	1	-	1.40009e+06	336203	554526	702657	719152	225483	0.445157	0.596526	0.878033	1.39066	0.475767	insig
Wcdp009119	Octadeca-9,12,15-trienoic acid*	十八碳-9,12,15-三烯酸*	Lipids	脂质	Free fatty acids	游离脂肪酸	C18H30O2	1	28290-79-1	213841	67503.9	132551	83166.5	137232	77987.8	0.601502	0.471869	0.838827	1.38711	0.472087	insig
Safp022031	Gorlic acid*	Gorlic acid*	Lipids	脂质	Free fatty acids	游离脂肪酸	C18H30O2	1	-	213841	67503.9	132551	83166.5	137232	77987.8	0.601502	0.471869	0.838827	1.38711	0.472087	insig
pmb0964	Isopentenyladenine-7-N-glucoside	异戊烯基腺苷-7-N-葡萄糖苷	Nucleotides and derivatives	核苷酸及其衍生物	Nucleotides and derivatives	核苷酸及其衍生物	C16H23N5O5	3	-	1.43415e+06	1.03994e+06	1.701e+06	1.49172e+06	1.15399e+06	568327	0.831624	0.393495	0.838827	1.29902	0.37742	insig
pmb0874	LysoPE 18:2(2n isomer)	溶血磷脂酰乙醇胺 18:2(2n异构)	Lipids	脂质	LPE	溶血磷脂酰乙醇胺	C23H44NO7P	1	-	4.49904e+06	1.28848e+06	1.90199e+06	1.23782e+06	3.00876e+06	618224	0.77023	0.486132	0.841739	1.58064	0.66051	insig
pmb0492	N',N'',N'''-p-Coumaroyl-cinnamoyl-caffeoyl spermidine	N',N'',N'''-对香豆酰肉桂酰咖啡酰亚精胺	Alkaloids	生物碱	Phenolamine	酚胺	C34H37N3O6	3	-	3.11415e+06	883764	975303	3.28105e+06	1.35627e+06	2.27373e+06	0.804083	0.522348	0.855959	0.719604	-0.474724	insig
MWSmce397	α-Linolenic acid	α-亚麻酸	Lipids	脂质	Free fatty acids	游离脂肪酸	C18H30O2	1	463-40-1	2.85202e+06	1.4558e+06	1.6109e+06	1.99994e+06	2.43207e+06	1.58543e+06	0.182162	0.951996	0.979118	0.983596	-0.0238628	insig
pma0149	Sinapoyl malate	芥子酰苹果酸	Phenolic acids	酚酸类	Phenolic acids	酚酸类	C15H16O9	3	92344-58-6	1.02983e+06	348360	572449	395699	411423	355424	1.03985	0.320185	0.838827	1.6779	0.746657	insig
MWSHC2035	4-Methoxycinnamic acid	4-甲氧基肉桂酸	Phenolic acids	酚酸类	Phenolic acids	酚酸类	C10H10O3	1	830-09-1	4.86267e+06	8.27213e+06	2.3444e+06	3.85533e+06	5.73638e+06	6.4634e+06	0.31707	0.925773	0.969703	0.964129	-0.052702	insig
MWS2085	Ethyl isobutyrate*	异丁酸乙酯*	Organic acids	有机酸	Organic acids	有机酸	C6H12O2	3	97-62-1	105573	90647.7	108147	153769	85657.9	56516.2	0.338973	0.931926	0.970122	1.02847	0.0404958	insig
Wcdp004275	Lauramine oxide	月桂基二甲基氧化胺	Others	其它类	Others	其它	C14H31NO	2	1643-20-5	629604	567457	618817	535917	615412	581936	0.791331	0.411861	0.838827	1.04766	0.0671749	insig
Lmmp002013	Dihydroferuloylputrescine	二氢阿魏酰腐胺	Alkaloids	生物碱	Phenolamine	酚胺	C14H22N2O3	2	-	4.00249e+06	3.01119e+06	2.50701e+06	3.09594e+06	1.48076e+06	1.20218e+06	1.24753	0.17118	0.746142	1.6475	0.720275	insig
Wcgp005256	3-hydroxy-6-(2-hydroxyethyl)-7-(hydroxymethyl)-5-methyl-2-methylidene-3H-inden-1-one	3-hydroxy-6-(2-hydroxyethyl)-7-(hydroxymethyl)-5-methyl-2-methylidene-3H-inden-1-one	Others	其它类	Others	其它	C14H16O4	3	-	2.00781e+06	4.60008e+06	1.58171e+06	1.51935e+06	1.99856e+06	1.69642e+06	0.880159	0.403554	0.838827	1.57059	0.65131	insig
Waqkp01044	3-Methoxytyrosine	3-甲氧基酪氨酸	Amino acids and derivatives	氨基酸及其衍生物	Amino acids and derivatives	氨基酸及其衍生物	C10H13NO4	3	7636-26-2	520290	440812	702032	753081	683558	643685	1.21261	0.206351	0.765849	0.799458	-0.322905	insig
Zbkp006565	Cannabisin E	大麻素E	Alkaloids	生物碱	Alkaloids	生物碱	C36H38N2O9	1	-	1.34563e+06	1.05349e+06	3.08753e+06	4.07022e+06	4.56649e+06	5.39218e+06	1.58525	0.0264264	0.582082	0.391097	-1.3544	down
Wasdp07324	8-hydroxy-4a,8-dimethyl-5,6,7,8a-tetrahydro-1H-naphthalen-2-one	8-羟基-4a,8-二甲基-5,6,7,8a-四氢-1H-2-萘酮	Terpenoids	萜类	Monoterpenoids	倍萜	C12H18O2	1	-	1.97273e+06	943935	1.47136e+06	1.56748e+06	880410	1.32546e+06	0.431351	0.602411	0.879415	1.1629	0.217727	insig
MWS04412	N(6),N(6)-Dimethyl-L-lysine	N(6),N(6)-二甲基-L-赖氨酸	Amino acids and derivatives	氨基酸及其衍生物	Amino acids and derivatives	氨基酸及其衍生物	C8H18N2O2	2	2259-86-1	377718	1.1847e+06	300610	337757	1.50557e+06	1.53332e+06	0.755317	0.362433	0.838827	0.55174	-0.85794	insig
mws4532g	D-Ornithine	D-鸟氨酸	Amino acids and derivatives	氨基酸及其衍生物	Amino acids and derivatives	氨基酸及其衍生物	C5H12N2O2	2	348-66-3	6.48078e+06	1.53837e+07	5.20434e+06	1.45915e+07	6.77645e+07	4.68259e+07	1.48999	0.153806	0.728662	0.20954	-2.2547	down
Zmpp001726	Epinephrine	肾上腺素	Alkaloids	生物碱	Alkaloids	生物碱	C9H13NO3	1	51-43-4	359787	237471	309065	602458	197587	238901	0.0791442	0.768174	0.931747	0.872349	-0.197023	insig
Lmxp006440	2-Palmitoylglycerol*	2-棕榈酸单甘油酯*	Lipids	脂质	Glycerol ester	甘油酯	C19H38O4	1	23470-00-0	139170	136424	111817	99377.2	121667	109020	1.24585	0.158279	0.731549	1.17375	0.231124	insig
Lcfp031603	N5-(4-Methoxybenzyl)glutamine	N5-(4-甲氧基苄基)谷氨酰胺	Amino acids and derivatives	氨基酸及其衍生物	Amino acids and derivatives	氨基酸及其衍生物	C13H18N2O4	1	-	1.64377e+06	455462	1.21938e+06	2.19536e+06	1.62059e+06	2.40817e+06	1.2844	0.0914233	0.691649	0.533187	-0.907287	insig
WaXYp02237	glutamyl-tyramine	谷氨酰酪氨酸	Amino acids and derivatives	氨基酸及其衍生物	Amino acids and derivatives	氨基酸及其衍生物	C13H18O4N2	1	-	1.64377e+06	455462	1.21938e+06	2.19536e+06	1.62059e+06	2.40817e+06	1.2844	0.0914233	0.691649	0.533187	-0.907287	insig
MWS201481	Met-Met	L-蛋氨酸-L-蛋氨酸	Amino acids and derivatives	氨基酸及其衍生物	Amino acids and derivatives	氨基酸及其衍生物	C10H20N2O3S2	3	7349-78-2	66223.8	36691.7	28316.9	63548.2	59767.6	42515.9	0.853195	0.443554	0.838827	0.791359	-0.337595	insig
pme1313	N'-Formylkynurenine	N'-甲酰基犬尿氨酸	Amino acids and derivatives	氨基酸及其衍生物	Amino acids and derivatives	氨基酸及其衍生物	C11H12N2O4	3	1022-31-7	1.41466e+06	1.07795e+06	1.18038e+06	614858	405224	924282	1.50909	0.0406662	0.653021	1.88905	0.91766	insig
Wasdp09316	Isopetasol	Isopetasol	Terpenoids	萜类	Sesquiterpenoids	倍半萜	C15H22O2	1	469-67-0	590286	209343	242670	273964	264405	491149	0.151301	0.977872	0.989827	1.01242	0.0178013	insig
Wbsp000191	3,7,11-trimethyl-2-oxa-6,10,13-triazatricyclo[7.3.1.05,13]tridecane	3,7,11-三甲基-2-氧代-6,10,13-三氮杂三环[7.3.1.05,13]十三烷	Alkaloids	生物碱	Alkaloids	生物碱	C12H23N3O	2	-	515787	536263	544184	670766	567190	635133	1.58174	0.0840864	0.684737	0.852193	-0.230747	insig
MWS201478	Phe-Ser	L-苯丙氨酸-L-丝氨酸	Amino acids and derivatives	氨基酸及其衍生物	Amino acids and derivatives	氨基酸及其衍生物	C12H16N2O4	1	16053-39-7	1.96285e+06	698112	1.13569e+06	1.88207e+06	1.39137e+06	1.26501e+06	0.696228	0.594413	0.876997	0.836554	-0.257469	insig
MWS20672	Glu-Phe-Ala	谷氨酰-苯丙氨酸-丙氨酸	Amino acids and derivatives	氨基酸及其衍生物	Amino acids and derivatives	氨基酸及其衍生物	C17H23N3O6	3	-	372206	201775	275927	182879	315896	417462	0.158643	0.806451	0.94027	0.927607	-0.108415	insig
Lcfp006237	GrossamideK	克罗酰胺K	Alkaloids	生物碱	Phenolamine	酚胺	C28H29NO7	1	-	1.28058e+07	7.75209e+06	1.543e+07	2.14939e+07	2.05267e+07	2.57998e+07	1.58447	0.0223553	0.535024	0.530636	-0.914206	insig
Layp000971	Hydroxymenisdaurin D	Hydroxymenisdaurin D	Alkaloids	生物碱	Alkaloids	生物碱	C14H21NO8	3	-	4.05406e+06	2.58286e+06	4.31295e+06	6.69605e+06	1.94486e+06	3.2366e+06	0.0372288	0.853574	0.951817	0.921899	-0.117319	insig
pme0490	Nicotinic acid (Vitamin B3)	烟酸 (维生素 B3)	Others	其它类	Vitamin	维生素	C6H5NO2	2	59-67-6	4.90146e+06	2.35858e+06	3.52328e+06	3.53699e+06	3.1336e+06	4.93069e+06	0.373676	0.781651	0.934452	0.929493	-0.105483	insig
WaXYp00950	Serotonin 5-O-glucoside	羟色胺 5-O-葡萄糖苷	Alkaloids	生物碱	Plumerane	吲哚类生物碱	C16H22N2O6	2	-	850721	1.08412e+06	2.08917e+06	3.2263e+06	1.60179e+06	1.98367e+06	1.20165	0.212828	0.768313	0.590744	-0.759396	insig
MWS201445	Val-Pro	L-缬氨酸-L-脯氨酸	Amino acids and derivatives	氨基酸及其衍生物	Amino acids and derivatives	氨基酸及其衍生物	C10H18N2O3	1	20488-27-1	5.10395e+06	2.88452e+06	4.01289e+06	2.48109e+06	3.02335e+06	4.36673e+06	0.722947	0.451903	0.838827	1.2158	0.281905	insig
MWS4354	N6-methyladenosine	N6-甲基腺苷	Nucleotides and derivatives	核苷酸及其衍生物	Nucleotides and derivatives	核苷酸及其衍生物	C11H15N5O4	2	1867-73-8	1.42971e+06	454224	843897	1.07512e+06	720691	1.64286e+06	0.627801	0.576848	0.869138	0.79328	-0.334098	insig
pmb1096	Indole	吲哚	Alkaloids	生物碱	Plumerane	吲哚类生物碱	C8H7N	2	120-72-9	4.61636e+07	5.25604e+07	4.35813e+07	2.21984e+07	1.96894e+07	2.61851e+07	1.81665	0.00245793	0.426351	2.09049	1.06384	up
Zken00392	1-(9Z-octadecenoyl)-sn-glycero-3-phosphocholine	1-(9Z-十八烯酰基)-sn-glycero-3-phosphocholine	Lipids	脂质	LPC	溶血磷脂酰胆碱	C26H52NO7P	1	-	2.72486e+06	883303	1.00795e+06	979092	1.45457e+06	596948	0.698498	0.478449	0.841018	1.52316	0.607069	insig
pma0461	14,15-Dehydrocrepenynic acid	14,15-脱氢还阳参油酸	Lipids	脂质	Free fatty acids	游离脂肪酸	C18H28O2	3	4154-44-3	4.87998e+07	1.47867e+07	2.38697e+07	1.27481e+07	2.9099e+07	1.17123e+07	0.857011	0.400153	0.838827	1.63288	0.707423	insig
pme3961	2'-Deoxyadenosine*	2'-脱氧腺苷*	Nucleotides and derivatives	核苷酸及其衍生物	Nucleotides and derivatives	核苷酸及其衍生物	C10H13N5O3	1	958-09-8	535095	289856	500561	1.12143e+06	360621	476740	0.693564	0.471853	0.838827	0.6767	-0.563412	insig
Lahp002608	3,5-Dihydro-2H-Furo[3,2-C]Quinolin-4-One*	3,5-二氢-2H-呋喃[3,2-C]喹啉-4-酮*	Alkaloids	生物碱	Quinoline alkaloids	喹啉类生物碱	C11H9NO2	1	-	977092	1.11491e+06	951432	441763	383588	541232	1.81313	0.00127972	0.416538	2.22704	1.15513	up
Hmgp002327	3-amino-2-naphthoic acid*	3-氨基-2-萘甲酸*	Alkaloids	生物碱	Alkaloids	生物碱	C11H9NO2	1	-	977092	1.11491e+06	951432	441763	383588	541232	1.81313	0.00127972	0.416538	2.22704	1.15513	up
Lcsp000522	Prolylproline	脯氨酰脯氨酸	Amino acids and derivatives	氨基酸及其衍生物	Amino acids and derivatives	氨基酸及其衍生物	C10H16N2O3	3	20488-28-2	586422	358873	683887	255111	548511	543163	0.599843	0.528718	0.859729	1.20968	0.274629	insig
Zbdp011094	Ovalitenone	椭圆叶崖豆藤酮	Flavonoids	黄酮	Chalcones	查耳酮	C19H14O6	3	-	1.28171e+06	1.00633e+06	1.09301e+06	766998	1.32708e+06	958151	0.638021	0.593165	0.876786	1.10773	0.147607	insig
Zbkp004942	Dodecanamide	十二酰胺	Alkaloids	生物碱	Alkaloids	生物碱	C12H25NO	1	-	489900	624092	542617	164165	537605	220591	1.33414	0.160275	0.732054	1.79605	0.844828	insig
pme2801	7-Methylxanthine	7-甲基黄嘌呤	Nucleotides and derivatives	核苷酸及其衍生物	Nucleotides and derivatives	核苷酸及其衍生物	C6H6N4O2	3	552-62-5	268203	340768	121804	219983	200903	243019	0.0353423	0.764245	0.931747	1.10072	0.13845	insig
MWSmce056	DL-Tryptophan	DL-色氨酸	Amino acids and derivatives	氨基酸及其衍生物	Amino acids and derivatives	氨基酸及其衍生物	C11H12N2O2	1	54-12-6	2.83182e+06	3.2406e+06	2.73045e+06	1.24722e+06	1.03912e+06	1.38031e+06	1.83579	0.0015922	0.416538	2.4008	1.26351	up
Lhrp111729	Macranthoin G	灰毡毛忍冬素G	Lignans and Coumarins	木脂素和香豆素	Lignans	木脂素	C26H26O12	3	-	288297	656559	976117	328830	614783	1.12385e+06	0.122818	0.881067	0.959307	0.929143	-0.106028	insig
Lmcp002302	N6-(2-Hydroxyethyl)adenosine*	N6-(2-羟乙基)腺苷*	Nucleotides and derivatives	核苷酸及其衍生物	Nucleotides and derivatives	核苷酸及其衍生物	C12H17N5O5	3	4338-48-1	1.54115e+06	963065	905956	1.29668e+06	1.00725e+06	1.95192e+06	0.738337	0.464218	0.838827	0.801289	-0.319606	insig
Sasp007990	Myristoyl Ethanolamide	肉豆蔻酰乙酰胺	Lipids	脂质	Sphingolipids	鞘脂	C16H33NO2	1	142-58-5	112249	94174.7	64972.3	256198	108220	71743.6	0.755739	0.434742	0.838827	0.622239	-0.68446	insig
Wcdp010180	9,11,13,15-Octadecatetraenal	9,11,13,15-十八碳四烯醛	Others	其它类	Aldehyde compounds	醛类化合物	C18H28O	1	148408-16-6	7.70726e+06	5.57233e+06	4.94166e+06	6.61228e+06	6.23633e+06	5.12063e+06	0.0072246	0.93495	0.970874	1.01403	0.0200932	insig
Qmyp101334	JiangxiBaiyingsu I	江西白英素I	Terpenoids	萜类	Sesquiterpenoids	倍半萜	C18H28O3	3	-	2.39166e+06	1.16215e+06	2.07263e+06	643780	1.45665e+06	520830	1.38427	0.104024	0.701752	2.14647	1.10196	up
MWS201432	Met-Tyr	L-蛋氨酸-L-酪氨酸	Amino acids and derivatives	氨基酸及其衍生物	Amino acids and derivatives	氨基酸及其衍生物	C14H20N2O4S	3	13589-04-3	76792.5	36468.8	22242.6	92779.9	54127.9	42894.6	0.828232	0.461901	0.838827	0.713921	-0.486163	insig
Wagp006039	2-Hexylphosphoric Acid	2-己基膦酸	Others	其它类	Others	其它	C6H15O4P	3	-	333881	373194	270529	251255	488425	389668	0.474117	0.552731	0.864589	0.865635	-0.208169	insig
Wcfp008029	Dihydrosphingosine	二氢鞘胺醇	Lipids	脂质	Sphingolipids	鞘脂	C18H39NO2	1	764-22-7	169393	79249.7	92585.9	187209	193943	206925	1.49068	0.0938599	0.698636	0.580244	-0.785268	insig
Lcsp002946	Dihydrozeatin-O-glucoside riboside	双氢玉米核苷-O-糖苷	Alkaloids	生物碱	Alkaloids	生物碱	C21H33N5O10	3	62512-95-2	377659	238394	339512	362874	425556	493112	1.28121	0.125231	0.707476	0.745637	-0.423455	insig
Hmbp002498	Scopoletin-7-O-xylosyl(1→6)glucoside(Fabiatrin)	东莨菪内酯-7-O-木糖基(1→6)葡糖苷(法筚枝苷)	Lignans and Coumarins	木脂素和香豆素	Coumarins	香豆素	C21H26O13	3	18309-73-4	437861	292739	290377	415623	387090	407248	1.0743	0.324873	0.838827	0.84381	-0.24501	insig
Zmdp001663	γ-Glu-Met	γ-谷氨酰-甲硫氨酸	Amino acids and derivatives	氨基酸及其衍生物	Amino acids and derivatives	氨基酸及其衍生物	C10H18N2O5S	2	17663-87-5	1.25721e+06	1.07049e+06	771949	617568	966925	1.60819e+06	0.0794456	0.929694	0.969703	0.970861	-0.0426627	insig
Lmsp010763	Monolinolenin*	单亚麻酸甘油酸*	Lipids	脂质	Glycerol ester	甘油酯	C21H36O4	1	75685-85-7	3.62132e+07	2.43623e+07	2.53848e+07	3.09448e+07	3.0071e+07	2.09909e+07	0.239211	0.803592	0.94027	1.04821	0.0679287	insig
Lcsp002225	L-Glutaminyl-L-tryptophan	谷氨酰胺-色氨酸	Amino acids and derivatives	氨基酸及其衍生物	Amino acids and derivatives	氨基酸及其衍生物	C16H20N4O4	3	66851-83-0	427946	251027	253533	220846	201077	334054	0.733289	0.462844	0.838827	1.23351	0.30277	insig
Lcsp001414	Ile-Val-Gly	L-异亮氨酸-L-缬氨酸-L-甘氨酸	Amino acids and derivatives	氨基酸及其衍生物	Amino acids and derivatives	氨基酸及其衍生物	C13H25N3O4	3	-	710943	259137	449963	322829	385457	393187	0.52599	0.503893	0.851525	1.28922	0.366501	insig
pmb0981	Adenosine 5'-monophosphate	腺苷-5'-单磷酸	Nucleotides and derivatives	核苷酸及其衍生物	Nucleotides and derivatives	核苷酸及其衍生物	C10H14N5O7P	3	61-19-8	4.71398e+06	4.39704e+06	3.25048e+06	5.44075e+06	1.03017e+07	7.70971e+06	1.53457	0.108112	0.703077	0.527095	-0.923865	insig
mws0572	5-Methylcytosine	5-甲基胞嘧啶	Nucleotides and derivatives	核苷酸及其衍生物	Nucleotides and derivatives	核苷酸及其衍生物	C5H7N3O	3	554-01-8	1.22807e+06	435381	1.72505e+06	1.25641e+06	926403	1.51258e+06	0.460881	0.82112	0.94093	0.916953	-0.125081	insig
Lmgp000659	2-Phenylacetamide*	2-苯乙酰胺*	Alkaloids	生物碱	Alkaloids	生物碱	C8H9NO	2	103-81-1	1.74855e+07	1.5165e+07	2.0778e+07	2.183e+07	1.44218e+07	2.01263e+07	0.29539	0.742114	0.927142	0.947681	-0.0775259	insig
HJKP000649	N-benzylformamide*	正苄基甲酰胺*	Alkaloids	生物碱	Alkaloids	生物碱	C8H9NO	2	6343-54-0	1.74855e+07	1.5165e+07	2.0778e+07	2.183e+07	1.44218e+07	2.01263e+07	0.29539	0.742114	0.927142	0.947681	-0.0775259	insig
Wbsp004755	Methyl Hydroxycinnamate	羟基肉桂酸甲酯	Phenolic acids	酚酸类	Phenolic acids	酚酸类	C10H10O3	1	80540-55-2	1.93391e+06	2.62097e+06	1.33149e+06	1.17921e+06	1.39139e+06	1.48502e+06	1.19731	0.239368	0.793222	1.45141	0.537458	insig
Yalp008047	Methyl 12-phenyldodecanoate	12-苯基十二酸甲酯	Lipids	脂质	Free fatty acids	游离脂肪酸	C19H30O2	1	38795-65-2	7.54098e+06	5.15171e+06	6.61377e+06	5.378e+06	7.85242e+06	4.99313e+06	0.348999	0.767125	0.931747	1.05942	0.0832792	insig
mws1383	Lumichrome	7,8-二甲基咯嗪	Alkaloids	生物碱	Alkaloids	生物碱	C12H10N4O2	3	1086-80-2	734201	596019	1.14618e+06	1.03412e+06	546204	675742	0.301346	0.755992	0.929581	1.09766	0.134434	insig
Wccp011838	Octadec-8-enamide*	十八碳-8-烯酰胺*	Alkaloids	生物碱	Alkaloids	生物碱	C18H35NO	1	-	3.81116e+06	2.44587e+06	2.29423e+06	1.77117e+06	2.70897e+06	1.75221e+06	1.11158	0.26151	0.816049	1.37208	0.45636	insig
Zahp013600	Octadec-2-enamide*	十八碳-2-烯酰胺*	Alkaloids	生物碱	Alkaloids	生物碱	C18H35NO	1	-	3.81116e+06	2.44587e+06	2.29423e+06	1.77117e+06	2.70897e+06	1.75221e+06	1.11158	0.26151	0.816049	1.37208	0.45636	insig
Lcfp121148	2-aminohexadec-4-ene-1,3-diol	2-氨基十六碳-4-烯-1,3-二醇	Lipids	脂质	Sphingolipids	鞘脂	C16H33NO2	2	-	1.9546e+06	2.68239e+06	2.5218e+06	2.28095e+06	2.47946e+06	2.09539e+06	0.326245	0.710542	0.917422	1.04419	0.0623903	insig
MWS5164	N,N'-Dimethylarginine;SDMA*	N,N'-二甲基精氨酸*	Amino acids and derivatives	氨基酸及其衍生物	Amino acids and derivatives	氨基酸及其衍生物	C8H18N4O2	2	30344-00-4	5.74397e+06	1.08131e+07	6.10038e+06	5.24671e+06	1.54863e+07	1.78955e+07	0.849548	0.304339	0.834181	0.586547	-0.76968	insig
MWSmce331	L-Azetidine-2-carboxylic acid	L-吖啶-2-羧酸	Alkaloids	生物碱	Alkaloids	生物碱	C4H7NO2	1	2133-34-8	1.89712e+06	4.50548e+06	2.26989e+06	1.31343e+06	1.2112e+07	3.66654e+06	0.462693	0.485084	0.841739	0.507401	-0.978802	insig
mws5042	L-Glycyl-L-phenylalanine*	L-甘氨酰-L-苯丙氨酸*	Amino acids and derivatives	氨基酸及其衍生物	Amino acids and derivatives	氨基酸及其衍生物	C11H14N2O3	1	721-66-4	1.56796e+07	7.34938e+06	8.51228e+06	1.03773e+07	1.30671e+07	1.38447e+07	0.756679	0.550247	0.864589	0.845861	-0.241507	insig
Lcsp002477	Gly-Val-Leu	甘氨酸-缬氨酸-亮氨酸	Amino acids and derivatives	氨基酸及其衍生物	Amino acids and derivatives	氨基酸及其衍生物	C13H25N3O4	2	-	985747	341008	470539	405724	681957	1.01348e+06	0.429668	0.720871	0.922513	0.85538	-0.225362	insig
Walp013004	Glycidyl Linoleate*	亚油酸缩水甘油酯*	Lipids	脂质	Glycerol ester	甘油酯	C21H36O3	1	24305-63-3	917459	664949	695505	958764	807785	593816	0.149841	0.846479	0.950332	0.965067	-0.0512985	insig
Lcsp001899	Gly-Phe-Glu	甘氨酸-苯丙氨酸-谷氨酸	Amino acids and derivatives	氨基酸及其衍生物	Amino acids and derivatives	氨基酸及其衍生物	C16H21N3O6	3	-	327266	110396	224763	337226	243668	325768	0.973175	0.328545	0.838827	0.730619	-0.452809	insig
mws0289	LysoPE 18:1*	溶血磷脂酰乙醇胺 18:1*	Lipids	脂质	LPE	溶血磷脂酰乙醇胺	C23H46NO7P	3	89576-29-4	1.34437e+07	4.90968e+06	7.77513e+06	8.05809e+06	8.89008e+06	5.55196e+06	0.241579	0.688615	0.913703	1.16126	0.215694	insig
MWS201458	Phe-Ile	L-苯丙氨酸-L-异亮氨酸	Amino acids and derivatives	氨基酸及其衍生物	Amino acids and derivatives	氨基酸及其衍生物	C15H22N2O3	3	22951-94-6	1.513e+06	480255	1.0169e+06	952411	577695	830238	0.385926	0.552646	0.864589	1.2753	0.350839	insig
Cmsp002787	3,4'-Dihydroxy-3',5'-dimethoxypropiophenone	3,4'-二羟基-3',5'-二甲氧基苯丙酮	Others	其它类	Ketone compounds	酮类化合物	C11H14O5	2	136196-47-9	4.45623e+06	3.22872e+06	1.43661e+06	2.82502e+06	829078	788692	1.123	0.235423	0.793222	2.05312	1.03782	up
MWSmce542	1-Methyltryptophan	1-甲基色氨酸	Amino acids and derivatives	氨基酸及其衍生物	Amino acids and derivatives	氨基酸及其衍生物	C12H14N2O2	3	21339-55-9	450016	375094	445737	439325	367945	440057	0.190302	0.829391	0.943921	1.01886	0.0269505	insig
Zmsp009001	2-hydroxy-3-{[3,4,5-trihydroxy-6-({[3,4,5-trihydroxy-6-(hydroxymethyl)oxan-2-yl]oxy}methyl)oxan-2-yl]oxy}propyl octadeca-9,12-dienoate	2-hydroxy-3-{[3,4,5-trihydroxy-6-({[3,4,5-trihydroxy-6-(hydroxymethyl)oxan-2-yl]oxy}methyl)oxan-2-yl]oxy}propyl octadeca-9,12-dienoate	Others	其它类	Others	其它	C33H58O14	3	-	557729	195821	247531	364580	685803	159775	0.224055	0.734239	0.924859	0.827232	-0.273636	insig
MWS1777	3-Chloroaniline	3-氯苯胺	Alkaloids	生物碱	Alkaloids	生物碱	C6H6ClN	1	108-42-9	2.63976e+07	3.22501e+07	3.06039e+07	2.55335e+07	2.74534e+07	2.73292e+07	1.18216	0.223441	0.780005	1.11125	0.152189	insig
Wbmp002283	Α-hydroxyquinoline	Α-羟基喹啉	Alkaloids	生物碱	Alkaloids	生物碱	C9H7NO	1	-	683461	811850	676336	352961	271956	383482	1.79624	0.00281682	0.438191	2.15356	1.10672	up
pme1173	Allopurinol	别嘌呤醇	Nucleotides and derivatives	核苷酸及其衍生物	Nucleotides and derivatives	核苷酸及其衍生物	C5H4N4O	3	315-30-0	1.98476e+06	861112	1.40827e+06	2.94673e+06	1.41674e+06	1.45396e+06	0.788763	0.441395	0.838827	0.731276	-0.451512	insig
MWSmce689	Methyl linolenate	亚麻酸甲酯	Lipids	脂质	Free fatty acids	游离脂肪酸	C19H32O2	1	301-00-8	8.26546e+06	4.30582e+06	6.62843e+06	4.61578e+06	1.06527e+07	7.57754e+06	0.443077	0.596157	0.878033	0.840396	-0.250859	insig
pme0021	L-Phenylalanine	L-苯丙氨酸	Amino acids and derivatives	氨基酸及其衍生物	Amino acids and derivatives	氨基酸及其衍生物	C9H11NO2	1	63-91-2	8.48511e+06	9.41961e+06	1.77011e+07	9.85078e+06	1.37773e+07	1.63406e+07	0.493875	0.70124	0.915772	0.890842	-0.166759	insig
Wcfp001236	Leucol	里白醇	Others	其它类	Others	其它	C9H7N	1	91-22-5	2.63223e+07	3.18303e+07	3.93941e+07	7.60306e+07	1.13611e+08	8.33049e+07	1.78459	0.0270902	0.582181	0.357384	-1.48445	down
Walbp00988	Pyridoxal Glucoside	吡哆醛葡萄糖苷	Alkaloids	生物碱	Pyridine alkaloids	吡啶类生物碱	C14H19NO8	2	-	313564	122371	218023	482571	82289.7	60286.4	0.524249	0.952847	0.979118	1.04609	0.0650026	insig
Lahp001956	Pyran[3,4-b]indole-2-ketone	吡喃[3,4-b]吲哚-2-酮	Alkaloids	生物碱	Plumerane	吲哚类生物碱	C11H9O2N	1	-	1.03599e+06	1.13783e+06	986095	404690	313601	558455	1.76232	0.00337215	0.441751	2.47497	1.30741	up
Smcp001137	naphthisoxazol A*	naphthisoxazol A*	Alkaloids	生物碱	Alkaloids	生物碱	C11H9NO2	1	-	1.03599e+06	1.13783e+06	986095	404690	313601	558455	1.76232	0.00337215	0.441751	2.47497	1.30741	up
Hmmp001310	3-Indoleacrylic acid*	3-吲哚丙烯酸*	Alkaloids	生物碱	Plumerane	吲哚类生物碱	C11H9NO2	1	1204-06-4	1.03599e+06	1.13783e+06	986095	404690	313601	558455	1.76232	0.00337215	0.441751	2.47497	1.30741	up
Zjrp083011	panaxytriol	人参三醇	Lipids	脂质	Free fatty acids	游离脂肪酸	C17H26O3	2	87005-03-6	2.53599e+06	1.43636e+06	1.56321e+06	1.88846e+06	2.19769e+06	1.4481e+06	0.077661	0.999209	0.999611	1.00024	0.000341771	insig
pmf0440	4-MethoxycinnaMaldehyde	4-甲氧基肉桂醛	Others	其它类	Aldehyde compounds	醛类化合物	C10H10O2	3	1963-36-6	968302	1.07026e+06	1.17735e+06	940085	747287	757448	1.55695	0.0418386	0.657122	1.3154	0.395497	insig
Zmmp003443	γ-Glu-Trp	γ-谷氨酰-色氨酸	Amino acids and derivatives	氨基酸及其衍生物	Amino acids and derivatives	氨基酸及其衍生物	C16H19N3O5	1	66471-20-3	3.05688e+07	1.96605e+07	1.72559e+07	7.98589e+06	5.54529e+06	8.03162e+06	1.75654	0.0596125	0.657122	3.1297	1.64602	up
Lcsp001096	Ser-Ile-Asn	丝氨酰-异亮氨酰-天冬酰胺	Amino acids and derivatives	氨基酸及其衍生物	Amino acids and derivatives	氨基酸及其衍生物	C13H24N4O6	2	-	265200	81634.5	162206	187023	111393	313070	0.433611	0.688999	0.913703	0.832464	-0.26454	insig
MWSmce356	L-Canavanine sulfate	L-刀豆氨酸硫酸盐	Amino acids and derivatives	氨基酸及其衍生物	Amino acids and derivatives	氨基酸及其衍生物	C5H14N4O7S	3	2219-31-0	3.61035e+06	1.52187e+06	1.40427e+06	5.15601e+06	1.10646e+06	931960	0.175172	0.89675	0.963077	0.908548	-0.138365	insig
MWS201476	Ala-His	L-丙氨酸-L-组氨酸	Amino acids and derivatives	氨基酸及其衍生物	Amino acids and derivatives	氨基酸及其衍生物	C9H14N4O3	3	3253-17-6	456742	376260	491188	285661	331100	404850	1.34514	0.106813	0.703077	1.29618	0.374263	insig
Wbsp000037	1-[3-(4-methyl-6-oxocyclohex-1-en-1-yl)propyl]pyrrolidin-2-one	1-[3-(4-甲基-6-氧环己-1-烯-1-基)丙基]吡咯烷-2-酮	Others	其它类	Ketone compounds	酮类化合物	C14H21NO2	3	-	633979	737684	644892	491597	645704	715047	0.692076	0.513021	0.853229	1.08865	0.122538	insig
pme0170	N-Acetyl-L-Arginine	N-乙酰-L-精氨酸	Amino acids and derivatives	氨基酸及其衍生物	Amino acids and derivatives	氨基酸及其衍生物	C8H16N4O3	3	155-84-0	821688	1.33066e+06	523797	1.12104e+06	2.55623e+06	2.12024e+06	1.36838	0.118048	0.707476	0.461602	-1.11528	down
mws0260	L-Arginine	L-精氨酸	Amino acids and derivatives	氨基酸及其衍生物	Amino acids and derivatives	氨基酸及其衍生物	C6H14N4O2	1	74-79-3	930978	3.88702e+06	713556	838249	3.49707e+06	2.97849e+06	0.51613	0.674275	0.910125	0.756316	-0.402939	insig
mws0120	Choline Alfoscerate	甘磷酸胆碱 GPC	Lipids	脂质	PC	磷脂酰胆碱	C8H20NO6P	1	28319-77-9	7.9617e+06	1.86963e+07	7.72305e+06	9.48964e+06	2.57158e+07	2.13076e+07	0.952483	0.294405	0.825197	0.608375	-0.716968	insig
Zmmp000606	4-hydroxy-L-Isoleucine	4-羟基异亮氨酸	Amino acids and derivatives	氨基酸及其衍生物	Amino acids and derivatives	氨基酸及其衍生物	C6H13NO3	3	1219387-79-7	1.42462e+07	1.5661e+07	2.43336e+07	1.71978e+07	1.37301e+07	1.15672e+07	0.931034	0.350897	0.838827	1.2764	0.35208	insig
pmb0382	O-Feruloyl 4-hydroxycoumarin	阿魏酰 4-羟基香豆素	Lignans and Coumarins	木脂素和香豆素	Coumarins	香豆素	C19H14O6	2	-	1.541e+07	4.30943e+06	9.23602e+06	8.26986e+06	5.33008e+06	9.63313e+06	0.263072	0.624405	0.887352	1.2463	0.317656	insig
pme1109	Guanine	鸟嘌呤	Nucleotides and derivatives	核苷酸及其衍生物	Nucleotides and derivatives	核苷酸及其衍生物	C5H5N5O	1	73-40-5	1.89941e+07	1.12289e+07	1.47023e+07	2.31315e+07	1.52203e+07	2.36954e+07	1.17336	0.184849	0.765513	0.724049	-0.46584	insig
MWS201448	Pro-Gln	L-脯氨酸-L-谷氨酰胺	Amino acids and derivatives	氨基酸及其衍生物	Amino acids and derivatives	氨基酸及其衍生物	C10H17N3O4	3	18668-08-1	150526	288554	225528	161279	148227	183047	1.05533	0.284869	0.820706	1.34931	0.432226	insig
Lcsp003035	H-Leu-Trp-OH	H-亮氨酸-色氨酸-OH	Amino acids and derivatives	氨基酸及其衍生物	Amino acids and derivatives	氨基酸及其衍生物	C17H23N3O3	1	5156-22-9	237696	157253	131081	228481	212190	155099	0.602081	0.587273	0.874078	0.882942	-0.179609	insig
Wcdp005264	Tetradecasphinganine	十四碳二氢鞘氨醇	Others	其它类	Others	其它	C14H31NO2	1	-	764080	887251	831811	890587	913024	744928	0.274666	0.751297	0.928029	0.974339	-0.0375038	insig
pme1266	3-Methylxanthine	3-甲基黄嘌呤	Nucleotides and derivatives	核苷酸及其衍生物	Nucleotides and derivatives	核苷酸及其衍生物	C6H6N4O2	3	1076-22-8	600685	1.17289e+06	310976	429998	476403	498719	0.594628	0.4657	0.838827	1.48354	0.569041	insig
pmc0960	LysoPC 20:4	溶血磷脂酰胆碱 20:4	Lipids	脂质	LPC	溶血磷脂酰胆碱	C28H50NO7P	3	-	3.5858e+07	4.74541e+06	1.17661e+07	1.68708e+06	6.73909e+06	4.78711e+06	1.20974	0.29921	0.830021	3.9634	1.98674	up
Lajp012572	cis-Dehydroosthol	顺式-脱氢蛇床子素	Lignans and Coumarins	木脂素和香豆素	Coumarins	香豆素	C15H14O3	3	109741-40-4	1.50183e+06	917592	956532	1.44465e+06	964411	1.00297e+06	0.103488	0.963077	0.984435	0.989428	-0.0153329	insig
pme1936	Creatinine	肌酸酐	Alkaloids	生物碱	Alkaloids	生物碱	C4H7N3O	3	60-27-5	833827	770944	876185	659238	826600	758187	1.07052	0.253197	0.811077	1.10558	0.144807	insig
MWS201411	Lys-Asn	L-赖氨酸-L-天冬酰胺	Amino acids and derivatives	氨基酸及其衍生物	Amino acids and derivatives	氨基酸及其衍生物	C10H20N4O4	3	19908-06-6	151197	273787	217737	107461	312712	352914	0.193791	0.642101	0.896349	0.83137	-0.266438	insig
NK10251888	NG,NG-Dimethyl-L-arginine*	NG,NG-二甲基-L-精氨酸*	Amino acids and derivatives	氨基酸及其衍生物	Amino acids and derivatives	氨基酸及其衍生物	C8H18N4O2	2	30315-93-6	5.74397e+06	1.09819e+07	6.20103e+06	5.53338e+06	1.67324e+07	1.81144e+07	0.907856	0.280541	0.817944	0.567777	-0.816604	insig
pme3017	2-Aminoisobutyric acid	2-氨基异丁酸	Organic acids	有机酸	Organic acids	有机酸	C4H9NO2	2	62-57-7	3.40179e+07	2.43912e+07	2.76976e+07	3.01761e+07	2.68009e+07	2.93536e+07	0.112673	0.982002	0.991563	0.997407	-0.00374642	insig
Zkep143812	6-Deoxy-6-sulfoglucono-1,5-lactone	6-脱氧-6-磺基-D-葡萄糖基-1,5-内酯	Others	其它类	Lactones	内酯类化合物	C6H10O8S	1	-	4.52727e+06	3.9364e+06	6.8108e+06	2.56078e+06	2.90012e+06	6.49381e+06	0.780918	0.514915	0.854416	1.27769	0.353542	insig
pmp001287	N-Benzylmethylene isomethylamine	N-苯亚甲基异甲胺	Alkaloids	生物碱	Alkaloids	生物碱	C8H9N	1	-	394500	480050	839973	528457	711322	749661	0.662891	0.591269	0.876786	0.861812	-0.214555	insig
mws0043	Nobiletin (5,6,7,8,3',4'-Hexamethoxyflavone)	川陈皮素 (5,6,7,8,3',4'-六甲氧基黄酮)	Flavonoids	黄酮	Flavones	黄酮	C21H22O8	3	478-01-3	26169.2	23422.4	19763.4	9830.16	28106.9	9698.17	1.08906	0.35891	0.838827	1.45596	0.541968	insig
Lcsp001439	Pro-Leu-Glu	脯氨酰-亮氨酰-谷氨酸	Amino acids and derivatives	氨基酸及其衍生物	Amino acids and derivatives	氨基酸及其衍生物	C16H27N3O6	1	-	367565	85388.4	148051	150172	165401	289675	0.296724	0.989205	0.994274	0.99299	-0.0101482	insig
MWSHC2054	Adenine	腺嘌呤	Nucleotides and derivatives	核苷酸及其衍生物	Nucleotides and derivatives	核苷酸及其衍生物	C5H5N5	1	73-24-5	212242	117641	138379	245937	143300	179230	0.754711	0.466841	0.838827	0.823728	-0.279761	insig
Lmxp000939	Zarzissine	1H-咪唑并(4,5-D)哒嗪-2-胺	Alkaloids	生物碱	Alkaloids	生物碱	C5H5N5	3	160568-14-9	212242	117641	138379	245937	143300	179230	0.754711	0.466841	0.838827	0.823728	-0.279761	insig
Zmdp001647	γ-Glu-Val	γ-谷氨酰-缬氨酸	Amino acids and derivatives	氨基酸及其衍生物	Amino acids and derivatives	氨基酸及其衍生物	C10H18N2O5	1	-	3.92299e+06	5.58077e+06	2.92236e+06	3.77452e+06	3.08505e+06	6.67517e+06	0.210084	0.798663	0.938217	0.91809	-0.123292	insig
MWS04447	Homoproline	高脯氨酸	Amino acids and derivatives	氨基酸及其衍生物	Amino acids and derivatives	氨基酸及其衍生物	C6H11NO2	2	56879-46-0	8.50748e+06	2.99975e+07	9.43819e+06	9.63171e+06	3.18345e+07	3.0175e+07	0.685953	0.474129	0.839243	0.669213	-0.579463	insig
Lhjp111614	Methylasperuloside	甲基车叶草苷	Terpenoids	萜类	Monoterpenoids	倍萜	C19H24O11	2	-	316430	132775	132205	240322	94189.1	187696	0.189358	0.806261	0.94027	1.11337	0.154932	insig
pme1184	2'-Deoxyguanosine	2'-脱氧鸟苷	Nucleotides and derivatives	核苷酸及其衍生物	Nucleotides and derivatives	核苷酸及其衍生物	C10H13N5O4	1	961-07-9	1.88516e+07	8.58104e+06	1.26467e+07	1.02466e+07	1.43615e+07	2.16309e+07	0.436048	0.670212	0.909989	0.866786	-0.206252	insig
Zkep161098	2-Amino-4-methylvaleric acid	2-氨基-4-甲基戊酸	Others	其它类	Others	其它	C6H13NO2	1	-	1.80846e+07	1.37616e+07	1.62445e+07	2.14363e+07	2.51899e+07	3.38439e+07	1.60425	0.0863501	0.686663	0.597623	-0.742693	insig
Wmhp000055	2,5-Dimethoxybenzoquinone*	2,5-二甲氧基苯醌*	Quinones	醌类	Quinones	醌类	C8H8O4	1	3117-03-1	665877	1.45808e+06	1.01122e+06	663178	477331	270422	1.43763	0.112613	0.704253	2.22206	1.1519	up
Lmlp004754	Ehretioside B	2-(葡萄糖基氧基)-4-羟基苯乙腈	Alkaloids	生物碱	Alkaloids	生物碱	C14H17NO7	3	156368-84-2	656140	275297	580977	376765	525010	149777	0.78435	0.390471	0.838827	1.43827	0.524333	insig
Hamp011640	Hexadecanamide	十六碳酰胺	Alkaloids	生物碱	Alkaloids	生物碱	C16H33NO	1	629-54-9	1.24471e+06	1.42759e+06	1.26505e+06	1.26849e+06	1.35188e+06	1.15137e+06	0.620442	0.537871	0.860801	1.04391	0.0619996	insig
Smcp000882	N-benzoyl-2-aminoethyl-β-D-glucopyranoside	N-苯甲酰基-2-氨基乙基-β-D-吡喃葡萄糖苷	Alkaloids	生物碱	Alkaloids	生物碱	C15H21NO7	1	-	646145	377969	630075	1.23208e+06	1.21389e+06	1.18215e+06	1.73284	0.0149455	0.52109	0.455936	-1.1331	down
Zbzp002804	N-Feruloylagmatine	N-阿魏酰胍丁胺	Alkaloids	生物碱	Phenolamine	酚胺	C15H22N4O3	1	-	1.81298e+07	1.36044e+07	3.25714e+07	3.56734e+07	6.80157e+06	5.75007e+06	0.775294	0.666921	0.908576	1.33345	0.415163	insig
MWStz294	N-Feruloyltryptamine	N-阿魏酰色胺	Alkaloids	生物碱	Phenolamine	酚胺	C20H20N2O3	1	53905-13-8	2.52964e+06	3.02015e+06	2.2677e+07	4.42648e+06	2.21269e+06	1.8467e+06	0.840704	0.42613	0.838827	3.32633	1.73393	insig
mws0018	Spermine	精胺	Alkaloids	生物碱	Alkaloids	生物碱	C10H26N4	3	71-44-3	2.41822e+06	1.91331e+06	2.63167e+06	1.74701e+06	1.59891e+06	1.93748e+06	1.4508	0.102714	0.698691	1.31794	0.398283	insig
MWS201443	Ser-Lys	L-丝氨酸-L-赖氨酸	Amino acids and derivatives	氨基酸及其衍生物	Amino acids and derivatives	氨基酸及其衍生物	C9H19N3O4	3	22677-61-8	371850	250222	241915	163551	215128	303488	0.904797	0.359433	0.838827	1.26653	0.340887	insig
Hmyp007081	Oxyphyllenone B	Oxyphyllenone B	Terpenoids	萜类	Sesquiterpenoids	倍半萜	C12H18O3	3	-	2.67129e+06	119274	2.43257e+06	442825	316438	2.32074e+06	0.215299	0.531793	0.860738	1.69582	0.761981	insig
MWSslk051	Scopine	东莨菪醇	Alkaloids	生物碱	Tropan alkaloids	莨菪烷类生物碱	C8H13NO2	3	498-45-3	1.21007e+06	1.06163e+06	924560	818619	911601	989103	1.20538	0.188967	0.765849	1.17539	0.233139	insig
mws0126	LysoPC 18:0	溶血磷脂酰胆碱 18:0	Lipids	脂质	LPC	溶血磷脂酰胆碱	C26H54NO7P	1	19420-57-6	4.84172e+06	2.02378e+06	3.8712e+06	7.80386e+06	2.52014e+06	2.3461e+06	0.143961	0.766644	0.931747	0.847405	-0.238876	insig
Rfmb320	1-Methylpiperidine-2-carboxylic acid	1-甲基哌啶-2-羧酸	Organic acids	有机酸	Organic acids	有机酸	C7H13NO2	3	7730-87-2	1.10942e+07	8.84027e+06	8.63358e+06	9.95776e+06	1.15143e+07	1.02232e+07	0.956371	0.333986	0.838827	0.901336	-0.149863	insig
Lmcp000611	2-Amino-4,5-dihydro-1H-imidazole-4-acetic acid	2-氨基-4,5-二氢-1H-咪唑-4-乙酸	Alkaloids	生物碱	Alkaloids	生物碱	C5H9N3O2	3	69098-41-5	1.10942e+07	8.84027e+06	8.63358e+06	9.95776e+06	1.15143e+07	1.02232e+07	0.956371	0.333986	0.838827	0.901336	-0.149863	insig
pme1738	3-Carbamyl-1-methylpyridinium;(1-Methylnicotinamide)	3-氨基甲酰-1-甲基氧化吡啶	Alkaloids	生物碱	Pyridine alkaloids	吡啶类生物碱	C7H9N2O	3	1005-24-9	1.40587e+07	1.09324e+07	1.16884e+07	1.13216e+07	4.61917e+06	4.9483e+06	1.37524	0.122673	0.707476	1.75592	0.812226	insig
pme2268	Trigonelline	葫芦巴碱	Alkaloids	生物碱	Pyridine alkaloids	吡啶类生物碱	C7H7NO2	1	535-83-1	1.40587e+07	1.09324e+07	1.16884e+07	1.13216e+07	4.61917e+06	4.9483e+06	1.37524	0.122673	0.707476	1.75592	0.812226	insig
Zajp000573	N-(4-oxopentyl)-acetamide*	N-(4-氧代戊基)-乙酰胺*	Alkaloids	生物碱	Alkaloids	生物碱	C7H13NO2	1	-	1.10942e+07	8.84027e+06	8.63358e+06	9.95776e+06	1.15143e+07	1.02232e+07	0.956371	0.333986	0.838827	0.901336	-0.149863	insig
Lmqp000329	5-Aminoimidazole ribonucleotide	5-氨基咪唑核糖核苷酸	Nucleotides and derivatives	核苷酸及其衍生物	Nucleotides and derivatives	核苷酸及其衍生物	C8H14N3O7P	1	25635-88-5	5.71162e+06	2.11809e+06	2.56778e+06	7.42173e+06	3.70565e+06	2.81795e+06	0.653652	0.550178	0.864589	0.745589	-0.423548	insig
Hmqp006656	12-Hydroxyhydromethylabietate	12-羟基氢化松香酸甲酯	Terpenoids	萜类	Ditepenoids	二萜	C21H34O3	1	-	985407	743048	876054	524249	972068	626166	0.955329	0.369639	0.838827	1.22711	0.295259	insig
pme0014	L-Glutamic acid	L-谷氨酸	Amino acids and derivatives	氨基酸及其衍生物	Amino acids and derivatives	氨基酸及其衍生物	C5H9NO4	3	56-86-0	2.17683e+07	2.4413e+07	3.79109e+07	2.80331e+07	2.15934e+07	1.68955e+07	0.848998	0.389384	0.838827	1.26413	0.338141	insig
Wcdp010708	Octadeca-2,9,12,15-tetraen-1-ol	十八碳-2,9,12,15-四烯-1-醇	Others	其它类	Others	其它	C18H30O	1	-	1.35615e+07	1.06742e+07	1.18974e+07	1.2996e+07	1.26582e+07	1.14298e+07	0.346093	0.762488	0.930938	0.974357	-0.0374778	insig
Wasdp04176	N-(p-Coumaroyl)Serotonin	N-(对香豆酰基)羟色胺	Alkaloids	生物碱	Phenolamine	酚胺	C19H18N2O3	1	68573-24-0	440905	718832	2.23192e+06	814841	923450	1.33794e+06	0.21769	0.870494	0.955317	1.10254	0.140829	insig
Lmhp002001	L-Valyl-L-Phenylalanine	L-缬氨酰-L-苯丙氨酸	Amino acids and derivatives	氨基酸及其衍生物	Amino acids and derivatives	氨基酸及其衍生物	C14H20N2O3	2	3918-92-1	5.30741e+06	3.10676e+06	2.5449e+06	3.51192e+06	2.7233e+06	2.3331e+06	0.724748	0.453734	0.838827	1.27902	0.355041	insig
pme1261	D-Panthenol	D-泛酰醇	Others	其它类	Vitamin	维生素	C9H19NO4	1	81-13-0	2.25031e+06	229921	2.1867e+06	391030	179861	4.58932e+06	0.301094	0.924157	0.969703	0.904405	-0.144959	insig
Lcsp013328	linoleoyl ethanolamine	亚油酰乙醇胺	Lipids	脂质	LPE	溶血磷脂酰乙醇胺	C20H37NO2	1	68171-52-8	1.79699e+06	827977	686560	1.54366e+06	1.08126e+06	1.42617e+06	0.783231	0.564622	0.864589	0.81744	-0.290815	insig
Zahp011321	N-Isobutyl Decanamide	N-异丁基癸酰胺	Alkaloids	生物碱	Alkaloids	生物碱	C14H29NO	2	73785-31-6	1.16897e+06	1.2829e+06	1.17506e+06	991514	1.04915e+06	982566	1.75356	0.0159111	0.52109	1.19969	0.26266	insig
Zmsp000758	1-(Hydroxymethyl)hexahydro-1h-pyrrolizin-2-ol	1-(羟甲基)六氢-1h-吡咯嗪-2-醇	Alkaloids	生物碱	Pyrrole alkaloids	吡咯类生物碱	C8H15NO2	2	-	3.5996e+06	2.99126e+07	5.95103e+06	4.099e+06	3.18944e+07	3.44629e+07	0.599551	0.467423	0.838827	0.560109	-0.83622	insig
pme3033	N,N-Dimethylglycine	N,N-二甲基甘氨酸	Amino acids and derivatives	氨基酸及其衍生物	Amino acids and derivatives	氨基酸及其衍生物	C4H9NO2	2	1118-68-9	3.42545e+07	2.43912e+07	2.78411e+07	3.05964e+07	2.80786e+07	2.93536e+07	0.258824	0.877341	0.957705	0.982485	-0.0254929	insig
Lmhp001461	L-Prolyl-L-Leucine	L-脯氨酰-L-亮氨酸	Amino acids and derivatives	氨基酸及其衍生物	Amino acids and derivatives	氨基酸及其衍生物	C11H20N2O3	1	52899-07-7	6.57093e+06	3.31575e+06	5.83476e+06	4.31347e+06	4.81088e+06	5.98008e+06	0.0247319	0.86411	0.955317	1.04085	0.0577624	insig
Zbsp006756	Tricin-5-O-syringylalcohol*	苜蓿素-5-O-丁香醇醚*	Flavonoids	黄酮	Flavones	黄酮	C26H24O10	1	-	1.29242e+07	4.8119e+06	8.97435e+06	3.15196e+07	3.21059e+06	3.43314e+06	0.170418	0.727801	0.922821	0.699898	-0.514784	insig
Wafp004641	N-Feruloyltyramine 4-glucoside	N-阿魏酰酪胺 4-葡萄糖苷	Alkaloids	生物碱	Phenolamine	酚胺	C24H29NO9	1	-	6.82422e+06	1.09011e+06	5.54704e+06	6.58823e+06	6.37664e+06	4.36912e+06	0.732485	0.546926	0.864589	0.776588	-0.364778	insig
Lasp006823	3-Methoxy-l-methyl-2-qunolinone*	3-甲氧基-1-甲基-2-喹啉酮*	Alkaloids	生物碱	Quinorisidine alkaloids	奎诺里西啶类生物碱	C11H11NO2	2	-	105095	221249	101548	228375	425903	277313	1.47976	0.0878419	0.688591	0.459313	-1.12245	down
MWStz495	N-Caffeoylputrescine	N-咖啡酰腐胺	Alkaloids	生物碱	Phenolamine	酚胺	C13H18N2O3	1	29554-26-5	9.66895e+06	2.94995e+06	2.41314e+07	8.02667e+06	4.79403e+06	1.05221e+07	0.243007	0.553085	0.864589	1.57438	0.654782	insig
Lcsp001929	Ala-Glu-Leu	L-丙氨酰-L-谷氨酰-L-亮氨酸	Amino acids and derivatives	氨基酸及其衍生物	Amino acids and derivatives	氨基酸及其衍生物	C14H25N3O6	1	-	789201	353723	417330	389535	503829	773912	0.267157	0.850621	0.951817	0.93581	-0.0957125	insig
pmf0395	Oleic acid	油酸(C18:1)	Lipids	脂质	Free fatty acids	游离脂肪酸	C18H34O2	3	112-80-1	123189	68846.5	73840.4	59842.1	88388.5	68363	0.737235	0.459071	0.838827	1.22753	0.295763	insig
pme1474	5'-Deoxy-5'-(methylthio)adenosine	5-脱氧-5-甲硫腺苷	Nucleotides and derivatives	核苷酸及其衍生物	Nucleotides and derivatives	核苷酸及其衍生物	C11H15N5O3S	1	2457-80-9	821766	422183	429186	1.43542e+06	804288	710161	1.28463	0.198422	0.765849	0.567189	-0.818098	insig
pme0057	L-Homocysteine	L-高半胱氨酸	Amino acids and derivatives	氨基酸及其衍生物	Amino acids and derivatives	氨基酸及其衍生物	C4H9NO2S	3	6027-13-0	652652	625842	1.20544e+07	2.39823e+06	670674	608375	0.453399	0.487664	0.842462	3.62573	1.85827	insig
mws5041	L-Glycyl-L-isoleucine*	L-甘氨酰-L-异亮氨酸*	Amino acids and derivatives	氨基酸及其衍生物	Amino acids and derivatives	氨基酸及其衍生物	C8H16N2O3	1	19461-38-2	5.2487e+06	2.75572e+06	3.21103e+06	3.02081e+06	3.65831e+06	4.94308e+06	0.216094	0.894246	0.962291	0.965003	-0.051395	insig
mws0736	N-Glycyl-L-leucine*	N-甘氨酰-L-亮氨酸*	Amino acids and derivatives	氨基酸及其衍生物	Amino acids and derivatives	氨基酸及其衍生物	C8H16N2O3	1	869-19-2	5.2487e+06	2.75572e+06	3.21103e+06	3.02081e+06	3.65831e+06	4.94308e+06	0.216094	0.894246	0.962291	0.965003	-0.051395	insig
Wbmp001002	4-methoxybenzamide	4-甲氧基苯甲酰胺	Alkaloids	生物碱	Alkaloids	生物碱	C8H9NO2	2	3424-93-9	1.70829e+06	794234	2.26436e+06	1.66391e+06	4.28742e+06	1.26257e+07	1.21935	0.297497	0.830021	0.256601	-1.9624	down
mws0582	S-(Methyl)glutathione	S-甲基谷胱甘肽	Amino acids and derivatives	氨基酸及其衍生物	Amino acids and derivatives	氨基酸及其衍生物	C11H19N3O6S	2	2922-56-7	1.26651e+06	1.38598e+06	674293	1.60092e+06	962358	746423	0.025391	0.987385	0.994274	1.00516	0.00742573	insig
pme3011	γ-Aminobutyric acid	γ-氨基丁酸	Organic acids	有机酸	Organic acids	有机酸	C4H9NO2	2	56-12-2	1.00963e+07	1.97051e+07	1.34639e+07	6.57039e+06	1.3389e+07	1.47803e+07	0.674395	0.495386	0.84706	1.24542	0.31663	insig
Lmhp002031	L-Leucyl-L-Leucine	L-亮氨酰-L-亮氨酸	Amino acids and derivatives	氨基酸及其衍生物	Amino acids and derivatives	氨基酸及其衍生物	C12H24N2O3	1	3303-31-9	6.39009e+06	2.31872e+06	4.40144e+06	6.25227e+06	3.47934e+06	3.78697e+06	0.223418	0.930873	0.969723	0.969795	-0.0442483	insig
WaXYp02482	Feruloylputrescine glucoside	咖啡酰腐胺 葡萄糖苷	Alkaloids	生物碱	Phenolamine	酚胺	C20H30O8N2	2	-	3.33635e+06	1.83257e+06	1.72693e+06	2.04858e+06	1.52396e+06	876829	1.06745	0.269513	0.817712	1.54985	0.632126	insig
Lcfp006038	(1-Methylpyrrolidin-2-yl)aceticacid*	1-甲基吡咯-2-乙酸*	Alkaloids	生物碱	Pyrrole alkaloids	吡咯类生物碱	C7H13NO2	1	5626-43-7	1.08953e+07	8.87244e+06	7.77602e+06	8.66494e+06	1.02379e+07	1.03655e+07	0.531742	0.623894	0.887352	0.941078	-0.0876136	insig
pme3968	7-Methylguanine	7-甲基鸟嘌呤	Nucleotides and derivatives	核苷酸及其衍生物	Nucleotides and derivatives	核苷酸及其衍生物	C6H7N5O	3	578-76-7	186675	77534.1	88668.6	201179	195559	305540	1.45681	0.0795957	0.671626	0.502475	-0.992876	insig
MWSmce548	Betaine	甜菜碱	Alkaloids	生物碱	Alkaloids	生物碱	C5H11NO2	1	107-43-7	1.36068e+06	1.66702e+06	1.5092e+06	1.16848e+06	1.06501e+06	1.41167e+06	1.38695	0.0949278	0.698636	1.24464	0.315724	insig
mws0009	Coniferaldehyde	松柏醛	Others	其它类	Aldehyde compounds	醛类化合物	C10H10O3	1	20649-42-7	459674	450389	198849	228472	367526	340676	0.364827	0.590819	0.876786	1.18388	0.243526	insig
Labp003718	Glucosyl-6,7-di-O-methyl-N-deacetylisoipecosidic acid	Glucosyl-6,7-di-O-methyl-N-deacetylisoipecosidic acid	Alkaloids	生物碱	Isoquinoline alkaloids	异喹啉类生物碱	C32H45NO16	3	-	353989	61813.4	82269.3	189712	73352.8	155754	0.110555	0.812226	0.94027	1.18923	0.250025	insig
Zbqp001937	2,6-diamino-7-methyl-5-oxooctanoic acid	2,6-二氨基-7-甲基-5-氧代辛酸	Amino acids and derivatives	氨基酸及其衍生物	Amino acids and derivatives	氨基酸及其衍生物	C9H18N2O3	2	-	3.21404e+06	4.39764e+06	4.63587e+06	1.2112e+06	947625	1.26808e+06	1.83402	0.0177169	0.524969	3.57394	1.83752	up
pmb0484	Choline	胆碱	Alkaloids	生物碱	Alkaloids	生物碱	C5H14NO+	3	62-49-7	878564	700988	780466	798121	846385	815723	0.606038	0.587134	0.874078	0.959268	-0.0599947	insig
Wbjp000520	4-Hydroxypipecolic acid	4-羟基哌啶酸	Alkaloids	生物碱	Alkaloids	生物碱	C6H11NO3	3	14228-16-1	332978	248324	308339	241114	247365	242247	1.37349	0.168947	0.742262	1.21748	0.283892	insig
pme0122	N6-Acetyl-L-lysine	N6-乙酰-L-赖氨酸	Amino acids and derivatives	氨基酸及其衍生物	Amino acids and derivatives	氨基酸及其衍生物	C8H16N2O3	3	692-04-6	967267	1.52314e+06	940092	785254	1.05117e+06	964782	0.875989	0.391044	0.838827	1.22465	0.292368	insig
Lasp001037	N-ethylcytisine	N-乙基金雀花碱	Alkaloids	生物碱	Piperidine alkaloids	哌啶类生物碱	C13H18N2O	3	-	106935	78119.3	95152.6	92640.3	82094.8	80603.9	0.728274	0.437766	0.838827	1.09739	0.134081	insig
pmb0130	Acetryptine	乙酰色胺	Alkaloids	生物碱	Plumerane	吲哚类生物碱	C12H14N2O	3	3551-18-6	169389	1.47759e+06	464630	271156	130536	354714	0.888578	0.372239	0.838827	2.79164	1.48111	insig
pmb0468	N-Formyl-L-Methionine	N-甲酰-L-蛋氨酸	Amino acids and derivatives	氨基酸及其衍生物	Amino acids and derivatives	氨基酸及其衍生物	C6H11NO3S	3	4289-98-9	611309	800908	2.47536e+06	1.87201e+06	977405	1.32456e+06	0.457129	0.892859	0.962291	0.931386	-0.102548	insig
Smgp005565	Cinchonain Ia	金鸡纳素 Ia	Flavonoids	黄酮	Flavanols	黄烷醇类	C24H20O9	3	85022-69-1	4.59662e+06	3.27316e+06	3.99334e+06	3.21994e+06	4.60421e+06	5.54194e+06	0.504933	0.561984	0.864589	0.887555	-0.172092	insig
YC512113	Cotinine-glucoside	可替宁-葡萄糖苷	Alkaloids	生物碱	Pyridine alkaloids	吡啶类生物碱	C16H22N2O6	3	-	96220.6	138045	142166	51691	126038	76726	1.16613	0.207102	0.765849	1.47936	0.564978	insig
ZbWp000749	ethyl-L-arginine	乙基-L-精氨酸	Amino acids and derivatives	氨基酸及其衍生物	Amino acids and derivatives	氨基酸及其衍生物	C8H18N4O2	2	-	3.39179e+06	4.11999e+06	2.65175e+06	3.81905e+06	9.99829e+06	8.61331e+06	1.39517	0.154942	0.728662	0.453109	-1.14207	down
Lhhp102923	(7'R,8'R)-7'8'-dihydro-7'-(5'-hydroxy-3'-methoxphenyl)-3-methoxy-8'-methyl-1-(E)-propenylbenzof-uran	(7'R,8'R)-7'8'-二氢-7'-(5'-羟基-3'-甲氧基苯基)-3-甲氧基-8'-甲基-1-(E)-丙烯基苯并呋喃	Lignans and Coumarins	木脂素和香豆素	Lignans	木脂素	C20H22O4	1	-	589429	794756	400603	541474	898815	1.25685e+06	0.993258	0.284622	0.820706	0.661735	-0.595674	insig
MWS201465	Glu-Phe	L-谷氨酸-L-苯丙氨酸	Amino acids and derivatives	氨基酸及其衍生物	Amino acids and derivatives	氨基酸及其衍生物	C14H18N2O5	1	20556-22-3	3.13467e+06	1.44421e+06	1.65104e+06	2.1083e+06	2.3152e+06	2.2688e+06	0.50023	0.800119	0.938499	0.930909	-0.103289	insig
pme3388	Homoarginine	高精氨酸	Amino acids and derivatives	氨基酸及其衍生物	Amino acids and derivatives	氨基酸及其衍生物	C7H16N4O2	2	156-86-5	3.13796e+06	5.10689e+06	2.93548e+06	2.12899e+06	6.97759e+06	6.68971e+06	0.51563	0.441479	0.838827	0.707782	-0.498623	insig
Zbkp000480	N2-Acetyl-L-lysine	N2-乙酰基-L-赖氨酸	Amino acids and derivatives	氨基酸及其衍生物	Amino acids and derivatives	氨基酸及其衍生物	C8H16N2O3	2	1946-82-3	1.32522e+07	2.38766e+07	1.60641e+07	1.24244e+07	2.41719e+07	2.49871e+07	0.403711	0.617805	0.887352	0.863752	-0.211311	insig
MWS201381	Ser-Trp	L-丝氨酸-L-色氨酸	Amino acids and derivatives	氨基酸及其衍生物	Amino acids and derivatives	氨基酸及其衍生物	C14H17N3O4	3	94421-70-2	2.63547e+06	1.4441e+06	1.426e+06	1.9664e+06	2.11532e+06	2.56035e+06	0.871272	0.455723	0.838827	0.828894	-0.270741	insig
Lmtp004915	3,5-Dihydroxy-3',4'-diacetoxylstilbene-3-O-glucoside	3,5-二羟基-3',4'-二乙酰氧基茋-3-O-葡萄糖苷	Others	其它类	Stilbene	茋类	C24H26O11	3	-	1.47764e+07	3.90678e+06	1.11051e+07	1.25479e+06	285310	323458	1.72181	0.0988282	0.698636	15.9846	3.99861	up
Wasyqp1413	Imino-Tryptophan	亚氨基色氨酸	Amino acids and derivatives	氨基酸及其衍生物	Amino acids and derivatives	氨基酸及其衍生物	C11H10N2O2	1	-	2.66355e+06	3.12963e+06	2.95648e+06	2.76421e+06	2.44084e+06	2.62133e+06	1.28011	0.144829	0.723853	1.11797	0.16088	insig
mws1587	L-Norleucine*	L-正亮氨酸*	Amino acids and derivatives	氨基酸及其衍生物	Amino acids and derivatives	氨基酸及其衍生物	C6H13NO2	1	327-57-1	1.8731e+07	1.34709e+07	1.58884e+07	2.18322e+07	2.54391e+07	3.29104e+07	1.61429	0.0634417	0.657122	0.599767	-0.737527	insig
Lcsp001369	Ala-Ile-Asp	L-丙氨酰-L-异亮氨酰-L-天冬氨酸	Amino acids and derivatives	氨基酸及其衍生物	Amino acids and derivatives	氨基酸及其衍生物	C13H23N3O6	1	-	279939	167607	418346	174615	248011	392122	0.125044	0.868674	0.955317	1.06277	0.0878339	insig
pme3732	Cytidine	胞苷	Nucleotides and derivatives	核苷酸及其衍生物	Nucleotides and derivatives	核苷酸及其衍生物	C9H13N3O5	3	65-46-3	4.16644e+06	3.22993e+06	5.08161e+06	4.06239e+06	4.19757e+06	5.34107e+06	0.555066	0.608687	0.885767	0.917429	-0.124332	insig
MWS1926	DL-Leucine*	DL-亮氨酸*	Amino acids and derivatives	氨基酸及其衍生物	Amino acids and derivatives	氨基酸及其衍生物	C6H13NO2	1	328-39-2	1.8992e+07	1.45183e+07	1.5396e+07	2.21335e+07	2.56598e+07	3.37738e+07	1.62475	0.0718147	0.657122	0.599583	-0.737969	insig
MWS201439	Phe-His	L-苯丙氨酸-L-组氨酸	Amino acids and derivatives	氨基酸及其衍生物	Amino acids and derivatives	氨基酸及其衍生物	C15H18N4O3	3	16874-81-0	185100	134922	230340	62195.9	80420	104723	1.65502	0.0497253	0.657122	2.22513	1.15389	up
Zazp002547	cyclo-(Gly-Phe)	环(丙氨酰-苯丙氨酸)	Amino acids and derivatives	氨基酸及其衍生物	Amino acids and derivatives	氨基酸及其衍生物	C11H12N2O2	2	10125-07-2	2.75101e+06	3.35379e+06	2.56496e+06	1.17787e+06	946442	1.64924e+06	1.73042	0.0069847	0.475823	2.2975	1.20007	up
Hmhp000477	Kwansonine B	Kwansonine B	Amino acids and derivatives	氨基酸及其衍生物	Amino acids and derivatives	氨基酸及其衍生物	C16H26N2O10	3	-	127646	96750.6	164178	86406.8	27005	75510.8	1.33372	0.0675912	0.657122	2.05679	1.0404	up
MWS00500g	3-Bromotyrosine	3-溴酪氨酸	Amino acids and derivatives	氨基酸及其衍生物	Amino acids and derivatives	氨基酸及其衍生物	C9H10BrNO3	3	54788-30-6	34524.9	30837.9	25311.9	57850.9	72261.8	69362.8	1.80854	0.00426817	0.475823	0.454565	-1.13744	down
Zmbp000490	Valerine	缬草碱	Alkaloids	生物碱	Alkaloids	生物碱	C8H15NO2	2	-	1.19523e+06	1.34371e+07	1.32768e+06	1.578e+06	5.19201e+06	5.93031e+06	0.274294	0.819305	0.94027	1.25666	0.329594	insig
mws0232	Riboflavin (Vitamin B2)	核黄素 (维生素 B2)	Others	其它类	Vitamin	维生素	C17H20N4O6	1	83-88-5	5.14456e+06	1.60301e+06	1.46431e+06	3.39795e+06	4.08217e+06	3.90631e+06	0.98792	0.473346	0.839243	0.721199	-0.471531	insig
mws0629	L-Aspartyl-L-Phenylalanine	L-天冬氨酰-L-苯丙氨酸	Amino acids and derivatives	氨基酸及其衍生物	Amino acids and derivatives	氨基酸及其衍生物	C13H16N2O5	3	13433-09-5	2.32171e+06	939324	1.43994e+06	1.22498e+06	1.35082e+06	1.49213e+06	0.271307	0.655962	0.904247	1.15562	0.208662	insig
MWSprf097	USaramine	光萼野百合碱	Alkaloids	生物碱	Alkaloids	生物碱	C18H25NO6	3	15503-87-4	439657	180643	204580	192210	388628	523398	0.637956	0.504272	0.851525	0.747014	-0.420792	insig
MWSmce157	Stachydrine	水苏碱	Alkaloids	生物碱	Pyrrole alkaloids	吡咯类生物碱	C7H13NO2	1	471-87-4	203738	296116	740335	254050	220788	342215	0.616954	0.486305	0.841739	1.51788	0.602058	insig
mws0103	Indole-3-carboxaldehyde	吲哚-3-甲醛	Alkaloids	生物碱	Plumerane	吲哚类生物碱	C9H7NO	3	487-89-8	1.13847e+06	1.54568e+06	3.72707e+06	908048	869058	2.73459e+06	0.631232	0.567708	0.866355	1.42102	0.506931	insig
Wcfp002357	N6-Threonylcarbamoyladenosine	N6-苏氨酰氨基甲酰基腺苷	Nucleotides and derivatives	核苷酸及其衍生物	Nucleotides and derivatives	核苷酸及其衍生物	C15H20N6O8	3	24719-82-2	335792	226300	260105	561124	357412	510596	1.5863	0.0605692	0.657122	0.575312	-0.797583	insig
pmp000086	1-Feruloyl-sn-glycerol	1-阿魏酰-sn-甘油	Phenolic acids	酚酸类	Phenolic acids	酚酸类	C13H16O6	2	-	447871	286908	779758	178575	228519	800643	0.602479	0.701685	0.915772	1.25403	0.326571	insig
Lmxp000429	Hercynine	组氨酸甜菜碱	Alkaloids	生物碱	Alkaloids	生物碱	C9H15N3O2	2	534-30-5	3.01492e+06	1.76735e+07	3.17798e+06	1.74635e+06	3.68322e+06	4.22891e+06	0.816683	0.433088	0.838827	2.47103	1.30511	insig
MWS201424	Ile-Asn	L-异亮氨酸-L-天冬酰胺	Amino acids and derivatives	氨基酸及其衍生物	Amino acids and derivatives	氨基酸及其衍生物	C10H19N3O4	2	59652-59-4	760255	656124	696062	391095	957572	590324	0.534535	0.7626	0.930938	1.08945	0.123605	insig
pme0124	L-Glycyl-L-proline	L-甘氨酰-L-脯氨酸	Amino acids and derivatives	氨基酸及其衍生物	Amino acids and derivatives	氨基酸及其衍生物	C7H12N2O3	3	704-15-4	580883	462662	987805	395804	569551	858543	0.307671	0.757313	0.929581	1.11374	0.155414	insig
MWSmce584	L-Tyramine	L-酪胺	Alkaloids	生物碱	Alkaloids	生物碱	C8H11NO	2	51-67-2	1.00814e+06	3.25494e+06	4.75739e+06	590397	4.52195e+06	3.55296e+06	0.209526	0.944863	0.974622	1.04099	0.0579516	insig
pmb0197	N7-Methylguanosine	N7-甲基鸟苷	Nucleotides and derivatives	核苷酸及其衍生物	Nucleotides and derivatives	核苷酸及其衍生物	C11H15N5O5	3	20244-86-4	521723	122229	369245	681822	319574	483347	0.869305	0.372832	0.838827	0.682406	-0.551298	insig
Safp004167	N6,N6-Dimethyladenosine	N6,N6二甲基腺苷	Amino acids and derivatives	氨基酸及其衍生物	Amino acids and derivatives	氨基酸及其衍生物	C12H17N5O4	2	-	759594	304330	640774	257686	504016	1.00415e+06	0.0796328	0.941629	0.974113	0.965369	-0.0508483	insig
MWS1860	Pyrrolidin	四氢吡咯	Alkaloids	生物碱	Pyrrole alkaloids	吡咯类生物碱	C4H9N	3	123-75-1	3.94034e+06	6.05531e+06	4.39028e+06	2.99456e+06	4.47839e+06	5.89359e+06	0.376516	0.764657	0.931747	1.07626	0.106032	insig
MWSprf117	5-Hydroxy-DL-tryptophan(5-HTP)	5-羟色氨酸	Amino acids and derivatives	氨基酸及其衍生物	Amino acids and derivatives	氨基酸及其衍生物	C11H12N2O3	1	56-69-9	7.22891e+06	1.9689e+06	2.29214e+06	1.8594e+06	833440	1.14457e+06	1.33955	0.270952	0.817712	2.9942	1.58217	up
Wbjp001097	3-(2-amino-1-hydroxyethyl)-1H-indol-5-ol	3-(2-氨基-1-羟乙基)-1H-吲哚-5-醇	Alkaloids	生物碱	Alkaloids	生物碱	C10H12N2O2	3	40979-78-0	1.64862e+06	185631	316075	941261	366122	465010	0.232784	0.819885	0.940412	1.21323	0.278859	insig
pme2065	Dihydrozeatin	二氢玉米素	Alkaloids	生物碱	Alkaloids	生物碱	C10H15N5O	3	23599-75-9	5.89858e+06	6.85968e+06	2.25362e+06	1.9003e+06	2.55708e+06	2.89953e+06	1.21415	0.206769	0.765849	2.04051	1.02893	up
pma3101	Nicotinate D-ribonucleoside	烟酸核糖核苷	Others	其它类	Vitamin	维生素	C11H14NO6+	3	17720-18-2	6.10617e+06	2.55437e+06	4.36138e+06	3.12523e+06	4.28983e+06	4.12908e+06	0.232186	0.687148	0.913703	1.12801	0.173782	insig
MWS201479	Tyr-Gly*	L-酪氨酸-L-甘氨酸*	Amino acids and derivatives	氨基酸及其衍生物	Amino acids and derivatives	氨基酸及其衍生物	C11H14N2O4	3	673-08-5	2.5683e+06	990196	1.41795e+06	1.73313e+06	1.36655e+06	2.1175e+06	0.347457	0.887487	0.961074	0.953857	-0.068155	insig
MWS20645	Gly-Tyr*	甘氨酸-酪氨酸*	Amino acids and derivatives	氨基酸及其衍生物	Amino acids and derivatives	氨基酸及其衍生物	C11H14N2O4	3	658-79-7	2.5683e+06	990196	1.41795e+06	1.73313e+06	1.36655e+06	2.1175e+06	0.347457	0.887487	0.961074	0.953857	-0.068155	insig
MWS4525	6-O-methylguanine	6-O-甲基鸟嘌呤	Nucleotides and derivatives	核苷酸及其衍生物	Nucleotides and derivatives	核苷酸及其衍生物	C6H7N5O	3	20535-83-5	354479	299266	339386	335993	303294	371882	0.222411	0.827281	0.943904	0.982161	-0.0259685	insig
Wagp003404	N-cis-Feruloyl-1,6-Hexanediamine	N-顺式-阿魏酰-1,6-己二胺	Alkaloids	生物碱	Phenolamine	酚胺	C16H24N2O3	1	-	2.9881e+06	1.26406e+06	762703	4.02895e+06	818277	749317	0.0599058	0.887807	0.961074	0.896064	-0.158326	insig
Lmbp000123	L-Homomethionine*	L-高甲硫氨酸*	Amino acids and derivatives	氨基酸及其衍生物	Amino acids and derivatives	氨基酸及其衍生物	C6H13NO2S	1	25148-30-5	2.23747e+07	3.52449e+07	1.42859e+07	1.52834e+07	3.89637e+07	3.96614e+07	0.533169	0.509486	0.851525	0.765698	-0.385153	insig
Safp000364	S-Methyl-methionine*	S-甲基甲硫氨酸*	Amino acids and derivatives	氨基酸及其衍生物	Amino acids and derivatives	氨基酸及其衍生物	C6H13NO2S	1	7329-84-2	2.23747e+07	3.52449e+07	1.42859e+07	1.52834e+07	3.89637e+07	3.96614e+07	0.533169	0.509486	0.851525	0.765698	-0.385153	insig
Lafp002938	Evofolin B glucoside	楝叶吴萸素B葡萄糖苷	Phenolic acids	酚酸类	Phenolic acids	酚酸类	C23H28O11	1	-	117381	163224	50386.6	182545	229014	129009	1.11298	0.186128	0.765738	0.612302	-0.707684	insig
Hmsp000364	L-Cyclopentylglycine	环戊基甘氨酸	Amino acids and derivatives	氨基酸及其衍生物	Amino acids and derivatives	氨基酸及其衍生物	C7H13NO2	1	2521-84-8	542610	346060	889894	381105	508655	604742	0.357237	0.624373	0.887352	1.19007	0.251048	insig
Wbjp001169	o-Carboxy-5-hydroxytryptamine	邻羧基-5-羟色胺	Alkaloids	生物碱	Alkaloids	生物碱	C11H12N2O3	1	-	1.14718e+06	1.37983e+06	1.3321e+06	1.03023e+06	922051	1.27542e+06	1.20068	0.180688	0.765281	1.19562	0.257763	insig
Hmhp001812	2'-O-Methyladenosine	2-甲氧基腺苷	Nucleotides and derivatives	核苷酸及其衍生物	Nucleotides and derivatives	核苷酸及其衍生物	C11H15N5O4	2	2140-79-6	2.09412e+06	1.15023e+06	2.19614e+06	1.35023e+06	1.51586e+06	2.87239e+06	0.113969	0.874589	0.957188	0.948072	-0.0769315	insig
pmp000097	Guvacoline	去甲基槟榔碱	Alkaloids	生物碱	Piperidine alkaloids	哌啶类生物碱	C7H11NO2	3	495-19-2	314452	554427	473872	464274	483970	476120	0.454938	0.737184	0.926736	0.942703	-0.085125	insig
MWSslk108	O-Acetyl-L-carnitine	O-乙酰左旋肉碱	Alkaloids	生物碱	Alkaloids	生物碱	C9H17NO4	3	3040-38-8	2.58329e+06	1.83014e+06	2.36896e+06	1.50635e+06	1.8593e+06	4.47788e+06	0.107907	0.745551	0.927616	0.864712	-0.209709	insig
Lmlp005692	Lanceolune B	Lanceolune B	Others	其它类	Others	其它	C12H12O4	3	1363158-23-9	710388	817999	523275	930690	802788	695166	0.931819	0.319264	0.838827	0.844777	-0.243358	insig
Lmqp000427	N-Methyl-Trans-4-Hydroxy-L-Proline	N-甲基-反式-4-羟基-L-脯氨酸	Amino acids and derivatives	氨基酸及其衍生物	Amino acids and derivatives	氨基酸及其衍生物	C6H11NO3	3	4252-82-8	354087	292528	280872	236373	288106	268809	1.21457	0.186851	0.765849	1.16917	0.225483	insig
Zmjp000182	N-Monomethyl-L-arginine*	N-单甲基-L-精氨酸*	Amino acids and derivatives	氨基酸及其衍生物	Amino acids and derivatives	氨基酸及其衍生物	C7H16N4O2	1	17035-90-4	1.01167e+07	1.81283e+07	9.1596e+06	8.59636e+06	2.47492e+07	2.59424e+07	0.794378	0.329909	0.838827	0.630896	-0.664525	insig
MWS201187	Trp-His	L-色氨酸-L-组氨酸	Amino acids and derivatives	氨基酸及其衍生物	Amino acids and derivatives	氨基酸及其衍生物	C17H19N5O3	3	-	67214.4	88105.7	131133	122311	81722.2	122436	0.583244	0.598844	0.879252	0.877426	-0.18865	insig
Zbfp001070	N-(1-Deoxy-1-fructosyl)phenylalanine	N-(1-脱氧-1-果糖基)苯丙氨酸	Amino acids and derivatives	氨基酸及其衍生物	Amino acids and derivatives	氨基酸及其衍生物	C18H17NO5	1	-	309929	180363	307095	397102	391154	586592	1.47684	0.0763209	0.6592	0.579982	-0.785921	insig
Wccp002870	γ-Glu-Phe*	γ-谷氨酰-苯丙氨酸*	Amino acids and derivatives	氨基酸及其衍生物	Amino acids and derivatives	氨基酸及其衍生物	C14H18N2O5	1	7432-24-8	3.2258e+06	5.6077e+06	6.5588e+06	4.4607e+06	5.13246e+06	7.53821e+06	0.426832	0.692388	0.913703	0.898487	-0.154431	insig
Zmmp002946	(3-(carboxyamino)-2-methylpropanoyl)phenylalanine*	(3-(羧氨基)-2-甲基丙酰基)苯丙氨酸*	Amino acids and derivatives	氨基酸及其衍生物	Amino acids and derivatives	氨基酸及其衍生物	C14H18N2O5	1	-	3.2258e+06	5.6077e+06	6.5588e+06	4.4607e+06	5.13246e+06	7.53821e+06	0.426832	0.692388	0.913703	0.898487	-0.154431	insig
Wacyp01167	(6-amino-3-oxohexan-2-yl)proline	(6-氨基-3-氧代己烷-2-基)脯氨酸	Amino acids and derivatives	氨基酸及其衍生物	Amino acids and derivatives	氨基酸及其衍生物	C11H20N2O3	1	-	1.90628e+07	2.06953e+07	1.93569e+07	3.19442e+07	2.54803e+07	2.69316e+07	1.74475	0.0428201	0.657122	0.700779	-0.512968	insig
pme2617	L-Methionine Sulfoxide	蛋氨酸亚砜	Amino acids and derivatives	氨基酸及其衍生物	Amino acids and derivatives	氨基酸及其衍生物	C5H11NO3S	3	3226-65-1	1.07241e+06	1.70002e+06	861898	745514	1.80624e+06	1.90612e+06	0.400869	0.577912	0.869138	0.815259	-0.29467	insig
pme0008	L-Citrulline	L-瓜氨酸	Amino acids and derivatives	氨基酸及其衍生物	Amino acids and derivatives	氨基酸及其衍生物	C6H13N3O3	3	372-75-8	819927	1.09621e+07	2.31303e+06	927863	3.70427e+06	4.42549e+06	0.120975	0.656456	0.904247	1.55615	0.637981	insig
mws0250	L-Tyrosine*	L-酪氨酸*	Amino acids and derivatives	氨基酸及其衍生物	Amino acids and derivatives	氨基酸及其衍生物	C9H11NO3	1	60-18-4	484748	472995	566654	528081	389364	544061	0.363778	0.736737	0.926736	1.04303	0.0607839	insig
MWS201408	Asp-Glu	天冬氨酰-谷氨酸	Amino acids and derivatives	氨基酸及其衍生物	Amino acids and derivatives	氨基酸及其衍生物	C9H14N2O7	3	6157-06-8	497947	214173	290298	414848	322525	290238	0.272367	0.933984	0.970874	0.975485	-0.0358087	insig
pme2890	L-Homocystine	L-高胱氨酸	Amino acids and derivatives	氨基酸及其衍生物	Amino acids and derivatives	氨基酸及其衍生物	C8H16N2O4S2	3	626-72-2	298133	267308	248302	151004	404772	268618	0.215445	0.966153	0.986303	0.987081	-0.0187598	insig
Zmdp000292	Arginine methyl ester*	精氨酸甲酯*	Amino acids and derivatives	氨基酸及其衍生物	Amino acids and derivatives	氨基酸及其衍生物	C7H16N4O2	1	-	9.92835e+06	1.81816e+07	9.03237e+06	8.46914e+06	2.46445e+07	2.52581e+07	0.780727	0.336929	0.838827	0.636307	-0.652206	insig
MWS04559g	3-Hydroxy-L-phenylalanine*	3-羟基-L-苯丙氨酸*	Amino acids and derivatives	氨基酸及其衍生物	Amino acids and derivatives	氨基酸及其衍生物	C9H11NO3	1	587-33-7	478355	374722	496292	548958	371141	505771	0.325924	0.71933	0.922513	0.946347	-0.0795588	insig
MWS04555g	D-Allo-Isoleucine*	别异亮氨酸*	Amino acids and derivatives	氨基酸及其衍生物	Amino acids and derivatives	氨基酸及其衍生物	C6H13NO2	1	1509-35-9	1.81924e+07	1.36252e+07	1.52605e+07	2.14362e+07	2.49561e+07	3.30459e+07	1.62331	0.0732167	0.657122	0.592637	-0.754778	insig
mws0227	L-Leucine*	L-亮氨酸*	Amino acids and derivatives	氨基酸及其衍生物	Amino acids and derivatives	氨基酸及其衍生物	C6H13NO2	1	61-90-5	1.81924e+07	1.36252e+07	1.52605e+07	2.14362e+07	2.49561e+07	3.30459e+07	1.62331	0.0732167	0.657122	0.592637	-0.754778	insig
mws0258	L-Isoleucine*	L-异亮氨酸*	Amino acids and derivatives	氨基酸及其衍生物	Amino acids and derivatives	氨基酸及其衍生物	C6H13NO2	1	73-32-5	1.81924e+07	1.36252e+07	1.52605e+07	2.14362e+07	2.49561e+07	3.30459e+07	1.62331	0.0732167	0.657122	0.592637	-0.754778	insig
pme2024	Serotonin; 5-Hydroxytryptamine	血清素; 5-羟色胺	Alkaloids	生物碱	Plumerane	吲哚类生物碱	C10H12N2O	1	50-67-9	1.31609e+07	1.67408e+07	4.48031e+07	4.58347e+07	2.09569e+07	3.05468e+07	0.728922	0.57734	0.869138	0.767474	-0.38181	insig
Zbqp002380	Tyr-Leu	酪氨酰-亮氨酸	Amino acids and derivatives	氨基酸及其衍生物	Amino acids and derivatives	氨基酸及其衍生物	C15H22N2O4	1	17355-10-1	8.42709e+06	2.58868e+06	4.96661e+06	4.91075e+06	4.03049e+06	4.48169e+06	0.169372	0.666116	0.908437	1.19068	0.251783	insig
Wbmp010456	Macrophypene B	Macrophypene B	Terpenoids	萜类	Ditepenoids	二萜	C18H28O2	3	-	4.66423e+07	1.45578e+07	2.51226e+07	1.34167e+07	2.76308e+07	1.20581e+07	0.878936	0.375075	0.838827	1.62549	0.700875	insig
Wayp001024	N-(1-Deoxy-1-fructosyl)Valine	N-(1-脱氧-1-果糖基)缬氨酸	Amino acids and derivatives	氨基酸及其衍生物	Amino acids and derivatives	氨基酸及其衍生物	C11H21NO7	3	-	397525	332226	404277	420125	366925	381335	0.409494	0.705274	0.917151	0.970594	-0.0430597	insig
MWS20633g	O-phosphate-L-tyrosine	O-磷酸基-L-酪氨酸	Amino acids and derivatives	氨基酸及其衍生物	Amino acids and derivatives	氨基酸及其衍生物	C9H12NO6P	3	21820-51-9	348899	430002	501936	555320	404156	484744	0.763503	0.430269	0.838827	0.886871	-0.173203	insig
MWS2910	5-Methyl-2'-Deoxycytidine	5-甲基-2'-脱氧胞苷	Nucleotides and derivatives	核苷酸及其衍生物	Nucleotides and derivatives	核苷酸及其衍生物	C10H15N3O4	1	838-07-3	730898	227070	790831	639806	561613	671980	0.465372	0.839287	0.948431	0.93349	-0.0992943	insig
MWS201054	O-Acetyl-L-homoserine	O-乙酰-L-高丝氨酸	Amino acids and derivatives	氨基酸及其衍生物	Amino acids and derivatives	氨基酸及其衍生物	C6H11NO4	3	250736-84-6	282096	179605	239694	199419	311544	352198	0.773526	0.386975	0.838827	0.81259	-0.2994	insig
Zbqp000676	3-(triazan-2-yl)propyl L-prolinate	3-(三氮杂-2-基)丙基L-脯氨酸	Amino acids and derivatives	氨基酸及其衍生物	Amino acids and derivatives	氨基酸及其衍生物	C8H18N4O2	1	-	1.76551e+06	3.09019e+06	2.0368e+06	1.43548e+06	4.27365e+06	4.59315e+06	0.6514	0.380204	0.838827	0.669027	-0.579863	insig
Yalp003517	30-Hydroxyfraxinellone	30-Hydroxyfraxinellone	Terpenoids	萜类	Sesquiterpenoids	倍半萜	C14H16O4	3	-	8.48516e+06	8.36197e+06	5.34185e+06	820580	558136	1.01188e+06	1.84167	0.0219432	0.534318	9.28178	3.2144	up
MWS1787	2-Picoline; 2-Methylpyridine	2-甲基吡啶	Alkaloids	生物碱	Pyridine alkaloids	吡啶类生物碱	C6H7N	3	109-06-8	5.02592e+06	3.63334e+06	4.05545e+06	2.86906e+06	4.06371e+06	4.23386e+06	0.751498	0.434983	0.838827	1.13864	0.187306	insig
mws1401	L-Theanine	L-茶氨酸	Amino acids and derivatives	氨基酸及其衍生物	Amino acids and derivatives	氨基酸及其衍生物	C7H14N2O3	3	3081-61-6	1.49734e+06	1.62621e+06	1.01521e+06	1.71828e+06	3.15829e+06	2.65763e+06	1.46994	0.0991657	0.698636	0.549329	-0.864257	insig
pmf0289	Riboprine	利波腺苷	Nucleotides and derivatives	核苷酸及其衍生物	Nucleotides and derivatives	核苷酸及其衍生物	C15H21N5O4	3	7724-76-7	165677	134919	188775	611302	167177	255632	1.16303	0.31227	0.837326	0.473229	-1.07939	down
pme2755	N-Acetyl-D-glucosamine	N-乙酰-D-葡萄糖胺	Others	其它类	Saccharides	糖类	C8H15NO6	3	7512-17-6	78482.7	66028	89922.1	61789.3	110866	71705.5	0.0697604	0.854617	0.951817	0.959373	-0.0598365	insig
MWS201421	Met-Phe	L-蛋氨酸-L-苯丙氨酸	Amino acids and derivatives	氨基酸及其衍生物	Amino acids and derivatives	氨基酸及其衍生物	C14H20N2O3S	3	14492-14-9	118959	66990	121139	140094	85795.8	87959.3	0.126472	0.932666	0.970487	0.978454	-0.0314246	insig
pmb1562	1-Stearidonoyl-Glycerol	单酰甘油酯(18:4)	Lipids	脂质	Glycerol ester	甘油酯	C21H34O4	1	-	3.24278e+06	1.19597e+06	1.79574e+06	838473	1.89508e+06	561320	1.13035	0.2606	0.816049	1.89218	0.920047	insig
MWStz152	2-(Acetylamino)-3-phenyl-2-propenoic acid	α-乙酰氨基肉桂酸	Alkaloids	生物碱	Alkaloids	生物碱	C11H11NO3	2	5469-45-4	5.27439e+06	2.3066e+06	2.18831e+06	7.74804e+06	1.29864e+06	955777	0.425921	0.976616	0.989827	0.97669	-0.034028	insig
pma3724	1-O-Feruloylquinic acid*	1-O-阿魏酰奎宁酸*	Phenolic acids	酚酸类	Phenolic acids	酚酸类	C17H20O9	1	-	3.51869e+06	4.9746e+06	1.27109e+06	5.28345e+06	2.95286e+06	3.24823e+06	0.555087	0.685462	0.913703	0.850219	-0.234093	insig
pmb0752	3-O-Feruloylquinic acid*	3-O-阿魏酰奎宁酸*	Phenolic acids	酚酸类	Phenolic acids	酚酸类	C17H20O9	1	1899-29-2	4.11466e+06	4.10582e+06	1.24727e+06	2.27079e+06	5.44594e+06	3.83162e+06	0.509545	0.627937	0.887352	0.819835	-0.286594	insig
Zalp003512	methyl 5-caffeoylquinate*	5-咖啡酰奎宁酸甲酯*	Phenolic acids	酚酸类	Phenolic acids	酚酸类	C17H20O9	1	-	4.11466e+06	4.10582e+06	1.24727e+06	2.27079e+06	5.44594e+06	3.83162e+06	0.509545	0.627937	0.887352	0.819835	-0.286594	insig
mws3133	N-Acetyl-L-hydroxyproline	N-乙酰-L-羟基脯氨酸	Amino acids and derivatives	氨基酸及其衍生物	Amino acids and derivatives	氨基酸及其衍生物	C7H11NO4	3	33996-33-7	244353	306370	184724	191443	249906	526120	0.536933	0.539375	0.861522	0.760177	-0.395593	insig
Safp003456	6-(6-aminohexanoylamino)hexanoate	6-(6-氨基己酰基氨基)己酸盐	Amino acids and derivatives	氨基酸及其衍生物	Amino acids and derivatives	氨基酸及其衍生物	C12H24N2O3	1	-	2.6391e+06	1.48137e+06	2.28474e+06	2.84543e+06	3.04655e+06	2.51116e+06	1.19134	0.181604	0.765513	0.76224	-0.391682	insig
MWSslk072	Benzoyleneurea	亚苯甲酰基脲	Alkaloids	生物碱	Alkaloids	生物碱	C8H6N2O2	3	86-96-4	106278	131617	135330	37381.9	39446.9	49756.2	1.84148	0.00548615	0.475823	2.94842	1.55994	up
Wcsp002819	pancratistatin	pancratistatin	Alkaloids	生物碱	Alkaloids	生物碱	C14H15NO8	3	-	5.57531e+06	1.39992e+07	5.76095e+06	1.61997e+07	1.84255e+07	1.52149e+07	1.46678	0.0861364	0.686663	0.508336	-0.976145	insig
Lcsp002417	Ser-Val-Leu	丝氨酰-缬氨酰-亮氨酸	Amino acids and derivatives	氨基酸及其衍生物	Amino acids and derivatives	氨基酸及其衍生物	C14H27N3O5	1	-	1.12363e+06	517707	1.17276e+06	768730	855191	1.00363e+06	0.0308061	0.801177	0.939298	1.071	0.098952	insig
Lhmp110111	Pyramidatin F	派拉米达亭F	Others	其它类	Others	其它	C22H24O7	3	-	1.56848e+06	1.25261e+06	726631	2.89059e+06	2.03691e+06	1.7793e+06	1.46398	0.0702612	0.657122	0.528974	-0.918733	insig
Lcfp121216	Tyrosyl-tryptophan	酪氨酰色氨酸	Amino acids and derivatives	氨基酸及其衍生物	Amino acids and derivatives	氨基酸及其衍生物	C20H21N3O4	1	-	776831	149153	415754	629017	625454	351079	0.608848	0.695658	0.915772	0.835688	-0.258964	insig
MWSslk140	N-Acetyl-L-Methionine	N-乙酰-L-蛋氨酸	Amino acids and derivatives	氨基酸及其衍生物	Amino acids and derivatives	氨基酸及其衍生物	C7H13NO3S	3	65-82-7	259537	195531	140305	155994	219414	257100	0.283505	0.798728	0.938217	0.941289	-0.0872906	insig
mad1424	Ditartaroyl-hydroxycoumarin	二酒石酰-羟基香豆素	Lignans and Coumarins	木脂素和香豆素	Coumarins	香豆素	C17H14O13	3	-	270192	107358	148890	294664	60935.1	291515	0.12255	0.686921	0.913703	0.813519	-0.297752	insig
Wcfp003475	6,7-dimethyl-4-(2,3,4,5-tetrahydroxypentyl)-1H-quinoxaline-2,3-dione	6,7-dimethyl-4-(2,3,4,5-tetrahydroxypentyl)-1H-quinoxaline-2,3-dione	Others	其它类	Others	其它	C15H20N2O6	3	-	1.90998e+06	2.68825e+06	369196	1.67768e+06	364670	445660	0.716649	0.371844	0.838827	1.99655	0.997508	insig
Lmjp101403	3ξ-(1ξ-Hydroxyethyl)-7-hydroxy-1-isobenzofuranone	3ξ-(1ξ-羟基乙基)-7-羟基-1-异苯并呋喃酮	Others	其它类	Others	其它	C10H10O4	1	-	2.53364e+06	2.76716e+06	1.32021e+06	2.05514e+06	1.96907e+06	2.95798e+06	0.301922	0.838243	0.948431	0.948273	-0.076626	insig
Walp004906	2-Aminotetradecane-1,11,13-triol	2-氨基十四烷-1,11,13-三醇	Lipids	脂质	Sphingolipids	鞘脂	C14H31NO3	1	-	281430	328420	360328	299226	285470	348724	0.361983	0.703558	0.915772	1.03938	0.0557232	insig
Zbzp007301	2-Methoxy-6-undecyl-1,4-benzoquinone	2-甲氧基-6-十一烷基-1,4-苯醌	Quinones	醌类	Quinones	醌类	C18H28O3	3	-	1.27918e+06	536087	1.06853e+06	471817	1.00897e+06	385502	0.956529	0.315013	0.838827	1.54521	0.627805	insig
Lmjp004581	Integracide H	Integracide H	Terpenoids	萜类	Triterpene	三萜	C36H54O7	3	-	584450	743720	466330	1.0646e+06	509766	683498	0.707057	0.461294	0.838827	0.794779	-0.331374	insig
Lcsp003475	Pro-Val-Leu	脯氨酰-缬氨酰-亮氨酸	Amino acids and derivatives	氨基酸及其衍生物	Amino acids and derivatives	氨基酸及其衍生物	C16H29N3O4	3	-	244435	122528	165774	177886	232368	291668	0.97537	0.310017	0.837141	0.75897	-0.397886	insig
WaYp005128	2-Aminotetradecane-1,5,13-triol	2-氨基十四烷-1,5,13-三醇	Lipids	脂质	Sphingolipids	鞘脂	C14H31NO3	1	-	1.0501e+06	1.99973e+06	1.50999e+06	2.16982e+06	1.76438e+06	1.29732e+06	0.556326	0.580359	0.872276	0.871606	-0.198252	insig
Wbjp003734	pegamine-β-D-glucopyranoside	骆驼蓬胺碱-β-D-葡萄糖	Alkaloids	生物碱	Alkaloids	生物碱	C16H21NO6	1	-	66517.8	226261	339315	313421	170593	188692	0.397441	0.890692	0.96221	0.939628	-0.089839	insig
Lssp210093	7-hydroxy-N-trans-ferulic tyramine*	7-羟基-N-反式-阿魏酰酪胺*	Alkaloids	生物碱	Phenolamine	酚胺	C18H19NO5	1	-	123712	662275	1.57241e+06	1.2644e+06	2.30992e+06	3.27378e+06	1.25596	0.111981	0.704253	0.344387	-1.5379	down
Wdjp004614	2-(7-hydroxy-4-methoxyphenanthren-2-yl)oxy-6-(hydroxymethyl)oxane-3,4,5-triol	2-(7-羟基-4-甲氧基菲-2-基)氧基-6-(羟甲基)氧杂-3,4,5-三醇	Others	其它类	Others	其它	C21H22O8	3	-	202151	514728	265703	636682	1.04337e+06	788026	1.58013	0.0334346	0.625474	0.398116	-1.32874	down
pme1439	p-Coumaric acid	对香豆酸	Phenolic acids	酚酸类	Phenolic acids	酚酸类	C9H8O3	3	501-98-4	2.13908e+06	4.5598e+06	1.73526e+06	3.29911e+06	3.40108e+06	2.64423e+06	0.545532	0.767723	0.931747	0.902586	-0.147864	insig
MWSCX017	4-hydroxyphenyl acrylaldehyde	4-羟苯基丙烯醛	Others	其它类	Aldehyde compounds	醛类化合物	C9H8O3	3	-	1.65274e+06	3.3668e+06	2.26349e+06	3.22521e+06	3.87785e+06	2.36623e+06	0.91568	0.336184	0.838827	0.76912	-0.378719	insig
zjbp120812	Scutebarbolide C	Scutebarbolide C	Terpenoids	萜类	Ditepenoids	二萜	C22H32O8	3	-	1.22462e+07	1.25925e+07	1.22944e+07	8.95765e+06	1.23888e+07	1.01102e+07	1.28901	0.200135	0.765849	1.18045	0.23934	insig
MWS201451	Val-His	L-缬氨酸-L-组氨酸	Amino acids and derivatives	氨基酸及其衍生物	Amino acids and derivatives	氨基酸及其衍生物	C11H18N4O3	3	13589-07-6	100717	92035.4	91327.4	140281	96595.6	95523.2	0.910375	0.389086	0.838827	0.854634	-0.226621	insig
Wafp002310	1-O-Caffeoyllysine	1-O-咖啡酰赖氨酸	Alkaloids	生物碱	Phenolamine	酚胺	C15H20N2O5	2	-	7.91284e+06	2.42502e+06	1.25461e+07	8.90747e+06	1.56461e+06	1.19564e+06	0.908234	0.388251	0.838827	1.96131	0.971814	insig
MWSslk100	Diphenylamine	二苯胺	Alkaloids	生物碱	Alkaloids	生物碱	C12H11N	3	122-39-4	35016.3	53375	19950.8	18051.1	40241.7	15306.7	0.840876	0.407855	0.838827	1.47205	0.557827	insig
Waptp08627	13,16-Docosadienamide	13,16-二十二烯酰胺	Lipids	脂质	Free fatty acids	游离脂肪酸	C22H41NO	1	-	142748	99843.5	134834	117779	115853	106983	0.692062	0.452647	0.838827	1.10807	0.148051	insig
Wasdp09045	6-Methyl-7-Methoxy-3,4-dihydrocoumarin	6-甲基-7-甲氧基-3,4-二氢香豆素	Lignans and Coumarins	木脂素和香豆素	Coumarins	香豆素	C11H12O3	1	-	774376	393511	429173	778272	577521	636269	0.939719	0.404191	0.838827	0.801712	-0.318844	insig
Lazn006152	Isoshonanin	Isoshonanin	Lignans and Coumarins	木脂素和香豆素	Lignans	木脂素	C20H22O5	3	-	1.70454e+06	1.66474e+06	2.32507e+06	846773	1.66491e+06	1.3134e+06	1.29917	0.123364	0.707476	1.48869	0.574042	insig
MWSHC2067	Protocatechualdehyde	原儿茶醛	Others	其它类	Aldehyde compounds	醛类化合物	C7H6O3	3	139-85-5	610325	326044	1.17824e+06	470934	346286	913091	0.289328	0.697633	0.915772	1.2221	0.289362	insig
MWS20194	Cinnamic acid	肉桂酸	Phenolic acids	酚酸类	Phenolic acids	酚酸类	C9H8O2	3	140-10-3	292976	181322	406904	298318	353695	267943	0.333764	0.866719	0.955317	0.957874	-0.062092	insig
MWS2673	5,6-DiHETrE[(±)5,6-dihydroxy-8Z,11Z,14Z-eicosatrienoic acid]	5,6-二羟基-8Z,11Z,14Z-二十碳三烯酸	Lipids	脂质	Free fatty acids	游离脂肪酸	C20H34O4	3	213382-49-1	895391	464691	297684	385816	766499	234112	0.389097	0.723802	0.922513	1.19571	0.257868	insig
Xmbp001692	2,4,6-Trihydroxybenzoic acid	2,4,6-三羟基苯甲酸	Phenolic acids	酚酸类	Phenolic acids	酚酸类	C7H6O5	3	83-30-7	60193.9	63337.4	122757	132917	20449.7	93493.2	0.288717	0.996353	0.997554	0.997684	-0.00334585	insig
pma1839	N-Sinapoylcadaverine	芥子酰尸胺	Alkaloids	生物碱	Phenolamine	酚胺	C16H24N2O4	3	-	606637	629635	143596	562558	123116	42554	0.899092	0.391361	0.838827	1.89483	0.922067	insig
pmp001229	Senkyunolide K	洋川芎内酯 K	Others	其它类	Lactones	内酯类化合物	C12H16O3	3	114569-33-4	419800	493863	416738	85929.6	330763	262276	1.32348	0.0838313	0.684737	1.95944	0.970445	insig
WaXYp00973	2-[[3-Mercapto-2-(alpha-glutamylamino)-1-oxopropyl]amino]acetic acid	2-[[3-巯基-2-(alpha-谷氨酰胺基)-1-氧代丙基]氨基]乙酸	Amino acids and derivatives	氨基酸及其衍生物	Amino acids and derivatives	氨基酸及其衍生物	C10H17N3O6S	2	-	232275	298356	321499	230481	203613	160762	1.47385	0.0673942	0.657122	1.4325	0.518533	insig
Zmxp005470	Tricin-7-O-(6''-O-malonyl)glucoside	苜蓿素-7-O-(6''-O-丙二酰)葡萄糖苷	Flavonoids	黄酮	Flavones	黄酮	C26H26O15	1	-	7.93808e+06	2.2985e+06	1.56971e+06	7.44012e+06	33706.1	38729.8	1.09281	0.677274	0.911666	1.57154	0.652179	insig
Lmhp008801	LysoPE 18:3	溶血磷脂酰乙醇胺 18:3	Lipids	脂质	LPE	溶血磷脂酰乙醇胺	C23H42NO7P	1	-	2.63525e+07	8.7245e+06	8.55782e+06	2.13532e+07	2.60502e+07	5.09448e+06	0.17632	0.750514	0.928029	0.831174	-0.266778	insig
Lazp008807	(25S)-5β-Furost-1β,2β,3β,4β,5β,22α,26-heptaol-26-O-β-D-glucoside	(25S)-5β-Furost-1β,2β,3β,4β,5β,22α,26-heptaol-26-O-β-D-glucoside	Steroids	甾体	Steroidal saponins	甾体皂苷	C33H56O13	3	-	1.86191e+06	516002	425948	783199	1.50329e+06	327682	0.0338718	0.918437	0.969703	1.07256	0.101057	insig
Lcsp001901	Leu-Ile-Glu	L-亮氨酸-L-异亮氨酸-L-谷氨酸	Amino acids and derivatives	氨基酸及其衍生物	Amino acids and derivatives	氨基酸及其衍生物	C17H31N3O6	2	-	186407	123543	169147	105539	153666	292711	0.195095	0.714898	0.919577	0.868062	-0.20413	insig
Wasdp04018	Tricin-7-O-Glucoside-4'-O-glycerol	苜蓿素-7-O-葡萄糖苷-4'-O-甘油	Flavonoids	黄酮	Flavones	黄酮	C26H30O14	1	-	583097	172426	195361	7.19789e+06	117314	57656	0.193079	0.461856	0.838827	0.128971	-2.95489	insig
MWSslk086	Ambroxide	降龙涎香醚	Terpenoids	萜类	Ditepenoids	二萜	C16H28O	1	6790-58-5	120524	139873	150397	174853	131703	146621	0.786621	0.416348	0.838827	0.906476	-0.141659	insig
Zbsp105756	Tricin-5-O-guaiacylglycerol-ether-4'-O-glucoside	苜蓿素-5-O-(4'-O-葡萄糖苷)愈创木酰甘油醚	Flavonoids	黄酮	Flavones	黄酮	C33H36O16	1	-	1.509e+06	354428	97152.1	6.59526e+06	465687	337691	0.716899	0.474414	0.839243	0.264992	-1.91598	insig
Zbsp006323	Tricin-7-O-(Meso-Erythritol)	苜蓿素-7-O-赤藓糖醇	Flavonoids	黄酮	Flavones	黄酮	C21H22O10	3	-	142391	37078.3	99834.2	442971	41463.8	23322.4	0.0550496	0.637382	0.893092	0.550073	-0.862306	insig
pmb0785	Isoquinoline	异喹啉	Alkaloids	生物碱	Isoquinoline alkaloids	异喹啉类生物碱	C9H7N	3	119-65-3	90418.4	115342	119274	55264.2	52565.2	64087	1.78607	0.0192379	0.532035	1.89066	0.918888	insig
MWS1752	Ethyl butyrate*	丁酸乙酯*	Organic acids	有机酸	Organic acids	有机酸	C6H12O2	3	105-54-4	158767	99158.4	124434	160674	129581	71803.8	0.301094	0.840657	0.948734	1.05607	0.0787028	insig
Zmgp005229	5-Methoxy-1,7-diphenyl-3-heptanone	5-甲氧基-1,7-二苯基-3-庚酮	Others	其它类	Ketone compounds	酮类化合物	C20H24O2	3	100667-54-7	327385	136920	194902	401954	264151	235558	0.958003	0.349483	0.838827	0.731101	-0.451858	insig
pme0120	5-Aminovaleric acid	5-氨基戊酸	Organic acids	有机酸	Organic acids	有机酸	C5H11NO2	1	660-88-8	191433	161307	256615	99654.1	136962	132894	1.55358	0.088601	0.688591	1.64909	0.721671	insig
Zbsp010221	Marsformosanone	台湾牛奶菜甾二烯酮,熊果二烯酮	Terpenoids	萜类	Triterpene	三萜	C30H46O	2	72093-24-4	4.69988e+06	3.26003e+06	5.72981e+06	5.06722e+06	3.1115e+06	2.4408e+06	0.844869	0.391357	0.838827	1.28911	0.366375	insig
Lcsp001671	2-oxindole-3-acetic acid	氧化吲哚乙酸	Alkaloids	生物碱	Plumerane	吲哚类生物碱	C10H9NO3	3	2971-31-5	687244	299335	734448	445033	356422	546684	0.520106	0.471749	0.838827	1.2766	0.352302	insig
MWS20987	N5-(1-Iminoethyl)-L-ornithine	N5-(1-亚胺乙基)-L-鸟氨酸	Amino acids and derivatives	氨基酸及其衍生物	Amino acids and derivatives	氨基酸及其衍生物	C7H15N3O2	3	36889-13-1	376057	367512	356295	345745	393668	407449	0.659903	0.495459	0.84706	0.95902	-0.0603669	insig
MWS2984	8-Azaguanine	8-氮鸟嘌呤	Nucleotides and derivatives	核苷酸及其衍生物	Nucleotides and derivatives	核苷酸及其衍生物	C4H4N6O	3	134-58-7	2.41672e+06	1.49571e+06	1.69187e+06	2.10602e+06	1.47451e+06	2.87041e+06	0.492752	0.599929	0.879252	0.868757	-0.202976	insig
Lmhp009129	LysoPC 15:0(2n isomer)*	溶血磷脂酰胆碱 15:0(2n异构)*	Lipids	脂质	LPC	溶血磷脂酰胆碱	C23H48NO7P	1	-	2.2143e+06	542587	1.13778e+06	1.51802e+06	1.66175e+06	461720	0.0868084	0.89844	0.963819	1.06953	0.0969745	insig
Zmqp003920	Ile-Trp	异亮氨酰-色氨酸	Amino acids and derivatives	氨基酸及其衍生物	Amino acids and derivatives	氨基酸及其衍生物	C17H23N3O3	1	13589-06-5	1.54414e+06	744833	904941	742411	828487	1.28958e+06	0.296503	0.729773	0.92356	1.11657	0.15907	insig
Zmpp000906	Norepinephrine	去甲基肾上腺素	Alkaloids	生物碱	Alkaloids	生物碱	C8H11NO3	1	51-41-2	59983.8	46065.7	101347	144270	177896	322135	1.62268	0.105934	0.703077	0.321893	-1.63535	down
Walp006175	2-Aminotetradecane-1,5,11-triol	2-氨基十四烷-1,5,11-三醇	Lipids	脂质	Sphingolipids	鞘脂	C14H31NO3	1	-	34392.6	41769.8	31905.3	48662.5	31318.8	22387.4	0.378817	0.835171	0.947916	1.05567	0.0781599	insig
MWS1840	Triethylamine	三乙胺	Alkaloids	生物碱	Alkaloids	生物碱	C6H15N	3	121-44-8	561328	470284	578407	307923	173629	189483	1.73105	0.00516718	0.475823	2.39931	1.26262	up
Wcjp000888	N-Methyltyramine	N-甲基酪胺	Others	其它类	Others	其它	C9H13NO	1	370-98-9	3.78428e+07	6.83076e+06	2.85311e+07	5.81623e+06	63021.7	1599.91	1.40227	0.129145	0.707476	12.448	3.63784	up
MWStz208	N-Feruloyloctopamine*	N-阿魏酰章鱼胺*	Alkaloids	生物碱	Phenolamine	酚胺	C18H19NO5	1	66648-44-0	420954	155879	3.58852e+06	1.04416e+06	1.55056e+06	1.90542e+06	0.781864	0.92963	0.969703	0.925608	-0.111527	insig
Wasdp09319	4b,7-dimethyl-7-vinyl-1,2,4a,4b,7,8,10,10a-octahydrophenanthren-2-ol	4b,7-dimethyl-7-vinyl-1,2,4a,4b,7,8,10,10a-octahydrophenanthren-2-ol	Terpenoids	萜类	Ditepenoids	二萜	C18H24O	2	-	201782	75574.1	61755.5	116863	86055.4	132949	0.292036	0.983298	0.99212	1.00966	0.0138701	insig
MWSslk073	Octinoxate	桂皮酸钠	Phenolic acids	酚酸类	Phenolic acids	酚酸类	C18H26O3	3	5466-77-3	39568.6	16614.2	40379.7	52262.7	48593.2	44545.8	1.19592	0.16413	0.740041	0.664108	-0.59051	insig
Lmhp009464	LysoPE 17:1(2n isomer)*	溶血磷脂酰乙醇胺 17:1(2n异构)*	Lipids	脂质	LPE	溶血磷脂酰乙醇胺	C22H44NO7P	1	-	6.94679e+06	3.04364e+06	1.38303e+07	552826	1.56988e+06	544754	1.67212	0.153344	0.728662	8.93009	3.15868	up
pmp001190	(5-8)-Hydroxy-1-(hydroxylmethoxyphenyl)-N2,N3-bis(4-hydroxyphenethyl)-(5-8)-dimethoxy-1,2-dihydronaphthalene-2,3-dicarboxamide	(5-8)-羟基-1-(羟基甲氧基苯基)-N2,N3-双(4-羟基苯乙基)-(5-8)-二甲氧基-1,2-二氢萘-2,3-二甲酰胺	Alkaloids	生物碱	Phenolamine	酚胺	C37H38N2O9	1	-	637267	185629	1.51256e+06	3.61109e+06	2.40488e+06	5.71317e+06	1.54742	0.0677955	0.657122	0.199116	-2.32832	down
Lmhp005550	N,N'-Diferuloylputrescine	N,N'-二阿魏酰腐胺	Alkaloids	生物碱	Phenolamine	酚胺	C24H28N2O6	1	42369-86-8	178261	434435	161974	137661	251252	339896	0.0585657	0.893174	0.962291	1.06293	0.088043	insig
pme1841	Cadaverine	尸胺	Alkaloids	生物碱	Alkaloids	生物碱	C5H14N2	3	462-94-2	483042	1.18281e+06	423998	319228	398431	2.18851e+06	0.0649274	0.710333	0.917422	0.71911	-0.475716	insig
Lmcp004116	Oxidoagarochromone C	5,6:7,8-二环氧-2-[3-(4-羟基-3-甲氧基苯基)乙基]-5,6,7,8-四氢色酮	Others	其它类	Chromone	色酮类	C18H16O6	2	-	779060	275599	276541	344421	221046	174174	0.991301	0.361562	0.838827	1.79979	0.847831	insig
MWSmce040	Isovanillin	异香草醛	Others	其它类	Aldehyde compounds	醛类化合物	C8H8O3	3	621-59-0	5.10119e+06	2.39939e+06	4.76222e+06	3.27282e+06	4.20741e+06	2.83769e+06	0.456362	0.542544	0.86287	1.18849	0.249136	insig
HJAP011	Chrysoeriol-8-C-glucoside (Scoparin)*	金圣草黄素-8-C-葡萄糖苷 (金雀花素)*	Flavonoids	黄酮	Flavones	黄酮	C22H22O11	3	301-16-6	173153	213794	191555	174683	313798	191674	0.58979	0.524343	0.85692	0.850543	-0.233544	insig
Lmnp002845	Hispidulin-8-C-glucoside*	高车前素-8-C-葡萄糖苷*	Flavonoids	黄酮	Flavones	黄酮	C22H22O11	3	-	173153	213794	191555	174683	313798	191674	0.58979	0.524343	0.85692	0.850543	-0.233544	insig
Lcsp001468	Glu-Ile-Glu	谷氨酸-异亮氨酸-谷氨酸	Amino acids and derivatives	氨基酸及其衍生物	Amino acids and derivatives	氨基酸及其衍生物	C16H27N3O8	3	-	444470	105965	292722	297802	366102	282533	0.561387	0.762628	0.930938	0.890874	-0.166707	insig
Lcsp001749	Gly-Glu-Leu	甘氨酸-谷氨酸-亮氨酸	Amino acids and derivatives	氨基酸及其衍生物	Amino acids and derivatives	氨基酸及其衍生物	C13H23N3O6	3	-	173392	137503	162916	105102	152956	317191	0.258145	0.652866	0.901841	0.823662	-0.279875	insig
Lmap001823	Dhurrin	蜀黍苷	Alkaloids	生物碱	Alkaloids	生物碱	C14H17NO7	1	499-20-7	202617	71151	63697.2	347087	53010.1	43658.1	0.043593	0.768729	0.931747	0.760476	-0.395025	insig
MWSmce294	Elemicin	榄香素	Others	其它类	Others	其它	C12H16O3	3	487-11-6	1.39397e+06	1.50712e+06	1.35053e+06	335089	995697	382376	1.57753	0.051962	0.657122	2.48174	1.31135	up
Waqkp01819	p-Coumaroyl-hydroxyagmatine	对香豆酰羟基胍丁胺	Alkaloids	生物碱	Phenolamine	酚胺	C14H20N4O3	1	-	433789	283936	555599	713761	400697	166645	0.239267	0.989248	0.994274	0.993929	-0.00878541	insig
Lmcp008681	Beauvericin	白僵菌素	Amino acids and derivatives	氨基酸及其衍生物	Amino acids and derivatives	氨基酸及其衍生物	C45H57N3O9	1	26048-05-5	269823	93044.6	2.5362e+06	260331	267554	78534.2	0.681171	0.433864	0.838827	4.78063	2.2572	insig
Lhhp102922	Fargesin	辛夷脂素	Lignans and Coumarins	木脂素和香豆素	Lignans	木脂素	C21H22O6	2	31008-19-2	469968	414954	316902	706229	482651	442769	1.18782	0.219882	0.776563	0.736571	-0.441104	insig
Wcjp002598	8-hydroxyquinoline	8-羟基喹啉	Alkaloids	生物碱	Quinoline alkaloids	喹啉类生物碱	C9H7NO	1	148-24-3	64307.2	71821.8	48983.1	19682.3	16226	23685.1	1.81195	0.0173364	0.523494	3.10626	1.63518	up
Qmjp080408	15-Hydroxysessilifol F	15-羟基四川金粟兰醇 F	Terpenoids	萜类	Sesquiterpenoids	倍半萜	C21H34O4	3	-	9.34667e+06	3.05197e+06	4.8253e+06	2.29165e+06	4.70404e+06	1.65986e+06	1.14373	0.267511	0.817449	1.98993	0.992718	insig
Wagp002530	2-Methoxy-1-benzofuran-5-carbaldehyde	2-甲氧基-1-苯并呋喃-5-甲醛	Others	其它类	Aldehyde compounds	醛类化合物	C10H8O3	1	-	1.89001e+07	1.47334e+07	1.35309e+07	1.85088e+07	7.59499e+06	7.54613e+06	1.03999	0.34748	0.838827	1.40162	0.487092	insig
MWS20184	[6]-Shogaol	[6]-姜烯酚	Phenolic acids	酚酸类	Phenolic acids	酚酸类	C17H24O3	3	555-66-8	984971	529631	830239	349411	649936	347355	1.35056	0.122971	0.707476	1.74117	0.80006	insig
pme2596	4-Pyridoxic acid	4-吡哆酸	Others	其它类	Vitamin	维生素	C8H9NO4	3	82-82-6	203180	61830.3	264086	179789	141735	111526	0.0966456	0.654159	0.903051	1.22179	0.288998	insig
Wasyqp1805	L-Kynurenine	L-犬尿氨酸	Alkaloids	生物碱	Alkaloids	生物碱	C10H12N2O3	2	2922-83-0	321716	188001	232058	108674	209114	221386	0.993164	0.273147	0.817712	1.37576	0.460229	insig
Wbtp006863	6,8-dihydroxy-12-methoxy-2,2-dimethyl-1,10-dioxatetraphen-5-one	6,8-二羟基-12-甲氧基-2,2-二甲基-1,10-二氧噻吩-5-酮	Others	其它类	Ketone compounds	酮类化合物	C19H16O6	2	-	128589	73582.7	247114	159926	69897.3	93622.7	0.553391	0.520419	0.855959	1.38906	0.47411	insig
MWSmce632	Vanillin acetate	香兰素乙酸酯	Others	其它类	Aldehyde compounds	醛类化合物	C10H10O4	3	881-68-5	1.21891e+06	504730	751734	803882	435065	684631	0.603988	0.492384	0.845786	1.28686	0.363853	insig
Lcsp001308	Asn-Ile-Asp	L-天冬酰胺-L-异亮氨酰-L-天冬氨酸	Amino acids and derivatives	氨基酸及其衍生物	Amino acids and derivatives	氨基酸及其衍生物	C14H24N4O7	3	-	373606	160176	197284	155879	220542	304102	0.114345	0.842336	0.948886	1.07427	0.103357	insig
Wcjp001032	9-[(2S,3S,4S,5R)-3,4-dihydroxy-5-(hydroxymethyl)oxolan-2-yl]-1H-purin-6-one	9-[(2S,3S,4S,5R)-3,4-dihydroxy-5-(hydroxymethyl)oxolan-2-yl]-1H-purin-6-one	Alkaloids	生物碱	Alkaloids	生物碱	C10H12N4O5	3	-	1.35462e+06	526740	1.04347e+06	1.43137e+06	655887	509296	0.31546	0.784968	0.935122	1.12643	0.171754	insig
Lmpp003958	Malvidin-3-O-(6''-O-p-coumaroyl)glucoside	锦葵色素-3-O-(6''-O-对香豆酰)葡萄糖苷	Flavonoids	黄酮	Anthocyanidins	花青素	C32H31O14+	3	158189-28-7	513098	189081	1.29551e+06	6.49232e+07	107056	36019.1	0.0997646	0.433383	0.838827	0.0307024	-5.02551	insig
Qmjp080402	15,16-Bisnor-13-oxo-8(17),11-labdadien-19-ol	15,16-双去甲基-13-氧化-8(17),11-半日花二烯-19-醇	Terpenoids	萜类	Sesquiterpenoids	倍半萜	C18H28O2	3	-	537931	246897	361490	193912	385765	144126	1.06172	0.27896	0.817823	1.58374	0.663338	insig
pmb0881	LysoPE 18:2	溶血磷脂酰乙醇胺 18:2	Lipids	脂质	LPE	溶血磷脂酰乙醇胺	C23H44NO7P	2	-	3.14074e+06	1.26878e+06	1.74006e+06	1.31861e+06	3.2107e+06	712251	0.502281	0.764619	0.931747	1.17324	0.230493	insig
Zbsp011410	Methyl acetoxy-[6]-gingerol	甲基乙酰氧基-[6]-姜酚	Phenolic acids	酚酸类	Phenolic acids	酚酸类	C20H30O5	2	-	698658	310571	420333	291465	427254	240681	1.01587	0.312086	0.837326	1.49006	0.575368	insig
Lmbp002962	Isofraxetin	异秦皮素	Lignans and Coumarins	木脂素和香豆素	Coumarins	香豆素	C10H8O5	3	50656-75-2	493339	228187	840491	2.05074e+06	1.35175e+06	1.54712e+06	1.60147	0.0152707	0.52109	0.315584	-1.6639	down
Wcfp004977	Malonyltryptophan	丙二酰色氨酸	Amino acids and derivatives	氨基酸及其衍生物	Amino acids and derivatives	氨基酸及其衍生物	C14H14N2O5	1	-	3.37951e+06	1.93285e+06	1.97591e+06	6.7246e+06	875457	529481	0.526364	0.90331	0.965781	0.896517	-0.157597	insig
Lcsp001416	Leu-Thr-Ala	L-亮氨酸-L-苏氨酸-L-丙氨酸	Amino acids and derivatives	氨基酸及其衍生物	Amino acids and derivatives	氨基酸及其衍生物	C13H25N3O5	1	-	328167	400404	261027	611498	860078	422047	1.48255	0.130457	0.712075	0.522596	-0.936233	insig
pme1724	Benzoic acid methyl ester	苯甲酸甲酯	Phenolic acids	酚酸类	Phenolic acids	酚酸类	C8H8O2	3	93-58-3	130826	80828.8	71477.1	197050	95846.4	94612.6	0.813326	0.432388	0.838827	0.730647	-0.452754	insig
pme0220	Methyl jasmonate	茉莉酸甲酯	Organic acids	有机酸	Organic acids	有机酸	C13H20O3	3	1211-29-6	94453.8	86245.1	125780	108698	61624.7	151866	0.00819566	0.867586	0.955317	0.951239	-0.0721195	insig
Lcfp121231	pyrrolidine-2-carboxamide	L-脯氨酰胺	Alkaloids	生物碱	Pyrrole alkaloids	吡咯类生物碱	C5H10N2O	1	58274-20-7	751192	2.36923e+06	769070	1.41656e+06	5.80406e+06	4.97843e+06	1.29841	0.165123	0.740089	0.318835	-1.64912	down
MWS04528	L-Homocysteinesulfinic acid	L-高半胱氨酸亚磺酸	Amino acids and derivatives	氨基酸及其衍生物	Amino acids and derivatives	氨基酸及其衍生物	C4H9NO4S	3	2686-70-6	1.00457e+06	564504	1.49646e+06	642676	104232	89707.6	1.43448	0.0933813	0.698636	3.6642	1.8735	up
Zbzp010481	1-(3,5-Dihydroxyphenyl)pentadecan-1-one	1-(3,5-二羟基苯基)十五烷-1-酮	Quinones	醌类	Quinones	醌类	C21H34O3	1	-	787648	541355	412342	869129	807685	475505	0.698969	0.452342	0.838827	0.809056	-0.305689	insig
Lmhp011562	1-α-Linolenoyl-glycerol*	1-α-亚麻酸甘油酯*	Lipids	脂质	Glycerol ester	甘油酯	C21H36O4	1	-	3.6585e+07	2.61868e+07	2.53926e+07	3.10057e+07	2.91006e+07	2.30493e+07	0.325172	0.722231	0.922513	1.06023	0.0843811	insig
MWSHC20102	3-Hydroxy-1-(4-Hydroxy-3-Methoxyphenyl)Propan-1-One	3-羟基-1-(4-羟基-3-甲氧基苯基)丙烷-1-酮	Others	其它类	Ketone compounds	酮类化合物	C10H12O4	3	2196-18-1	3.51616e+06	1.13897e+06	629220	1.96604e+06	552136	486644	0.669516	0.505957	0.851525	1.75863	0.814449	insig
Wcop005243	2-(3-tert-butyl-2-hydroxyphenyl)-2-hydroxyindene-1,3-dione	2-(3-tert-butyl-2-hydroxyphenyl)-2-hydroxyindene-1,3-dione	Terpenoids	萜类	Sesquiterpenoids	倍半萜	C19H18O4	3	71313-34-3	6.79146e+06	1.57559e+06	2.14358e+06	7.61257e+06	3.7452e+06	1.71034e+06	0.381208	0.739675	0.927142	0.804296	-0.314202	insig
pmb0490	p-Coumaroylputrescine	对香豆酰基腐胺	Alkaloids	生物碱	Phenolamine	酚胺	C13H18N2O2	1	34136-53-3	744503	527877	1.68388e+06	1.33219e+06	1.22811e+06	413046	0.0101079	0.990706	0.994301	0.994252	-0.008316	insig
MWSmce704	5-Methyl-2-thiophenecarboxaldehyde	5-甲基-2-噻吩甲醛	Others	其它类	Aldehyde compounds	醛类化合物	C6H6OS	3	13679-70-4	54762.2	55214.2	65017.1	30977.6	29593.7	32428.6	1.84666	0.0110864	0.52109	1.88165	0.912	insig
mws1337	D-Pantothenic Acid	D-泛酸(维生素B5)	Others	其它类	Vitamin	维生素	C9H17NO5	1	79-83-4	1.03646e+07	7.92644e+06	9.42737e+06	1.93519e+07	6.0988e+06	6.45468e+06	0.000223944	0.780608	0.934342	0.868768	-0.202957	insig
Wdzp006596	11-hydroxy-8-oxo-alismoxide	11-羟基-8-氧泽泻烯	Terpenoids	萜类	Sesquiterpenoids	倍半萜	C15H24O4	1	-	232706	176903	177275	158812	184839	219997	0.285608	0.777771	0.934174	1.04122	0.0582801	insig
Hmqp006221	13-Hydroxy-9Z,11E-octadecadienoic acid	13-羟基-9Z,11E-十八碳二烯酸	Lipids	脂质	Free fatty acids	游离脂肪酸	C19H34O3	1	18104-45-5	87072.5	66736.3	90067.3	97731.8	102997	74511.5	0.74832	0.413016	0.838827	0.886049	-0.174542	insig
Lcsp003066	Leu-Glu-Ile	L-亮氨酸-L-谷氨酸-L-异亮氨酸	Amino acids and derivatives	氨基酸及其衍生物	Amino acids and derivatives	氨基酸及其衍生物	C17H31N3O6	2	-	902229	352379	598710	473923	528644	775524	0.0299452	0.899728	0.963833	1.04231	0.0597827	insig
Wacyp04001	N-trans-Cinnamoylagmatine	N-反式肉桂酰基胍丁胺	Alkaloids	生物碱	Phenolamine	酚胺	C14H20N4O	1	-	6.79128e+06	7.91164e+06	8.28723e+07	3.83996e+06	67313.3	103460	1.49522	0.341014	0.838827	24.3285	4.60458	up
pma0948	Phenylethanolamine	苯基乙醇胺	Alkaloids	生物碱	Alkaloids	生物碱	C8H11NO	3	7568-93-6	188344	135845	165252	223724	231577	231998	1.65388	0.0454028	0.657122	0.712122	-0.489804	insig
Wasyqp0972	Hydroxystyrene*	羟基苯乙烯*	Others	其它类	Others	其它	C8H8O	1	-	1.81167e+06	425992	1.473e+06	1.85217e+06	1.29275e+06	1.49605e+06	0.728485	0.545473	0.864589	0.799545	-0.322749	insig
MWS201471	Lys-Tyr	L-赖氨酸-L-酪氨酸	Amino acids and derivatives	氨基酸及其衍生物	Amino acids and derivatives	氨基酸及其衍生物	C15H23N3O4	3	35978-98-4	324429	265015	223752	225059	281744	305848	0.0166529	0.996398	0.997554	1.00067	0.000968269	insig
Zbqp002414	h-gamma-Glu-leu-oh	h-γ-谷氨酸-亮氨酸-羟基	Amino acids and derivatives	氨基酸及其衍生物	Amino acids and derivatives	氨基酸及其衍生物	C11H20N2O5	2	-	1.08925e+06	988079	1.05494e+06	1.05123e+06	1.34985e+06	2.80252e+06	1.09006	0.329877	0.838827	0.601943	-0.732301	insig
Lcsp000959	Gly-Val-Ala	甘氨酸-缬氨酸-丙氨酸	Amino acids and derivatives	氨基酸及其衍生物	Amino acids and derivatives	氨基酸及其衍生物	C10H19N3O4	1	-	210855	64017.3	150978	187173	155439	231114	0.897148	0.379754	0.838827	0.742253	-0.430018	insig
mws1292	Isoschaftoside	异夏佛塔苷	Flavonoids	黄酮	Flavones	黄酮	C26H28O14	2	52012-29-0	1.20924e+06	316319	558114	3.95588e+06	1.13169e+06	3.03061e+06	1.4923	0.126072	0.707476	0.256667	-1.96203	down
Wccp000476	2-[(1R)-1-carboxyethoxy]propanoic acid	2-[(1R)-1-carboxyethoxy]propanoic acid	Organic acids	有机酸	Organic acids	有机酸	C6H10O5	3	-	183920	174616	182300	348751	324302	288238	1.8463	0.013552	0.52109	0.562615	-0.829781	insig
MWS201399	Met-Asn	L-蛋氨酸-L-天冬酰胺	Amino acids and derivatives	氨基酸及其衍生物	Amino acids and derivatives	氨基酸及其衍生物	C9H17N3O4S	3	36261-61-7	71527.8	43386.2	53597.3	45163.7	68184.5	46545.5	0.242269	0.808693	0.94027	1.0539	0.0757312	insig
Zbqp003444	4-amino-5-oxo-5-(pentylamino)pentanoic acid	4-氨基-5-氧代-5-(戊氨基)戊酸	Amino acids and derivatives	氨基酸及其衍生物	Amino acids and derivatives	氨基酸及其衍生物	C10H20N2O3	2	-	1.22197e+06	657669	1.47998e+06	2.09631e+06	710160	574178	0.208451	0.99054	0.994301	0.993782	-0.00899827	insig
Lalp006362	Cochinchinenin	剑叶血竭素	Phenolic acids	酚酸类	Phenolic acids	酚酸类	C31H30O7	2	400603-95-4	80205.9	58594.2	274464	126490	147246	97247.9	0.216252	0.857998	0.953799	1.11397	0.155709	insig
MWStz255	Cyclo(Pro-Phe)	环(脯氨酸-苯丙氨酸)	Amino acids and derivatives	氨基酸及其衍生物	Amino acids and derivatives	氨基酸及其衍生物	C14H16N2O2	3	3705-26-8	37183.6	40685.3	61369.1	81522.3	71306.6	57966.8	1.43184	0.0796021	0.671626	0.660535	-0.598292	insig
Lcsp002752	Asp-Pro-Phe	L-天冬氨酰-L-脯氨酰-L-蛋氨酸	Amino acids and derivatives	氨基酸及其衍生物	Amino acids and derivatives	氨基酸及其衍生物	C18H23N3O6	3	-	233008	134357	161647	142264	174540	219159	0.116959	0.953155	0.979118	0.98703	-0.0188345	insig
Safp009165	Homobutein 4-glucoside	髙紫铆查耳酮 4-葡萄糖苷	Flavonoids	黄酮	Chalcones	查耳酮	C22H24O10	1	-	355553	444285	268575	836892	367433	100668	0.156818	0.7524	0.928288	0.818712	-0.288572	insig
MWSHY0104	Luteolin-7-O-glucoside (Cynaroside)	木犀草素-7-O-葡萄糖苷 (木犀草苷)	Flavonoids	黄酮	Flavones	黄酮	C21H20O11	1	5373-11-5	355553	444285	268575	836892	367433	100668	0.156818	0.7524	0.928288	0.818712	-0.288572	insig
Lafp002342	2,3-Dihydroxy-1-(4-hydroxy-3,5-dimethoxyphenyl)propan-1-one	2,3-二羟基-1-(4-羟基-3,5-二甲氧基苯基)丙-1-酮	Others	其它类	Ketone compounds	酮类化合物	C11H14O6	3	33900-74-2	234433	526500	176505	251466	479522	506398	0.737534	0.503648	0.851525	0.757595	-0.400501	insig
Lcsp002568	Val-Ile-Val	缬氨酸-异亮氨酸-缬氨酸	Amino acids and derivatives	氨基酸及其衍生物	Amino acids and derivatives	氨基酸及其衍生物	C16H31N3O4	3	-	451693	221842	463890	257423	383728	376133	0.253088	0.682275	0.913387	1.1181	0.161049	insig
Lcsp002875	Gly-Val-Phe	甘氨酸-缬氨酸-苯丙氨酸	Amino acids and derivatives	氨基酸及其衍生物	Amino acids and derivatives	氨基酸及其衍生物	C16H23N3O4	3	82985-55-5	185598	157294	132375	205756	198171	361683	1.35463	0.20495	0.765849	0.620768	-0.687875	insig
Wafp004334	N-Feruloyltyramine 4'-glucoside	N-阿魏酰酪胺 4'-葡萄糖苷	Alkaloids	生物碱	Phenolamine	酚胺	C24H29NO9	1	-	2.1782e+06	5.73882e+06	4.2358e+06	6.25954e+06	9.19756e+06	4.17357e+06	1.05552	0.242595	0.793234	0.619073	-0.691819	insig
Layp005019	Glucosylschizandriside	葡萄糖基五味子苷	Lignans and Coumarins	木脂素和香豆素	Lignans	木脂素	C31H42O15	3	-	171684	202296	239857	1.32828e+06	81843.9	113858	0.152349	0.536729	0.860801	0.402784	-1.31192	insig
pmb0716	Tricin-4'-O-glucoside-7-O-glucoside*	苜蓿素-4'-O-葡萄糖苷-7-O-葡萄糖苷*	Flavonoids	黄酮	Flavones	黄酮	C29H34O17	3	-	171684	202296	239857	1.32828e+06	81843.9	113858	0.152349	0.536729	0.860801	0.402784	-1.31192	insig
Lchp000218	(R)-3-ethyl-7-hydroxy-6-methoxyphthalide	(R)-3-乙基-7-羟基-6-甲氧基苯酞	Others	其它类	Lactones	内酯类化合物	C11H12O4	2	-	5.50657e+06	2.61857e+06	1.58606e+06	7.02195e+06	2.26547e+06	2.43864e+06	0.329684	0.749112	0.928029	0.828172	-0.271997	insig
Lmhp010040	LysoPE 20:3*	溶血磷脂酰乙醇胺 20:3*	Lipids	脂质	LPE	溶血磷脂酰乙醇胺	C25H46NO7P	2	-	1.04038e+06	442376	428216	816293	844168	217256	0.163974	0.971068	0.988139	1.01771	0.0253255	insig
zjgp122313	Trideca-3,11-diene-5,7,9-triyne-1,2-diol	十三碳-3,11-二烯-5,7,9-三炔-1,2-二醇	Others	其它类	Others	其它	C13H12O2	3	-	195220	127441	145201	158947	114566	158792	0.391141	0.663539	0.906946	1.08225	0.114033	insig
Wbjp006536	Tribulusamide B	Tribulusamide B	Alkaloids	生物碱	Alkaloids	生物碱	C36H34N2O9	3	-	1.24065e+06	475419	1.29753e+06	86804.3	99250	61303.7	1.80579	0.0733708	0.657122	12.1831	3.60681	up
MWS20627g	L-Tyrosinamide	L-酪氨酰胺	Amino acids and derivatives	氨基酸及其衍生物	Amino acids and derivatives	氨基酸及其衍生物	C9H12N2O2	3	4985-46-0	80285.5	66029	22919.8	48334.7	70722	72561.1	0.521141	0.721587	0.922513	0.883187	-0.17921	insig
pmb0751	Trans-5-O-(p-Coumaroyl)shikimate	反式-5-O-对香豆酰莽草酸	Phenolic acids	酚酸类	Phenolic acids	酚酸类	C16H16O7	3	-	111521	74910.6	148716	115785	100195	94618	0.179358	0.743319	0.927142	1.07904	0.109749	insig
MWSHC20196	10α-Hydroxycadin-4-en-15-al	10α-羟基杜松-4-烯-15-醛	Terpenoids	萜类	Sesquiterpenoids	倍半萜	C15H24O2	1	398147-37-0	627584	214519	190604	165525	219446	175195	0.964274	0.382393	0.838827	1.84357	0.882505	insig
pmb0862	LysoPC 12:0	溶血磷脂酰胆碱 12:0	Lipids	脂质	LPC	溶血磷脂酰胆碱	C20H42NO7P	3	20559-18-6	62372.1	38051.5	49841	227987	60112.3	46127.1	0.907754	0.40419	0.838827	0.449589	-1.15332	insig
WaXYp12270	Methyl(8z,11z,14z)-8,11,14-hexadecatrienoate	(8z,11z,14z)-8,11,14-十六碳三烯酸甲酯	Lipids	脂质	Free fatty acids	游离脂肪酸	C17H28O2	2	-	2.11983e+06	635561	493051	955022	1.65811e+06	542877	0.142219	0.962797	0.984435	1.02929	0.0416434	insig
MWStz038	Grossamide*	克罗酰胺*	Alkaloids	生物碱	Phenolamine	酚胺	C36H36N2O8	1	80510-06-1	69733.8	58170.6	129580	197500	306894	394948	1.68615	0.0498885	0.657122	0.286303	-1.80438	down
Sasp000997	2,3-Dihydrobenzofuran*	2,3-二氢苯并呋喃*	Others	其它类	Others	其它	C8H8O	1	496-16-2	1.66638e+06	430826	1.37809e+06	1.71451e+06	1.3853e+06	1.46101e+06	0.836401	0.437029	0.838827	0.761991	-0.392155	insig
Zbsp007500	Tricin-4'-O-Guaicylglycerol	Tricin-4'-O-Guaicylglycerol	Flavonoids	黄酮	Flavones	黄酮	C28H28O11	3	-	157344	97491.9	124455	334359	42653.7	32971.1	0.552129	0.927645	0.969703	0.925136	-0.112263	insig
Lmhp008688	LysoPE 20:5	溶血磷脂酰乙醇胺 20:5	Lipids	脂质	LPE	溶血磷脂酰乙醇胺	C25H42NO7P	1	-	2.11071e+06	741679	830550	201380	1.90517e+06	158605	0.974362	0.552554	0.864589	1.62591	0.701246	insig
Hmcp003783	1-Acetyl-β-carboline	1-乙酰基-β-咔啉	Alkaloids	生物碱	Plumerane	吲哚类生物碱	C13H10N2O	2	-	74986.9	136175	75065.8	54478.6	6734.41	6734.41	1.49568	0.051406	0.657122	4.21248	2.07467	up
Lmlp002994	5-Hydroxyquinoline*	5-羟基喹啉*	Alkaloids	生物碱	Quinoline alkaloids	喹啉类生物碱	C11H11NO2	2	578-67-6	86827	113134	90506.2	215983	405351	268853	1.75932	0.0683406	0.657122	0.326299	-1.61573	down
MWStz079	Aurantiamide acetate	橙黄胡椒酰胺乙酸酯	Alkaloids	生物碱	Alkaloids	生物碱	C27H28N2O4	3	56121-42-7	10671.1	15574.4	12347.4	1264.88	18962.1	1264.88	1.16669	0.437781	0.838827	1.7957	0.844546	insig
Wcop004851	5,6-dimethyl-2-benzofuran-1,3-dione	5,6-dimethyl-2-benzofuran-1,3-dione	Terpenoids	萜类	Sesquiterpenoids	倍半萜	C10H8O3	3	5999-20-2	8.26832e+06	5.39762e+06	6.54108e+06	5.12952e+06	8.91355e+06	6.29681e+06	0.0306718	0.976323	0.989827	0.993468	-0.00945442	insig
Zbsp007566	Tricin-4'-O-guaiacylglycerol-5-O-Feruloyl	苜蓿素-4'-O-愈创木甘油醚-5-O-阿魏酰	Flavonoids	黄酮	Flavones	黄酮	C37H34O14	3	-	79523.4	37231.9	46646.6	287347	22773	11737	0.17369	0.618281	0.887352	0.507684	-0.977997	insig
MWStz081	Piperlotine C; 1-(3,4,5-Trimethoxycinnamoyl)pyrrolidine	1-(3,4,5-三甲氧基肉桂酰基)四氢吡咯	Alkaloids	生物碱	Pyrrole alkaloids	吡咯类生物碱	C16H21NO4	3	886989-88-4	59296.1	11315.6	66086.1	32661.7	105108	20560.7	0.188069	0.832014	0.946248	0.863371	-0.211947	insig
Lmhp009682	LysoPC 22:5(2n isomer)	溶血磷脂酰胆碱 22:5(2n异构)	Lipids	脂质	LPC	溶血磷脂酰胆碱	C30H52NO7P	2	-	2.52093e+06	121672	303786	231740	1.37672e+06	53163.9	0.407263	0.657618	0.904247	1.77319	0.826349	insig
Safp020540	1-Palmitoyl-2-acetyl-sn-glycero-3-phosphocholine	PC(16:0/2:0)	Lipids	脂质	LPC	溶血磷脂酰胆碱	C26H52NO8P	2	-	561609	77591.3	179536	154416	391234	101091	0.113825	0.759276	0.929581	1.26594	0.340208	insig
Lmhp008833	LysoPC 16:1(2n isomer)*	溶血磷脂酰胆碱 16:1(2n异构)*	Lipids	脂质	LPC	溶血磷脂酰胆碱	C24H48NO7P	1	-	2.82175e+07	4.17794e+06	1.51392e+07	1.28699e+06	5.46529e+06	2.97599e+06	1.36968	0.208633	0.767986	4.88624	2.28872	up
Hmap009445	Colladonin	柯拉多宁	Lignans and Coumarins	木脂素和香豆素	Coumarins	香豆素	C24H30O4	3	100785-98-6	78928.9	51649.1	123151	28554	45297.9	25235.7	1.56437	0.12213	0.707476	2.56066	1.35651	up
MWS04515	Nopaline	胭脂氨酸	Amino acids and derivatives	氨基酸及其衍生物	Amino acids and derivatives	氨基酸及其衍生物	C11H20N4O6	3	22350-70-5	91096.4	178536	121877	78941	113836	134448	0.599305	0.525132	0.857647	1.19645	0.258765	insig
mws0677	N-Acetyl-5-hydroxytryptamine	N-乙酰-5-羟基色胺	Alkaloids	生物碱	Plumerane	吲哚类生物碱	C12H14N2O2	3	1210-83-9	658411	593585	805829	1.20567e+06	416819	1.37419e+06	0.619038	0.400729	0.838827	0.686702	-0.542244	insig
pmb0374	2-Aminopurine	2-氨基嘌呤	Nucleotides and derivatives	核苷酸及其衍生物	Nucleotides and derivatives	核苷酸及其衍生物	C5H5N5	1	452-06-2	1.19457e+07	1.48931e+07	1.34542e+07	3.70781e+07	1.10551e+07	1.25158e+07	0.594302	0.506296	0.851525	0.664364	-0.589954	insig
Wcgp009045	4-[(2R,4bR,7S)-7-hydroxy-2,4b-dimethyl-2,3,4,4a,5,6,7,8,10,10a-decahydro-1H-phenanthren-1-yl]butan-2-one	4-[(2R,4bR,7S)-7-hydroxy-2,4b-dimethyl-2,3,4,4a,5,6,7,8,10,10a-decahydro-1H-phenanthren-1-yl]butan-2-one	Others	其它类	Others	其它	C20H32O2	3	-	513536	126170	130269	104576	211790	161009	0.513871	0.530227	0.860323	1.61293	0.689688	insig
MWSslk154	Triethyl citrate	柠檬酸三乙酯	Organic acids	有机酸	Organic acids	有机酸	C12H20O7	3	77-93-0	63012.3	35517.3	36225	53378.6	43904.7	54877.3	0.686476	0.597652	0.878651	0.885607	-0.175261	insig
Lmhp009769	LysoPE 17:1*	溶血磷脂酰乙醇胺 17:1*	Lipids	脂质	LPE	溶血磷脂酰乙醇胺	C22H44NO7P	1	-	2.1699e+06	1.20302e+06	1.94768e+06	1.02084e+06	1.30426e+06	451097	1.31224	0.0940627	0.698636	1.91651	0.938483	insig
pme1286	S-(5'-Adenosy)-L-homocysteine	S-(5-腺苷)-L-高半胱氨酸	Amino acids and derivatives	氨基酸及其衍生物	Amino acids and derivatives	氨基酸及其衍生物	C14H20N6O5S	3	979-92-0	211249	100527	46535.7	392180	482700	487652	1.62642	0.00707331	0.475823	0.262975	-1.927	down
Zbsp010779	[6]-Paradol methyl	[6]-副姜油酮甲基	Phenolic acids	酚酸类	Phenolic acids	酚酸类	C18H28O3	2	-	595952	327624	438505	462699	888473	247655	0.12307	0.727356	0.922727	0.851925	-0.231202	insig
Hmqp006235	LysoPC 18:4	溶血磷脂酰胆碱 18:4	Lipids	脂质	LPC	溶血磷脂酰胆碱	C26H46NO7P	1	-	1.59239e+06	414541	733735	285576	1.08092e+06	268505	0.838236	0.454511	0.838827	1.67625	0.745237	insig
Lmhp010099	LysoPC 22:5	溶血磷脂酰胆碱 22:5	Lipids	脂质	LPC	溶血磷脂酰胆碱	C30H52NO7P	1	-	2.59182e+06	162118	296672	235883	1.37374e+06	32990.9	0.546703	0.634777	0.892706	1.85717	0.893104	insig
Lmgp004959	Tricin-7-O-neohesperidoside*	苜蓿素-7-O-新橙皮糖苷*	Flavonoids	黄酮	Flavones	黄酮	C29H34O16	1	53766-40-8	572688	276756	1.4929e+06	7.50097e+07	85282.7	30719	0.0134633	0.433951	0.838827	0.0311789	-5.00328	insig
Hmgp003086	Tricin-7-O-rutinoside*	苜蓿素-7-O-芸香糖苷*	Flavonoids	黄酮	Flavones	黄酮	C29H34O16	1	-	572688	276756	1.4929e+06	7.50097e+07	85282.7	30719	0.0134633	0.433951	0.838827	0.0311789	-5.00328	insig
pmb0037	Hordenine	大麦芽碱	Alkaloids	生物碱	Alkaloids	生物碱	C10H15NO	1	539-15-1	1.44963e+07	4.46871e+06	2.10286e+07	9.26338e+06	86913.1	111422	1.32975	0.161773	0.732054	4.22689	2.0796	up
Zmkp000654	Vicine	蚕豆苷	Alkaloids	生物碱	Alkaloids	生物碱	C10H16O7N4	3	152-93-2	180061	102194	116800	170471	109975	100844	0.158207	0.863844	0.955317	1.04659	0.0656993	insig
Laqp011068	8-(1,1-Dimethylallyl)genistein	8-(1,1-二甲基烯丙基)染料木素	Flavonoids	黄酮	Isoflavones	异黄酮	C20H18O5	3	-	23922.7	23600.4	20992.4	12693.4	21745.4	20415.5	1.09871	0.243262	0.793234	1.24905	0.320827	insig
Wafp002664	1-O-p-Coumaroyllysine	1-O-对香豆酰赖氨酸	Alkaloids	生物碱	Phenolamine	酚胺	C15H20N2O4	2	-	486079	287451	902385	775970	355343	120293	0.621668	0.620418	0.887352	1.33901	0.421168	insig
Lcfp060100	Valyl-alanyl-phenylalanine	缬氨酸-丙氨酸-苯丙氨酸	Amino acids and derivatives	氨基酸及其衍生物	Amino acids and derivatives	氨基酸及其衍生物	C17H25N3O4	2	-	222579	63827.1	137425	76931	129355	120246	0.375537	0.561384	0.864589	1.29798	0.376267	insig
MWSmce295	1-Arabinosyluracil	1-阿拉伯糖基脲嘧啶	Nucleotides and derivatives	核苷酸及其衍生物	Nucleotides and derivatives	核苷酸及其衍生物	C9H12N2O6	3	3083-77-0	1.45744e+06	659697	1.22957e+06	1.50758e+06	1.13243e+06	1.11707e+06	0.562971	0.645888	0.898327	0.890773	-0.16687	insig
Hmcp002629	Ailantinol E	臭椿醇 E	Terpenoids	萜类	Ditepenoids	二萜	C21H24O7	3	-	101362	449715	453878	139716	136938	331727	0.610178	0.392403	0.838827	1.65185	0.724086	insig
Zbjp002896	5-hydroxy-1,7-bis(4-hydroxy-3-methoxyphenyl)-1-hepten-3-one	5-羟基-1,7-双(4-羟基-3-甲氧基苯基)-1-庚烯-3-酮	Others	其它类	Ketone compounds	酮类化合物	C21H24O6	3	-	230802	208693	188142	112792	90746.4	74667	1.79099	0.00224254	0.426351	2.25602	1.17378	up
mws0193	L-Homocitrulline	L-高瓜氨酸	Amino acids and derivatives	氨基酸及其衍生物	Amino acids and derivatives	氨基酸及其衍生物	C7H15N3O3	3	1190-49-4	225139	393660	179367	183982	336751	440752	0.463648	0.61223	0.886302	0.830139	-0.268576	insig
Wayp002004	N-Formyl nornicotine	N-甲酰基去甲烟碱	Alkaloids	生物碱	Pyridine alkaloids	吡啶类生物碱	C10H12N2O	2	3000-81-5	3.90726e+06	424978	5.4281e+06	5.60881e+06	2.01116e+06	1.31625e+06	0.180957	0.896977	0.963077	1.09222	0.127268	insig
Hmgp002238	Jaceosidin-7-O-Glucoside*	棕矢车菊素-7-O-葡萄糖苷*	Flavonoids	黄酮	Flavones	黄酮	C23H24O12	2	25474-11-7	907063	259307	604312	3.16909e+06	131297	53657.6	0.427963	0.660238	0.90442	0.527925	-0.921596	insig
Lahp004593	Rhamnazin 3-O-β-D-glucopyranoside(Flavoyadorinin A)*	鼠李秦素-3-O-β-D-葡萄糖苷(黄槲寄生苷 A)*	Flavonoids	黄酮	Flavonols	黄酮醇	C23H24O12	2	20486-38-8	907063	259307	604312	3.16909e+06	131297	53657.6	0.427963	0.660238	0.90442	0.527925	-0.921596	insig
Zbsp006462	Tricin-4'-O-(Meso-Erythritol)	苜蓿素-4'-O-赤藓糖醇	Flavonoids	黄酮	Flavones	黄酮	C21H22O10	3	-	174519	49428.9	148154	550651	37152.7	52135.1	0.0456408	0.652919	0.901841	0.581465	-0.782237	insig
Hmjp003400	1,7-Bis-(4-hydroxyphenyl)-2,4,6-heptatrienone	1,7-双(4-羟苯基)-2,4,6-庚三烯-1-酮	Others	其它类	Ketone compounds	酮类化合物	C19H16O3	3	-	259048	157873	141193	283849	277860	185942	1.04943	0.264705	0.81605	0.746491	-0.421803	insig
pmb0744	Tricin-4'-O-Benzoic Acid	苜蓿素-4'-O-苯甲酸	Flavonoids	黄酮	Flavones	黄酮	C24H18O8	3	-	184905	52272.8	175049	483879	57630.4	20588.6	0.320178	0.773423	0.932884	0.733371	-0.447385	insig
Wasdp02871	Derhamnosylapimaysin 8-C-arabinoside	Derhamnosylapimaysin 8-C-arabinoside	Flavonoids	黄酮	Flavones	黄酮	C26H26O13	3	-	453891	273210	625782	1.5277e+06	225266	682078	0.566895	0.446928	0.838827	0.555589	-0.847911	insig
MWSHC2028	(1S,3S)-1-Methyl-1,2,3,4-tetrahydro-β-carboline-3-carboxylic acid*	(1S,3S)-1-甲基-1,2,3,4-四氢-β-咔啉-3-羧酸*	Alkaloids	生物碱	Alkaloids	生物碱	C13H14N2O2	3	40678-46-4	247117	338287	220400	251524	95889.3	150118	1.23803	0.154805	0.728662	1.61961	0.695643	insig
Wcdp003364	1-Methyl-1,2,3,4-tetrahydro-β-carboline-3-carboxylic acid*	1-甲基-1,2,3,4-四氢-β-咔啉-3-羧酸*	Alkaloids	生物碱	Alkaloids	生物碱	C13H14N2O2	3	-	247117	338287	220400	251524	95889.3	150118	1.23803	0.154805	0.728662	1.61961	0.695643	insig
Lcsp003010	Ile-Asp-Leu	L-异亮氨酸-L-天冬氨酸-L-亮氨酸	Amino acids and derivatives	氨基酸及其衍生物	Amino acids and derivatives	氨基酸及其衍生物	C16H29N3O6	1	-	551116	385873	318960	340832	319925	616068	0.00139181	0.955975	0.981204	0.983651	-0.023782	insig
MWSprf138	Indole-3-acetic acid (IAA)	吲哚-3-乙酸	Alkaloids	生物碱	Plumerane	吲哚类生物碱	C10H9NO2	3	87-51-4	45172.2	64036.4	125463	39186.9	31383.7	52536.1	1.22399	0.261634	0.816049	1.90625	0.930736	insig
Lmgp003803	5,7,4'-Trihydroxy-6,8-dimethoxyisoflavone-7-O-galactoside-rhamnose	5,7,4'-三羟基-6,8-二甲氧基异黄酮-7-O-半乳糖苷-鼠李糖	Flavonoids	黄酮	Isoflavones	异黄酮	C29H34O17	3	-	218125	140745	232076	717062	46009.5	54033.4	0.453647	0.767755	0.931747	0.723219	-0.467495	insig
Lmpp003929	Peonidin-3-O-(6''-O-p-coumaroyl)glucoside	芍药花素-3-O-(6''-O-对香豆酰)葡萄糖苷	Flavonoids	黄酮	Anthocyanidins	花青素	C31H29O13+	3	-	194646	23214.3	304331	3.81175e+06	54696.6	15746.4	0.157682	0.467641	0.838827	0.13451	-2.89422	insig
MWSHY0190	Diosmetin-7-O-rutinoside (Diosmin)*	香叶木苷*	Flavonoids	黄酮	Flavones	黄酮	C28H32O15	3	520-27-4	194646	23214.3	304331	3.81175e+06	54696.6	15746.4	0.157682	0.467641	0.838827	0.13451	-2.89422	insig
Zkep107564	Ile-gly	异亮氨酰-甘氨酸	Amino acids and derivatives	氨基酸及其衍生物	Amino acids and derivatives	氨基酸及其衍生物	C8H16N2O3	2	-	1.91452e+06	380797	1.1781e+06	1.28324e+06	1.08096e+06	765208	0.139589	0.825361	0.942783	1.10993	0.150467	insig
pmb0503	N-(4'-O-glycosyl)-p-coumaroyl agmatine	N-(4'-O-葡萄糖基)-对香豆酰胍丁胺	Alkaloids	生物碱	Phenolamine	酚胺	C20H30N4O7	3	-	518617	883912	1.16417e+06	748187	2.22828e+06	739140	0.556182	0.529571	0.860323	0.690789	-0.533683	insig
Lcfp121224	Isoleucyl-phenylalanyl-threonine	异亮氨酸-苯丙氨酸-苏氨酸	Amino acids and derivatives	氨基酸及其衍生物	Amino acids and derivatives	氨基酸及其衍生物	C19H29N3O5	1	-	344277	132665	203333	116133	180338	204808	0.690784	0.44885	0.838827	1.35708	0.440504	insig
pmp000531	Phellamurin	黄柏苷	Flavonoids	黄酮	Flavanonols	二氢黄酮醇	C26H30O11	1	52589-11-4	132351	116519	121245	127617	115385	59937	0.874366	0.395463	0.838827	1.22175	0.288949	insig
WaXYp00785	N-(2-Hydroxy-5-methylphenyl)acetamide	N-(2-羟基-5-甲基苯基)乙酰胺	Alkaloids	生物碱	Alkaloids	生物碱	C9H11O2N	1	6375-17-3	962932	296712	1.88397e+06	1.25025e+06	38518.9	82177.5	1.0571	0.387009	0.838827	2.29302	1.19725	up
pme0033	Hypoxanthine	次黄嘌呤	Nucleotides and derivatives	核苷酸及其衍生物	Nucleotides and derivatives	核苷酸及其衍生物	C5H4N4O	3	68-94-0	3.71389e+06	6.02684e+06	6.69843e+06	1.76692e+06	4.04303e+06	6.39851e+06	0.812749	0.437901	0.838827	1.34654	0.429256	insig
Zmmp004279	Isoleucyl-Glutamyl-Leucine	异亮氨酰-谷氨酰-亮氨酸	Amino acids and derivatives	氨基酸及其衍生物	Amino acids and derivatives	氨基酸及其衍生物	C17H31N3O6	2	-	253110	92932.8	211926	104423	142495	185473	0.504265	0.492294	0.845786	1.29043	0.36785	insig
Cmmp003887	Aketrilignoside B	Aketrilignoside B	Lignans and Coumarins	木脂素和香豆素	Lignans	木脂素	C28H36O14	3	1020108-72-8	335649	1.58856e+06	364886	628037	655560	372956	0.148261	0.663445	0.906946	1.38184	0.466593	insig
Hmmp004437	Hydroxyindirubin	羟基靛玉红	Alkaloids	生物碱	Plumerane	吲哚类生物碱	C16H10N2O3	3	-	232121	44745	122999	162576	80190.2	91418.7	0.0280771	0.741111	0.927142	1.19654	0.258866	insig
Zmmp000635	2-amino-4-methyl-4-pentenoic acid*	2-氨基-4-甲基-4-戊烯酸*	Amino acids and derivatives	氨基酸及其衍生物	Amino acids and derivatives	氨基酸及其衍生物	C6H11NO2	2	-	3.39666e+06	3.4909e+06	2.22125e+06	2.21505e+06	2.09106e+06	2.76066e+06	1.08891	0.234744	0.793222	1.28896	0.366213	insig
Yalp000545	N-Methyl-L-proline*	N-甲基-L-脯氨酸*	Amino acids and derivatives	氨基酸及其衍生物	Amino acids and derivatives	氨基酸及其衍生物	C6H11NO2	2	475-11-6	3.39666e+06	3.4909e+06	2.22125e+06	2.21505e+06	2.09106e+06	2.76066e+06	1.08891	0.234744	0.793222	1.28896	0.366213	insig
Hmjp005089	N-[2-(3,4-Dihydroxyphenyl)-2-hydroxyethyl]-3-(4-methoxyphenyl)-2-propenamide*	N-[2-(3,4-二羟基苯基)-2-羟乙基]-3-(4-甲氧基苯基)-2-丙烯酰胺*	Alkaloids	生物碱	Phenolamine	酚胺	C18H19NO5	1	-	190781	421984	1.55676e+06	1.28822e+06	2.189e+06	3.17422e+06	1.37239	0.100257	0.698636	0.326174	-1.61629	down
Zbsp004455	Tricin-5,7-O-diglucoside*	苜蓿素-5,7-O-二葡萄糖苷*	Flavonoids	黄酮	Flavones	黄酮	C29H34O17	3	-	218125	140745	232076	938455	46009.5	54033.4	0.334552	0.665023	0.907977	0.569039	-0.8134	insig
pme1137	6-Hydroxynicotinic acid	6-羟基烟酸	Alkaloids	生物碱	Pyridine alkaloids	吡啶类生物碱	C6H5NO3	3	5006-66-6	113955	76849.5	205734	131731	119157	166971	0.387441	0.874891	0.957188	0.948977	-0.0755548	insig
Zahp007763	N-Isobutyl-(2E,4E)-hexadeca-2,4-dienamide	N-Isobutyl-(2E,4E)-hexadeca-2,4-dienamide	Alkaloids	生物碱	Alkaloids	生物碱	C20H37NO	3	54794-69-3	31063.8	58906.1	10826.2	7762.89	18139.3	8194.62	1.21953	0.248338	0.803824	2.95618	1.56373	up
HJAP058	5,6,7,4'-Tetramethoxyflavanone	5,6,7,4'-四甲氧基黄烷酮	Flavonoids	黄酮	Flavanones	二氢黄酮	C19H20O6	3	2569-77-9	4.42709e+06	1.18717e+06	181251	2.97211e+06	3.23081e+06	3.46718e+06	1.01542	0.419673	0.838827	0.599323	-0.738595	insig
Zbdp002220	2,6-Dimethoxypydroquinone-1-O-glucoside	2,6-二甲氧基对苯二酚-1-O-葡萄糖苷	Flavonoids	黄酮	Other Flavonoids	其它类黄酮	C14H20O9	3	-	183139	289087	138502	218318	126239	111187	0.824085	0.410859	0.838827	1.34007	0.422309	insig
Yshj000011	2,6-dimethoxy-4-hydroxyphenyl-1-O-beta-D-glucopyranoside	2,6-二甲氧基-4-羟基苯基-1-O-β-D-吡喃葡萄糖苷	Others	其它类	Others	其它	C14H20O9	1	-	183139	289087	138502	218318	126239	111187	0.824085	0.410859	0.838827	1.34007	0.422309	insig
Wbjp006006	1,10-dimethoxy-6-methyl-5,6,6a,7-tetrahydro-4H-dibenzo[de,g]quinolin-6-ium-2,9-diol	1,10-二甲氧基-6-甲基-5,6,6a,7-四氢-4H-二苯并[de,g]喹啉-6-碘-2,9-二醇	Alkaloids	生物碱	Alkaloids	生物碱	C19H22NO4+	2	-	7.70531e+06	1.58745e+06	5.68716e+06	386344	65136.5	62586	1.72307	0.115133	0.707476	29.1401	4.86493	up
MWStz563	N-trans-Feruloyl-3-methoxytyramine*	N-反式-阿魏酰-3-甲氧基酪胺*	Alkaloids	生物碱	Phenolamine	酚胺	C19H21NO5	1	78510-19-7	223373	32970.1	568304	280399	413547	462004	0.844828	0.562167	0.864589	0.713394	-0.487229	insig
Lskp211287	N-trans-feruloyl-3'-O-methyl dopamine*	N-trans-feruloyl-3'-O-methyl dopamine*	Alkaloids	生物碱	Phenolamine	酚胺	C19H21NO5	1	-	223373	32970.1	568304	280399	413547	462004	0.844828	0.562167	0.864589	0.713394	-0.487229	insig
Wagp009074	Santin*	Santin*	Flavonoids	黄酮	Flavonols	黄酮醇	C18H16O7	3	27782-63-4	1.4897e+06	424013	35308.2	962896	949776	1.22099e+06	0.961405	0.461099	0.838827	0.621964	-0.685096	insig
Lcsp003135	Leu-Val-Leu	L-亮氨酸-L-缬氨酸-L-亮氨酸	Amino acids and derivatives	氨基酸及其衍生物	Amino acids and derivatives	氨基酸及其衍生物	C17H33N3O4	1	58337-01-2	1.72439e+06	597251	1.22262e+06	846197	860212	1.11532e+06	0.404062	0.54135	0.861522	1.25606	0.328905	insig
MWS201396	Hyp-Trp	L-羟脯氨酸-L-色氨酸	Amino acids and derivatives	氨基酸及其衍生物	Amino acids and derivatives	氨基酸及其衍生物	C16H19N3O4	3	-	65615.4	80627.2	63823.7	43177.4	43069.8	52747.7	1.69511	0.0271326	0.582181	1.51132	0.595813	insig
Zkep143845	3-(6-Hydroxyindol-3-yl)lactic acid	6-羟基吲哚乳酸	Alkaloids	生物碱	Plumerane	吲哚类生物碱	C11H11NO4	2	-	196082	222466	82686.2	94425	105004	107145	1.02833	0.268832	0.817712	1.63495	0.70925	insig
HJAP158	Aromatide	香苷内酯	Alkaloids	生物碱	Alkaloids	生物碱	C19H21NO4	2	-	6.7233e+07	1.37842e+07	4.85317e+07	3.64122e+06	627283	514455	1.71357	0.116725	0.707476	27.0855	4.75945	up
Lcfp224172	Dipropyleneglycoldibenzoate	二苯甲酸二聚丙二醇酯	Others	其它类	Others	其它	C20H22O5	1	20109-39-1	3.11198e+06	3.29713e+06	2.75027e+06	1.20559e+06	2.93727e+06	1.6769e+06	1.33044	0.155159	0.728662	1.57384	0.65429	insig
Wbwp010459	5-[(2r,3s,4s,5s)-5-(2h-1,3-benzodioxol-5-yl)-3,4-dimethyloxolan-2-yl]-2-methoxyphenol	5-[(2r,3s,4s,5s)-5-(2h-1,3-苯并二氧代醇-5-基)-3,4-二甲基氧代烷-2-基]-2-甲氧基苯酚	Lignans and Coumarins	木脂素和香豆素	Lignans	木脂素	C20H22O5	1	-	3.11198e+06	3.29713e+06	2.75027e+06	1.20559e+06	2.93727e+06	1.6769e+06	1.33044	0.155159	0.728662	1.57384	0.65429	insig
Zbsp007466	N-trans-cinnamoylphydroxyphenylethylamine*	N-反式-桂皮酸酰对羟基苯乙胺*	Alkaloids	生物碱	Phenolamine	酚胺	C17H17NO2	3	-	28936.2	9313.6	555384	59572.8	75497.8	45063.4	0.0783417	0.521589	0.855959	3.29551	1.7205	insig
Wasyqp3396	4-O-Caffeoylquinic Acid Methyl Ester	4-O-咖啡酰奎宁酸甲酯	Phenolic acids	酚酸类	Phenolic acids	酚酸类	C17H20O9	2	-	55975	62534.9	55388.9	93637.9	112726	118822	1.81841	0.0155088	0.52109	0.534769	-0.903013	insig
Lmmp001410	Dihydrocaffeoylputrescine	二氢咖啡酰腐胺	Alkaloids	生物碱	Phenolamine	酚胺	C13H20N2O3	3	-	137851	87033.1	238379	111446	168595	259495	0.431038	0.702484	0.915772	0.858632	-0.219888	insig
pmp000682	Matairesinol-4'-O-glucoside (Matairesinoside)	罗汉松脂酚-4'-O-葡萄糖苷 (罗汉松树脂酚苷)	Lignans and Coumarins	木脂素和香豆素	Lignans	木脂素	C26H32O11	1	23202-85-9	199207	276684	240480	110264	239713	111699	1.28564	0.177279	0.762086	1.55168	0.633827	insig
pme1119	Inosine	肌苷	Nucleotides and derivatives	核苷酸及其衍生物	Nucleotides and derivatives	核苷酸及其衍生物	C10H12N4O5	3	58-63-9	173102	73319	411536	378284	68193.9	93355.2	0.317247	0.79426	0.937325	1.21882	0.285482	insig
Lmtp002642	Apigenin 6-C-glucoside 8-C-arabinoside	芹菜素 6-C-葡萄糖苷 8-C-阿拉伯糖苷	Flavonoids	黄酮	Flavones	黄酮	C26H28O14	3	-	2.2894e+06	852630	875942	3.82271e+06	1.04056e+06	2.1711e+06	0.914141	0.356742	0.838827	0.571191	-0.807955	insig
Sazp005836	Comazaphilone C	Comazaphilone C	Others	其它类	Others	其它	C22H24O8	3	-	928893	1.63663e+06	1.86874e+06	2.17467e+06	4.83255e+06	3.43551e+06	1.50096	0.107531	0.703077	0.424627	-1.23573	down
Zahp006491	3-(3,4-dimethoxyphenyl)-N-(2-methoxybenzyl)acrylamide	3-(3,4-dimethoxyphenyl)-N-(2-methoxybenzyl)acrylamide	Alkaloids	生物碱	Alkaloids	生物碱	C19H21NO4	3	-	38804.1	15026.9	16574.9	1.48416e+06	1.72702e+06	1.01582e+06	1.8588	0.0218259	0.534318	0.0166563	-5.90779	down
Wayp001214	N-(1-Deoxy-1-fructosyl)Arginine	N-(1-脱氧-1-果糖基)精氨酸	Amino acids and derivatives	氨基酸及其衍生物	Amino acids and derivatives	氨基酸及其衍生物	C12H24N4O7	3	-	47523.7	85765.8	85133.1	131005	176892	177811	1.65602	0.0121512	0.52109	0.4497	-1.15296	down
Lcsp003681	Val-Val-Leu	缬氨酸-缬氨酸-亮氨酸	Amino acids and derivatives	氨基酸及其衍生物	Amino acids and derivatives	氨基酸及其衍生物	C16H31N3O4	1	-	110566	149274	76884.3	86278.2	151669	91998.4	0.0788717	0.942762	0.974317	1.02055	0.0293413	insig
Zmbp002117	1-Methoxy-3-indolealdehyde	1-甲氧基-3-吲哚醛	Alkaloids	生物碱	Plumerane	吲哚类生物碱	C10H9NO2	3	-	637620	83838.3	554469	267010	453421	412841	0.245466	0.813909	0.94027	1.12588	0.171052	insig
Hmjp000461	3-O-Glucoside-3-hydroxy-y-butyrolactone*	3-O-葡萄糖苷-(S)-3-羟基-γ-丁内酯*	Others	其它类	Lactones	内酯类化合物	C10H16O8	3	-	275010	164235	167140	213377	224601	226511	0.637577	0.649072	0.900524	0.912559	-0.13201	insig
mws0224	DL-Methionine	DL-蛋氨酸	Amino acids and derivatives	氨基酸及其衍生物	Amino acids and derivatives	氨基酸及其衍生物	C5H11NO2S	3	59-51-8	3.31875e+06	3.30478e+06	1.62739e+06	2.02894e+06	3.41191e+06	3.4996e+06	0.312665	0.7709	0.932347	0.922876	-0.115792	insig
Lcsp002236	Pro-Glu-Ile	脯氨酰-谷氨酰-异亮氨酸	Amino acids and derivatives	氨基酸及其衍生物	Amino acids and derivatives	氨基酸及其衍生物	C16H27N3O6	2	-	68113.5	43866.3	93885.7	135051	68554.4	141942	1.18887	0.17983	0.763819	0.595767	-0.74718	insig
Wagp000980	2-[(4-hydroxyphenethyl)amino]ethane-1,1,2-triol O-Glucoside	2-[(4-羟基苯乙基)氨基]乙烷-1,1,2-三醇-O-葡糖苷	Alkaloids	生物碱	Alkaloids	生物碱	C16H25NO9	1	-	160511	16442.9	46161.4	270089	128978	72907.7	1.0515	0.325501	0.838827	0.472727	-1.08092	down
Wayp001104	N-(1-Deoxy-1-fructosyl)Tyrosine	N-(1-脱氧-1-果糖基)酪氨酸	Amino acids and derivatives	氨基酸及其衍生物	Amino acids and derivatives	氨基酸及其衍生物	C15H21NO8	2	-	146607	61258.2	165736	125926	89058.3	107740	0.185867	0.657932	0.904247	1.15765	0.211198	insig
Lcsp002690	Ile-Gly-Val	L-异亮氨酸-L-甘氨酸-L-缬氨酸	Amino acids and derivatives	氨基酸及其衍生物	Amino acids and derivatives	氨基酸及其衍生物	C13H25N3O4	2	-	435494	219184	307242	248813	201829	438457	0.277305	0.812677	0.94027	1.0819	0.113573	insig
Wafp003601	N-Feruloylmethylagmatine	N-阿魏酰甲基胍丁胺	Alkaloids	生物碱	Phenolamine	酚胺	C16H24N4O3	2	-	924456	530415	869138	908526	429478	692900	0.472551	0.626366	0.887352	1.14432	0.194494	insig
Zmjp000624	Pyridoxal	吡哆醛	Others	其它类	Vitamin	维生素	C8H9NO3	2	66-72-8	1.35618e+06	445336	1.22569e+06	1.6684e+06	274599	295291	0.703443	0.6576	0.904247	1.35246	0.43559	insig
mws1014	Fraxetin (7,8-Dihydroxy-6-methoxycoumarin)	秦皮素	Lignans and Coumarins	木脂素和香豆素	Coumarins	香豆素	C10H8O5	2	574-84-5	3.63457e+06	1.28306e+06	1.37282e+06	3.13095e+06	2.93364e+06	2.42897e+06	0.978437	0.443295	0.838827	0.740612	-0.43321	insig
pmb0475	Gallic acid-4-O-(6'''-feruloyl)sophoroside	没食子酸-4-O-(6'''-阿魏酰)槐糖苷	Phenolic acids	酚酸类	Phenolic acids	酚酸类	C29H34O18	2	-	709348	138829	375232	2.32105e+06	255338	140034	0.268469	0.558494	0.864589	0.450375	-1.1508	insig
MWSmce159	6,7-Dihydroxy-4-methylcoumarin	6,7-二羟基-4-甲基香豆素	Lignans and Coumarins	木脂素和香豆素	Coumarins	香豆素	C10H8O4	3	529-84-0	315207	91072.8	82212.9	500041	190837	76778.5	0.501477	0.569663	0.867155	0.636343	-0.652124	insig
MWS5173	Isocytosine	异胞嘧啶	Nucleotides and derivatives	核苷酸及其衍生物	Nucleotides and derivatives	核苷酸及其衍生物	C4H5N3O	3	108-53-2	386792	413913	370473	475941	1.36942e+06	346912	0.873277	0.400719	0.838827	0.534231	-0.904464	insig
Lagp003663	Quercetin 7,3',4'-trimethyl ether-3-glucoside	槲皮素 7,3',4'-三甲醚-3-葡萄糖苷	Flavonoids	黄酮	Flavonols	黄酮醇	C24H26O12	3	-	416420	497624	397917	571221	443453	380708	0.354296	0.691882	0.913703	0.940217	-0.0889344	insig
pme2063	Cis-Zeatin	顺式玉米素	Alkaloids	生物碱	Alkaloids	生物碱	C10H13N5O	3	32771-64-5	126660	137380	117388	284512	229107	147060	1.48764	0.14232	0.720936	0.577328	-0.792536	insig
Wcfp003211	1,1'-(6-hydroxy-2,3-dihydro-1H-indene-2,5-diyl)bis(ethan-1-one)	1,1'-(6-hydroxy-2,3-dihydro-1H-indene-2,5-diyl)bis(ethan-1-one)	Terpenoids	萜类	Sesquiterpenoids	倍半萜	C13H14O3	3	-	2.21717e+06	3.60496e+06	342762	1.7961e+06	477800	888989	0.471604	0.408084	0.838827	1.94913	0.962832	insig
Zkep1869	Histidylleucine	组氨酸亮氨酸	Amino acids and derivatives	氨基酸及其衍生物	Amino acids and derivatives	氨基酸及其衍生物	C12H20N4O3	1	7763-65-7	3.37716e+06	1.71355e+06	780617	2.81403e+06	2.10509e+06	2.52479e+06	0.796641	0.566052	0.864589	0.788744	-0.342371	insig
Yalp003028	(4S,6R,7S,7aR,8S,10S,11S,11aR,12aR)-8-(acetoxymethyl)-4-(furan-3-yl)-7-hydroxy-13-methylene-2-oxo-1,2,6,7,7a,8,9,10,11,11a-decahydro-4H-7,12a-methanobenzo[b]pyrano[3,4-g]oxocine-6,10,11-triyl triacetate	(4S,6R,7S,7aR,8S,10S,11S,11aR,12aR)-8-(acetoxymethyl)-4-(furan-3-yl)-7-hydroxy-13-methylene-2-oxo-1,2,6,7,7a,8,9,10,11,11a-decahydro-4H-7,12a-methanobenzo[b]pyrano[3,4-g]oxocine-6,10,11-triyl triacetate	Terpenoids	萜类	Triterpene	三萜	C29H32O13	3	-	317958	173721	260906	609631	16275	27095.5	0.931262	0.882553	0.959399	1.1525	0.204767	insig
Lahp003997	Glucosyl-rhamnazin-3-O-β-D-glucoside*	葡萄糖基-鼠李秦素-3-O-β-D-葡萄糖苷*	Flavonoids	黄酮	Flavonols	黄酮醇	C29H34O17	3	-	189809	208092	210456	1.30389e+06	67804.9	55835.4	0.149716	0.577374	0.869138	0.426162	-1.23053	insig
Zbqp004433	N-(nonanoyl)nornicotine	N-(壬酸酰基)去甲烟碱	Alkaloids	生物碱	Pyridine alkaloids	吡啶类生物碱	C18H26N2O3	3	-	101457	132977	92788.6	58838.1	85691.9	211085	0.128617	0.861334	0.955317	0.92016	-0.120043	insig
pmb0739	Tricin-4'-O-(syringyl alcohol)ether-7-O-glucoside	苜蓿素-4'-O-丁香醇醚-7-O-葡萄糖苷	Flavonoids	黄酮	Flavones	黄酮	C32H34O15	3	-	382588	52140.3	50995.4	1.02546e+06	48379.2	42454.7	0.196565	0.593932	0.876997	0.435122	-1.20051	insig
Hmjp006104	N-Cis-Feruloyl-3'-O-methyldopamine*	N-顺式阿魏酰基-3'-O-甲基多巴胺*	Alkaloids	生物碱	Phenolamine	酚胺	C19H21NO5	1	-	214628	30143.8	480046	273422	405373	405580	0.892236	0.461234	0.838827	0.66842	-0.581173	insig
Lmsp013116	Ent-16α,17-Dihydroxykauran-2-one	对映-16α,17-二羟基-贝壳杉-2-酮	Terpenoids	萜类	Ditepenoids	二萜	C20H32O3	1	-	322556	139927	199494	193175	174605	124926	0.780835	0.409813	0.838827	1.34356	0.426057	insig
mws1474	5,7-Dihydroxy-3',4',5'-trimethoxyflavone	5,7-二羟基-3',4',5'-三甲氧基黄酮	Flavonoids	黄酮	Flavones	黄酮	C18H16O7	3	18103-42-9	7.16042e+06	1.85101e+06	173015	5.25437e+06	4.93273e+06	5.48421e+06	1.00863	0.412543	0.838827	0.586068	-0.770861	insig
zjgp122317	4-O-(2''-O-acetyl-6''-P-coumaroyl-β-D-glucopyranosyl)-P-coumaric acid	4-O-(2''-O-乙酰基-6''-P-香豆酰-β-D-吡喃葡萄糖基)-P-香豆酸	Others	其它类	Others	其它	C26H26O11	1	-	2.43329e+06	5.23759e+06	1.95674e+06	3.09657e+06	2.58951e+06	5.49995e+06	0.463783	0.72249	0.922513	0.860683	-0.216445	insig
Yshj000013	4,6-dimethoxy-2-methoxyphenyl-1-O-beta-D-glucopyranoside	4,6-二甲氧基-2-甲氧基苯基-1-O-β-D-吡喃葡萄糖苷	Others	其它类	Others	其它	C13H18O9	3	-	39066.3	61965.6	54939.7	45720.3	97926.4	64462.2	0.820559	0.380635	0.838827	0.749471	-0.416055	insig
Lmqp010784	Progesterone	黄体酮	Terpenoids	萜类	Ditepenoids	二萜	C21H30O2	3	57-83-0	62316.5	98631.2	74052.8	16933.2	51697.5	19365.2	1.56418	0.0341908	0.625743	2.67058	1.41716	up
Zmdp006307	sanshodiol*	sanshodiol*	Lignans and Coumarins	木脂素和香豆素	Lignans	木脂素	C20H22O6	1	-	139373	264701	318367	142446	156822	181863	1.06366	0.266187	0.816941	1.50155	0.586449	insig
pmb0998	Guanosine 5'-monophosphate	鸟苷 5'-单磷酸	Nucleotides and derivatives	核苷酸及其衍生物	Nucleotides and derivatives	核苷酸及其衍生物	C10H14N5O8P	3	85-32-5	292760	448976	388653	284074	731596	709615	0.8667	0.305054	0.834181	0.65519	-0.610016	insig
Wagp009130	N-Hexanoyl Tryptamine	N-己酰色胺	Alkaloids	生物碱	Plumerane	吲哚类生物碱	C16H22N2O	3	-	63192.2	16748.6	45745.4	85736.9	24802.2	32522.1	0.218131	0.818434	0.94027	0.878549	-0.186806	insig
Hmsp004517	[4]-Gingerol	[4]-姜酚	Phenolic acids	酚酸类	Phenolic acids	酚酸类	C15H22O4	3	77398-90-4	95386.1	72117.3	81282	68601	52959.9	39293.4	1.4731	0.0566727	0.657122	1.54665	0.629147	insig
Lmbp003208	Fraxidinglucoside	秦皮啶葡萄糖苷	Lignans and Coumarins	木脂素和香豆素	Coumarins	香豆素	C17H20O10	3	58970-71-1	370227	139994	152827	285212	202202	221239	0.455719	0.8619	0.955317	0.935646	-0.0959653	insig
MWStz497	Matairesinol*	罗汉松树脂醇*	Lignans and Coumarins	木脂素和香豆素	Lignans	木脂素	C20H22O6	1	580-72-3	159880	270904	380345	98404.9	129715	176151	1.39398	0.156456	0.730671	2.0064	1.00461	up
Lhmp121004	Symplocosin*	Symplocosin*	Lignans and Coumarins	木脂素和香豆素	Lignans	木脂素	C26H32O11	1	11042-30-1	3.0901e+06	1.09955e+06	712565	948908	87193.6	2629.89	1.24304	0.215764	0.769179	4.71943	2.23861	up
Lajp006434	3',5'-dihydroxy-5,7,4'-trimethoxyflavone-3'-glucoside	3',5'-二羟基-5,7,4'-三甲氧基黄酮-3'-葡萄糖苷	Flavonoids	黄酮	Flavones	黄酮	C24H26O12	1	-	4.03174e+06	1.31381e+06	149662	7.01422e+06	2.87386e+06	2.78676e+06	1.08548	0.258543	0.816049	0.433552	-1.20572	down
WaQzp10481	(9R,13R)-10,11-dihydro-12-oxo-15-phytoenoic acid	(9R,13R)-10,11-dihydro-12-oxo-15-phytoenoic acid	Lipids	脂质	Free fatty acids	游离脂肪酸	C18H30O3	1	136845-14-2	5.19839e+06	2.40662e+06	5.19845e+06	3.77116e+06	4.04256e+06	2.99855e+06	0.394094	0.557319	0.864589	1.18416	0.243864	insig
Lmhp010908	LysoPC 19:1	溶血磷脂酰胆碱 19:1	Lipids	脂质	LPC	溶血磷脂酰胆碱	C27H54NO7P	1	-	2.25121e+07	7.89234e+06	1.8121e+07	4.39864e+06	7.70647e+06	5.26156e+06	1.51021	0.132398	0.719519	2.79416	1.48242	up
Wacyp04149	N-trans-Cinnamoyl N6-Methylagmatine	N-反式肉桂酰基 N6-甲基胍丁胺	Alkaloids	生物碱	Phenolamine	酚胺	C15H22N4O	3	-	310110	243290	1.81165e+06	60637.2	7452.84	54990.5	1.57199	0.281755	0.817944	19.2154	4.26419	up
Lamp007512	Aglacin F	Aglacin F	Lignans and Coumarins	木脂素和香豆素	Lignans	木脂素	C24H30O8	3	-	106588	11212.4	213617	131042	330619	184211	0.989864	0.27791	0.817712	0.513132	-0.962598	insig
pmp001189	(5-8)-Hydroxy-1-(hydroxyldimethoxyphenyl)-N2,N3-bis(4-hydroxyphenethyl)-(5-8)-dimethoxy-1,2-dihydronaphthalene-2,3-dicarboxamide*	(5-8)-羟基-1-(羟基二甲氧基苯基)-N2,N3-双(4-羟基苯乙基)-(5-8)-二甲氧基-1,2-二氢萘-2,3-二甲酰胺*	Alkaloids	生物碱	Phenolamine	酚胺	C38H40N2O10	1	-	851519	693111	2.00876e+06	1.04454e+07	6.57913e+06	2.10604e+07	1.75473	0.115814	0.707476	0.093302	-3.42195	down
Zmcp102605	Nootkatone*	圆柚酮*	Terpenoids	萜类	Sesquiterpenoids	倍半萜	C15H22O	1	4674-50-4	119992	171520	170471	50244.1	137065	91569.4	1.28009	0.123772	0.707476	1.65657	0.7282	insig
Zbdp007825	5,4'-Dihydroxy-7,2',5'-trimethoxyisoflavone (Derrugenin)	5,4'-二羟基-7,2',5'-三甲氧基异黄酮	Flavonoids	黄酮	Isoflavones	异黄酮	C18H16O7	3	73428-16-7	1.32493e+06	416889	44111.9	1.076e+06	1.16504e+06	1.19956e+06	1.06874	0.283561	0.819727	0.519077	-0.94598	insig
Lmsp003655	Dehydrodiconiferyl alcohol-gamma'-O-glucoside*	脱氢双松柏醇-γ'-O-葡萄糖苷*	Lignans and Coumarins	木脂素和香豆素	Lignans	木脂素	C26H32O11	1	-	2.80524e+06	1.11035e+06	674367	985782	80968	67843.7	1.34644	0.211987	0.768313	4.04546	2.01631	up
Zmsp009398	2-hydroxy-3-{[(2r,3r,4s,5r,6r)-3,4,5-trihydroxy-6-({[(2s,3r,4s,5r,6r)-3,4,5-trihydroxy-6-(hydroxymethyl)oxan-2-yl]oxy}methyl)oxan-2-yl]oxy}propyl hexadecanoate	2-hydroxy-3-{[(2r,3r,4s,5r,6r)-3,4,5-trihydroxy-6-({[(2s,3r,4s,5r,6r)-3,4,5-trihydroxy-6-(hydroxymethyl)oxan-2-yl]oxy}methyl)oxan-2-yl]oxy}propyl hexadecanoate	Others	其它类	Others	其它	C31H58O14	3	-	75581.1	31787.4	29179.5	28569.5	35198.4	10618.7	1.03519	0.306698	0.835199	1.83565	0.876292	insig
Safp018924	Ibufenac	对异丁基苯乙酸	Organic acids	有机酸	Organic acids	有机酸	C12H16O2	2	-	410773	244401	311736	69060.4	236606	67062	1.48629	0.0569557	0.657122	2.59414	1.37526	up
pmb0719	Tricin-4'-O-(syringyl alcohol)ether-5-O-glucoside	苜蓿素-4'-O-丁香醇醚-5-O-葡萄糖苷	Flavonoids	黄酮	Flavones	黄酮	C32H34O15	3	-	110667	59759.1	111720	103377	36456.1	45195.1	1.00746	0.300892	0.830289	1.52488	0.608697	insig
Wafp002146	1-Pyrrolizino-3-(3,4-Dihydroxyphenyl)-2-Propene-1-One	咖啡酰吡咯烷	Alkaloids	生物碱	Phenolamine	酚胺	C13H15NO3	3	-	386682	28674.8	947435	287579	161182	375218	0.156411	0.574311	0.869138	1.65392	0.725886	insig
MWS0811	L-Pipecolic Acid	L-哌啶酸	Alkaloids	生物碱	Piperidine alkaloids	哌啶类生物碱	C6H11NO2	2	3105-95-1	568965	879833	353183	228307	166910	224239	1.64227	0.120886	0.707476	2.90897	1.54051	up
Lcfp121130	9-pentofuranuronosyl-9h-purin-6-amine	9-戊脲糖基-9h-嘌呤-6-胺	Nucleotides and derivatives	核苷酸及其衍生物	Nucleotides and derivatives	核苷酸及其衍生物	C10H11N5O5	2	3415-09-6	262889	181328	307844	457174	169991	249973	0.282755	0.687898	0.913703	0.857402	-0.221956	insig
Lmjp004941	3,5,4'-Trihydroxy-7-methoxyflavone (Rhamnocitrin)*	鼠李柠檬素*	Flavonoids	黄酮	Flavonols	黄酮醇	C16H12O6	3	569-92-6	306796	102293	124848	546350	822603	96176.4	0.891128	0.277467	0.817712	0.36443	-1.45629	insig
MWSHY0069	Hispidulin (5,7,4'-Trihydroxy-6-methoxyflavone)*	高车前素*	Flavonoids	黄酮	Flavones	黄酮	C16H12O6	3	1447-88-7	306796	102293	124848	546350	822603	96176.4	0.891128	0.277467	0.817712	0.36443	-1.45629	insig
Zmjp004795	5,6,7-Trihydroxy-8-methoxyflavone*	5,6,7-三羟基-8-甲氧基黄酮*	Flavonoids	黄酮	Flavones	黄酮	C16H12O6	3	-	306796	102293	124848	546350	822603	96176.4	0.891128	0.277467	0.817712	0.36443	-1.45629	insig
MWSHC20110	8-Methoxyapigenin*	8-甲氧基芹菜素*	Flavonoids	黄酮	Flavones	黄酮	C16H12O6	3	57096-02-3	311201	99734.5	111569	574702	910574	34241.2	0.453699	0.32174	0.838827	0.343862	-1.5401	insig
Hmlp005443	6,7-Dihydroxyflavone	6,7-二羟基黄酮	Flavonoids	黄酮	Flavones	黄酮	C15H10O4	3	38183-04-9	39436.2	53200.6	78731	56132.2	13513	21968.3	1.1887	0.202015	0.765849	1.87055	0.903464	insig
mws4516	Pyroglutamic acid	L-焦谷氨酸	Amino acids and derivatives	氨基酸及其衍生物	Amino acids and derivatives	氨基酸及其衍生物	C5H7NO3	2	4042-36-8	527652	800124	307076	317707	166910	259964	1.39504	0.164452	0.740041	2.19567	1.13466	up
mws1368	Coixol; 6-Methoxy-2-benzoxazolinone; MBOA	薏苡素; 6-甲氧基-2-苯并恶唑啉酮	Alkaloids	生物碱	Alkaloids	生物碱	C8H7NO3	1	532-91-2	5.56165e+07	3.65559e+06	6.32949e+06	8.67787e+07	231846	753634	0.640981	0.837983	0.948431	0.747476	-0.419902	insig
pmb0034	L-α-Glutamyl-L-Glutamic Acid	L-谷氨酰-L-谷氨酸	Amino acids and derivatives	氨基酸及其衍生物	Amino acids and derivatives	氨基酸及其衍生物	C10H16N2O7	3	3929-61-1	2.2609e+06	3.3209e+06	1.6122e+06	1.75826e+06	1.67187e+06	2.98308e+06	0.353932	0.711351	0.91786	1.12175	0.165746	insig
Qasp005238	Strictamine	劲直胺	Alkaloids	生物碱	Alkaloids	生物碱	C20H22N2O2	2	6475-05-4	1.74311e+06	609433	986636	1.51936e+06	962246	1.35168e+06	0.584033	0.688584	0.913703	0.871102	-0.199086	insig
Lmmp001993	Dihydrocaffeoylspermine	二氢咖啡酰精胺	Alkaloids	生物碱	Phenolamine	酚胺	C19H34N4O3	3	-	45154	44849.6	44542.1	33094.5	3396.18	41082.4	0.978154	0.239461	0.793222	1.73444	0.794467	insig
Wafp003158	N-Feruloylhomoagmatine	N-阿魏酰高胍丁胺	Alkaloids	生物碱	Phenolamine	酚胺	C16H24N4O3	1	-	892451	686586	1.27664e+06	933445	453355	379073	1.17196	0.212468	0.768313	1.61715	0.693451	insig
pme2679	L-Allo-isoleucine	L-别异亮氨酸	Amino acids and derivatives	氨基酸及其衍生物	Amino acids and derivatives	氨基酸及其衍生物	C6H13NO2	3	1509-34-8	1.40215e+06	1.66588e+06	1.35699e+06	1.11046e+06	2.57561e+06	2.11331e+06	0.701414	0.401293	0.838827	0.763014	-0.390218	insig
Wcdp000970	acetophenone	苯乙酮	Others	其它类	Others	其它	C8H8O	1	98-86-2	2.00964e+06	699927	1.63626e+06	2.27803e+06	1.90824e+06	1.95928e+06	1.05228	0.259866	0.816049	0.707151	-0.49991	insig
Hmlp000935	Vanillylamine	香兰素胺	Alkaloids	生物碱	Alkaloids	生物碱	C8H11NO2	2	1196-92-5	240896	172129	340411	532379	382884	442662	1.5439	0.0375202	0.643088	0.554844	-0.849846	insig
Wbkp004013	shinjudilactone	臭椿双内脂	Terpenoids	萜类	Ditepenoids	二萜	C20H24O7	3	80180-30-9	720654	310656	468764	500858	407249	776236	0.422439	0.725285	0.922513	0.890599	-0.167152	insig
Lcsp003365	cis-Zeatin riboside	顺式-玉米素-D-核糖苷	Alkaloids	生物碱	Alkaloids	生物碱	C15H21N5O5	3	15896-46-5	4.44287e+06	2.32085e+06	2.06142e+06	2.19969e+06	2.05987e+06	3.27308e+06	0.385526	0.646045	0.898327	1.17159	0.228462	insig
MWS1792	Butylamine	丁胺	Alkaloids	生物碱	Alkaloids	生物碱	C4H11N	3	109-73-9	108716	167186	144785	96575.8	111459	119477	1.22338	0.201934	0.765849	1.28449	0.361199	insig
Lsjp211201	3S-3-hydroxy-β-damascon	3S-3-羟基-β-突厥酮	Terpenoids	萜类	Monoterpenoids	倍萜	C13H20O2	2	-	760634	488873	463042	680627	631975	311803	0.265279	0.854414	0.951817	1.05426	0.0762336	insig
Hmlp005077	4'-hydroxy-5-methoxy-8-methylflavone	4'-羟基-5-甲氧基-8-甲基黄酮	Flavonoids	黄酮	Flavones	黄酮	C17H14O4	3	-	422226	175979	263118	1.18662e+06	44810.8	39997.9	0.56926	0.756354	0.929581	0.677446	-0.561822	insig
Lmpp003611	Malvidin-3-O-(6''-O-caffeoyl)glucoside	锦葵色素-3-O-(6''-O-咖啡酰)葡萄糖苷	Flavonoids	黄酮	Anthocyanidins	花青素	C32H31O15+	3	-	188596	220454	209258	1.13749e+06	39607.7	45001.2	0.394977	0.636829	0.892996	0.505941	-0.982958	insig
Yalp003135	(1R,2R,3aS,5S,6aS,8S,8aR,9S,11aR,11bR,12R,12aR,14R,15S)-15-((S)-1-acetoxy-2-methoxy-2-oxoethyl)-9-(furan-3-yl)-2,5,8a,14-tetramethyl-10-oxodecahydro-1H,7H-3a,6a,2-(epiethane[1,1,2]triyl)-5,11b-epoxycyclopenta[d]indeno[4,5-g][1,3]dioxocine-1,8,12-triyl triacetate	(1R,2R,3aS,5S,6aS,8S,8aR,9S,11aR,11bR,12R,12aR,14R,15S)-15-((S)-1-acetoxy-2-methoxy-2-oxoethyl)-9-(furan-3-yl)-2,5,8a,14-tetramethyl-10-oxodecahydro-1H,7H-3a,6a,2-(epiethane[1,1,2]triyl)-5,11b-epoxycyclopenta[d]indeno[4,5-g][1,3]dioxocine-1,8,12-triyl triacetate	Terpenoids	萜类	Triterpene	三萜	C37H44O15	3	-	102947	203671	158714	5095.67	224924	136681	0.7463	0.673593	0.909989	1.26897	0.343657	insig
Cmsp004305	(7S,8R-Threo-3',4,9'-trihydroxy-3-methoxy-4',7-epoxy-neolignan-9-O-rhamnoside	7S,8R-苏式-3',4,9'-三羟基-3-甲氧基-7,8-二氢苯并呋喃-1'-丙醇基新木脂素-9-O-鼠李糖苷	Lignans and Coumarins	木脂素和香豆素	Lignans	木脂素	C25H32O10	3	-	145195	46863.8	573653	247514	37859.1	64524.5	0.59421	0.492333	0.845786	2.18839	1.12987	insig
MWSslk002	Sophoricoside*	槐角苷*	Flavonoids	黄酮	Isoflavones	异黄酮	C21H20O10	3	152-95-4	344595	65978.1	146240	117606	533718	56980.6	0.0193982	0.786573	0.935122	0.78612	-0.347178	insig
Lmgp008453	Albanin A	Albanin A	Flavonoids	黄酮	Flavones	黄酮	C20H18O6	1	73343-42-7	117664	45174.6	34916.8	25076.5	93135.7	15889.9	0.732133	0.584009	0.872855	1.47467	0.560388	insig
pmb1574	9,12-Octadecadien-6-Ynoic Acid	十八碳二烯-6-炔酸	Lipids	脂质	Free fatty acids	游离脂肪酸	C18H28O2	3	61481-29-6	2.14563e+07	7.92675e+06	1.17905e+07	6.23331e+06	1.39528e+07	5.90752e+06	0.932949	0.363409	0.838827	1.57792	0.658021	insig
Waqkp05282	1-g-linolenoyl-glycerol	1-g-亚麻酰甘油	Lipids	脂质	Glycerol ester	甘油酯	C21H36O4	2	-	97076.3	34900.6	81595.9	54339	139471	92694.7	0.652545	0.478458	0.841018	0.745443	-0.423829	insig
Qmjp110219	N-Trans-feruloyl-3-O-methyldopamine*	N-Trans-feruloyl-3-O-methyldopamine*	Alkaloids	生物碱	Alkaloids	生物碱	C19H21NO5	1	-	277862	32423.5	641522	273202	421586	450984	0.711699	0.755608	0.929581	0.830712	-0.267579	insig
Hmjp005906	N-Trans-Feruloyl-3'-O-methyldopamine*	N-反式阿魏酰基-3'-O-甲基多巴胺*	Alkaloids	生物碱	Phenolamine	酚胺	C19H21NO5	1	-	277862	32423.5	641522	273202	421586	450984	0.711699	0.755608	0.929581	0.830712	-0.267579	insig
HX1227	Selina-3,7(11)-dien-8-one*	桉叶-3,7(11)-二烯-8-酮*	Terpenoids	萜类	Monoterpenoids	倍萜	C15H22O	1	-	171497	142599	183011	52005.5	161255	58254.7	1.34669	0.157963	0.731549	1.83086	0.872525	insig
Wbmp007967	Vitexifolin F	Vitexifolin F	Terpenoids	萜类	Ditepenoids	二萜	C22H36O4	3	-	2.12548e+07	2.03692e+07	2.15336e+07	1.42849e+07	1.82306e+07	1.53735e+07	1.67406	0.0402206	0.650059	1.31884	0.399265	insig
MWS201428	Gly-Glu	甘氨酸-谷氨酸	Amino acids and derivatives	氨基酸及其衍生物	Amino acids and derivatives	氨基酸及其衍生物	C7H12N2O5	3	7412-78-4	60956.5	84934.4	50851.4	74380.1	63256.1	62500.6	0.213337	0.924282	0.969703	0.983039	-0.024679	insig
Lmhp008337	LysoPE 14:0(2n isomer)*	溶血磷脂酰乙醇胺 14:0(2n异构)*	Lipids	脂质	LPE	溶血磷脂酰乙醇胺	C19H40NO7P	1	-	761033	335648	423716	86564.2	506150	139621	1.20825	0.228561	0.788943	2.07609	1.05387	up
pmb0856	LysoPE 18:1(2n isomer)*	溶血磷脂酰乙醇胺 18:1(2n异构)*	Lipids	脂质	LPE	溶血磷脂酰乙醇胺	C23H46NO7P	3	-	6.59363e+06	3.3737e+06	2.9973e+06	4.14286e+06	5.08786e+06	1.50687e+06	0.504395	0.660163	0.90442	1.2074	0.271909	insig
Lmjp005871	Penduletin (5,4'-Dihydroxy-3,6,7-trimethoxyflavone)	垂叶黄素	Flavonoids	黄酮	Flavonols	黄酮醇	C18H16O7	3	569-80-2	771226	195223	21009.1	465217	469162	579654	0.952826	0.521114	0.855959	0.652204	-0.616605	insig
Lmqp006559	2-Amino-1,3-eicosanediol	2-氨基-1,3-二十烷二醇	Lipids	脂质	Sphingolipids	鞘脂	C20H43NO2	3	-	149046	1.42667e+06	370040	74202.1	183415	14310.5	1.34658	0.291869	0.824587	7.1554	2.83903	up
WaXYp01907	N-[(R)-2-Hydroxy-3,3-dimethyl-4-(β-D-glucopyranosyloxy)butyryl]-β-alanine	N-[(R)-2-羟基-3,3-二甲基-4-(β-D-吡喃葡萄糖氧基)丁酰基]-β-丙氨酸	Alkaloids	生物碱	Alkaloids	生物碱	C15H27NO10	1	29493-59-2	141396	169898	121605	108746	166693	239565	0.480437	0.554294	0.864589	0.840575	-0.250551	insig
Zbsp005869	7,4'-Dihydroxy-3,5,3'-trimethoxyflavone*	7,4'-二羟基-3,5,3'-三甲氧基黄酮*	Flavonoids	黄酮	Flavonols	黄酮醇	C18H16O7	3	13459-09-1	1.43497e+06	460334	42283.2	1.01591e+06	1.16505e+06	1.21564e+06	1.00736	0.359538	0.838827	0.570452	-0.809823	insig
Hmpp103270	Eriodictyol-7-O-glucoronide	圣草酚-7-O-葡萄糖醛酸苷	Flavonoids	黄酮	Flavanones	二氢黄酮	C21H20O12	3	133360-47-1	126056	272916	560670	199564	430462	622266	0.553234	0.610358	0.885995	0.766309	-0.384002	insig
Lhjp111613	Dehydroasperuloside	去氢车叶草苷	Terpenoids	萜类	Monoterpenoids	倍萜	C18H20O11	2	-	89500.1	119099	63998.9	4161.84	4161.84	4161.84	1.8708	0.0321023	0.625474	21.8331	4.44845	up
pme2292	Putrescine	腐胺	Alkaloids	生物碱	Alkaloids	生物碱	C4H12N2	3	110-60-1	500306	366515	603663	399936	691623	732292	0.72053	0.40776	0.838827	0.806252	-0.310697	insig
Wahlp01379	3-Methoxytyramine*	3-甲氧基酪胺*	Alkaloids	生物碱	Phenolamine	酚胺	C9H13NO2	2	554-52-9	2.8675e+07	1.82419e+06	4.35307e+07	1.64226e+07	1.15436e+07	2.12105e+07	0.185484	0.57051	0.867155	1.50538	0.590131	insig
Lssp210188	(7'R)-7'-Hydroxylariciresinol	(7'R)-7''-羟基落叶松醇	Others	其它类	Others	其它	C20H24O7	1	-	26382.2	36218.8	448547	389623	783097	826008	1.41623	0.065168	0.657122	0.255737	-1.96727	down
Zbsp005569	Tricin-5-O-(3'-malonyl)glucoside-4'-O-syringylalcoholether	苜蓿素-5-O-(3'-丙二酰基)葡萄糖苷-4'-丁香醇醚	Flavonoids	黄酮	Flavones	黄酮	C35H36O18	3	-	90825.6	26977.7	41367.3	27665.4	475.108	8695.99	1.24316	0.157843	0.731549	4.32101	2.11137	up
ML10180524	Cytarabine	胞嘧啶阿拉伯糖苷	Nucleotides and derivatives	核苷酸及其衍生物	Nucleotides and derivatives	核苷酸及其衍生物	C9H13N3O5	3	147-94-4	657270	315701	825887	840393	599399	780960	0.784161	0.462983	0.838827	0.810022	-0.303966	insig
Zbsp004707	Chrysoeriol-7-O-rutinoside*	金圣草黄素-7-O-芸香糖苷*	Flavonoids	黄酮	Flavones	黄酮	C28H32O15	3	-	190506	9610.62	289893	4.27695e+06	37815.6	25549	0.335252	0.460252	0.838827	0.112897	-3.14692	insig
Zbqp002379	Phe-Gln	Phe-Gln	Amino acids and derivatives	氨基酸及其衍生物	Amino acids and derivatives	氨基酸及其衍生物	C14H19N3O4	2	-	1.43225e+06	621342	1.57501e+06	1.1394e+06	901780	687594	0.609863	0.429039	0.838827	1.32976	0.411161	insig
MWS201436	Lys-Thr	L-赖氨酸-L-苏氨酸	Amino acids and derivatives	氨基酸及其衍生物	Amino acids and derivatives	氨基酸及其衍生物	C10H21N3O4	3	97791-84-9	326866	240220	209249	145292	234131	246507	0.87845	0.351164	0.838827	1.24029	0.310677	insig
Walp012598	1-Palmitoleoyl-Glycerol*	1-棕榈油酰-甘油*	Lipids	脂质	Glycerol ester	甘油酯	C19H36O4	1	-	489848	225937	40163.2	45458.7	386025	286900	0.0320727	0.943393	0.974317	1.05229	0.0735315	insig
mws0221	L-Cystine	L-胱氨酸	Amino acids and derivatives	氨基酸及其衍生物	Amino acids and derivatives	氨基酸及其衍生物	C6H12N2O4S2	3	56-89-3	142773	151189	139280	63494.9	110199	104259	1.5147	0.06465	0.657122	1.55869	0.640337	insig
MWS201429	Met-Ser	L-蛋氨酸-L-丝氨酸	Amino acids and derivatives	氨基酸及其衍生物	Amino acids and derivatives	氨基酸及其衍生物	C8H16N2O4S	3	14517-43-2	62271.8	23664.4	29841.5	23518.6	33128.8	32302	0.535287	0.536872	0.860801	1.30161	0.3803	insig
Rfp86794	3-(4-hydroxyphenyl)-N-(4-hydroxystyryl)acrylamide	3-(4-羟基苯基)-N-(4-羟基苯乙烯基)丙烯酰胺	Alkaloids	生物碱	Phenolamine	酚胺	C17H15N1O3	2	-	138123	97601.2	842036	268137	118870	79713.5	0.58522	0.490764	0.845786	2.30922	1.20741	insig
Lmpp003930	Apigenin-7-O-(6''-p-Coumaryl)glucoside	芹菜素-7-O-(6''-对香豆酰)葡萄糖苷	Flavonoids	黄酮	Flavones	黄酮	C30H26O12	2	-	80463.3	1900.83	98753.7	3.03334e+06	9504.15	12726.2	0.442547	0.441952	0.838827	0.0592746	-4.07644	insig
Ymjm000143	2,3,4-Trihydroxybutyl 6-O-(E)-caffeoyl-β-D-glucopyranoside	2,3,4-三羟基丁基6-O-(E)-咖啡酰-β-D-吡喃葡萄糖苷	Phenolic acids	酚酸类	Phenolic acids	酚酸类	C19H26O12	3	-	89586	72328.2	73495.7	23517.6	12127.7	13091.2	1.81316	0.00143699	0.416538	4.83026	2.2721	up
Lmcsp00364	Succinyl arginine	丁二酰精氨酸	Amino acids and derivatives	氨基酸及其衍生物	Amino acids and derivatives	氨基酸及其衍生物	C10H18N4O5	3	2478-02-6	79272.3	115549	66633.1	75729.1	271693	167825	1.0771	0.270841	0.817712	0.507436	-0.978704	insig
Walp004995	2-Aminododecane-1,3,4-triol	2-氨基十二烷-1,3,4-三醇	Lipids	脂质	Sphingolipids	鞘脂	C12H27NO3	1	-	48410.9	59755.2	44302.1	31843.8	18597.3	16665	1.67364	0.0128319	0.52109	2.27205	1.18399	up
MWSHC2041	sophorabioside	槐苷	Flavonoids	黄酮	Isoflavones	异黄酮	C27H30O14	2	2945-88-2	130076	18353.4	105182	2.5417e+06	20761.5	9930.13	0.136149	0.45564	0.838827	0.0985897	-3.34242	insig
Wdtp002974	N-(p-hydroxybenzyl) adenosine	N-(对羟基苄基)腺苷	Nucleotides and derivatives	核苷酸及其衍生物	Nucleotides and derivatives	核苷酸及其衍生物	C18H21N5O6	3	-	57220.9	55598.8	35411.3	74953.1	68817	63243.6	1.38668	0.0899208	0.690928	0.716044	-0.481879	insig
Rfp92407	Feruloyl O-methyldehydrodopamine	Feruloyl O-methyldehydrodopamine	Alkaloids	生物碱	Phenolamine	酚胺	C19H19N1O5	3	-	706653	387057	2.84694e+06	1.42586e+06	1.97598e+06	2.65814e+06	0.983277	0.47074	0.838827	0.650273	-0.620882	insig
Lamp000484	4-Methylazetidine-2-Carboxylic acid*	4-甲基吖啶-2-羧酸*	Alkaloids	生物碱	Alkaloids	生物碱	C5H9NO2	1	1779725-63-1	1.23161e+07	1.25937e+08	1.00454e+07	1.00452e+07	2.60501e+08	6.75417e+07	0.566038	0.510752	0.851834	0.43864	-1.18889	insig
pma3649	5-Aminolevulinic Acid	5-氨基酮戊酸	Alkaloids	生物碱	Alkaloids	生物碱	C5H9NO3	3	106-60-5	1.1469e+06	1.37781e+06	1.16042e+06	1.00807e+06	1.91617e+06	1.90947e+06	0.864764	0.331281	0.838827	0.762382	-0.391414	insig
Hmgp001902	Pectolinarigenin-7-O-glucoside	柳穿鱼黄素-7-O-葡萄糖苷	Flavonoids	黄酮	Flavones	黄酮	C23H24O11	3	-	730312	406575	1.0167e+06	2.34411e+06	1.83249e+06	792247	1.29955	0.16567	0.740089	0.433418	-1.20617	down
MWSslk165	Diosmetin-7-O-Neohesperidoside (Neodiosmin)	香叶木素-7-O-新橘皮糖苷	Flavonoids	黄酮	Flavones	黄酮	C28H32O15	3	38665-01-9	292896	4346.91	455776	7.29107e+06	43642.3	12055.8	0.250274	0.459878	0.838827	0.102497	-3.28635	insig
Hmlp002975	Isorhamnetin-3-O-glucuronide-7-O-rhamnoside	异鼠李素-3-O-葡萄糖醛酸苷-7-O-鼠李糖苷	Flavonoids	黄酮	Flavonols	黄酮醇	C28H30O17	2	-	523800	318854	1.43026e+06	1.12742e+07	30045.7	16469.4	0.521333	0.506041	0.851525	0.200774	-2.31636	insig
Lhhp120823	Eugenyl formate	甲酸丁子香酚酯	Others	其它类	Others	其它	C11H12O3	2	-	1.80713e+06	1.82102e+06	910858	2.00741e+06	2.33512e+06	2.19414e+06	1.24051	0.148094	0.728504	0.694393	-0.526176	insig
mws0047	Apigenin-7-O-neohesperidoside (Rhoifolin)	芹菜素-7-O-新橙皮糖苷 (野漆树苷)	Flavonoids	黄酮	Flavones	黄酮	C27H30O14	3	17306-46-6	207105	8269.32	132726	4.40166e+06	5581.11	18604.8	0.11142	0.451017	0.838827	0.0786518	-3.66838	insig
Zbkp004768	Schizonepetoside A	荆芥皂苷A	Terpenoids	萜类	Ditepenoids	二萜	C16H26O7	2	-	51468.1	101857	571229	436335	298462	362121	1.00915	0.534802	0.860801	0.660536	-0.598291	insig
Lmhp002764	Cyclo(Pro-Leu)*	环(脯氨酸-亮氨酸)*	Amino acids and derivatives	氨基酸及其衍生物	Amino acids and derivatives	氨基酸及其衍生物	C11H18N2O2	3	5654-86-4	189123	47334.5	170854	65929.7	100685	102402	0.518087	0.411177	0.838827	1.51408	0.59844	insig
MWStz261	Cyclo(D-Leu-L-Pro)*	环(D-亮氨酸-L-脯氨酸)二肽*	Amino acids and derivatives	氨基酸及其衍生物	Amino acids and derivatives	氨基酸及其衍生物	C11H18N2O2	3	36238-67-2	189123	47334.5	170854	65929.7	100685	102402	0.518087	0.411177	0.838827	1.51408	0.59844	insig
Zbqp002364	N,N-Dimethyl-L-Valine	N-N-二甲基-L-乙烯	Amino acids and derivatives	氨基酸及其衍生物	Amino acids and derivatives	氨基酸及其衍生物	C7H15NO2	3	2812-32-0	42485	31514.3	76531.1	36691.2	61528.1	44797.7	0.0198919	0.880911	0.959307	1.05254	0.0738691	insig
Smjp001258	N-Methyl-L-tryptophan; Abrine	N-甲基-L-色氨酸; 相思豆碱	Amino acids and derivatives	氨基酸及其衍生物	Amino acids and derivatives	氨基酸及其衍生物	C12H14N2O2	3	526-31-8	113594	508018	708309	218604	248324	571288	0.138412	0.668376	0.908778	1.28097	0.357233	insig
Lmhp009590	LysoPC 17:1	溶血磷脂酰胆碱 17:1	Lipids	脂质	LPC	溶血磷脂酰胆碱	C25H50NO7P	2	-	1.46508e+06	1.61937e+06	55836.2	1.85177e+06	673373	324344	0.28579	0.893413	0.962291	1.10205	0.140195	insig
Waqkp06484	1-Linolenoylglycerol	1-亚麻酰甘油	Lipids	脂质	Glycerol ester	甘油酯	C21H36O4	1	-	3.18222e+06	1.3871e+06	2.65226e+06	605319	4.09659e+06	2.0521e+06	0.426714	0.900208	0.963833	1.06923	0.0965696	insig
Lmhp009034	LysoPE 16:1*	溶血磷脂酰乙醇胺 16:1*	Lipids	脂质	LPE	溶血磷脂酰乙醇胺	C21H42NO7P	1	-	1.78186e+06	1.93693e+06	2.90688e+06	436138	1.45835e+06	644160	1.53476	0.0450415	0.657122	2.60993	1.38401	up
Lacp001298	4-Hydroxy-3-methoxy-β-phenethylamine*	4-羟基-3-甲氧基-β-苯乙胺*	Alkaloids	生物碱	Alkaloids	生物碱	C9H13NO2	2	-	2.12273e+07	998199	2.60377e+07	1.16063e+07	7.43452e+06	1.60795e+07	0.27614	0.633052	0.891719	1.37422	0.458615	insig
Sasp001627	Leu-Val-Ala	亮氨酸-缬氨酸-丙氨酸	Amino acids and derivatives	氨基酸及其衍生物	Amino acids and derivatives	氨基酸及其衍生物	C14H27N3O4	1	-	418017	208966	441280	220293	337278	370132	0.35878	0.62319	0.887352	1.15151	0.203532	insig
Zahp006125	1,2-dihydro-6,8-dimethoxy-7-hydroxy-1-(3,5-dimethoxy-4-hydroxyphenyl)-Nl,N2-bis-[2-(4-hydroxyphenyl)ethyl]-2,3-naphthalene dicarboxamide*	1,2-dihydro-6,8-dimethoxy-7-hydroxy-1-(3,5-dimethoxy-4-hydroxyphenyl)-Nl,N2-bis-[2-(4-hydroxyphenyl)ethyl]-2,3-naphthalene dicarboxamide*	Alkaloids	生物碱	Alkaloids	生物碱	C38H40N2O10	1	-	646803	620049	2.36665e+06	1.07302e+07	6.84412e+06	1.72051e+07	1.73416	0.0704518	0.657122	0.104473	-3.2588	down
Zahp006076	2-Hydroxy-2,3-dihydronaphthalene-1,4-dione	2-羟基-2,3-二氢萘-1,4-二酮	Quinones	醌类	Quinones	醌类	C10H8O3	2	63534-43-0	86941.3	150400	196534	110702	75422.8	121004	0.909468	0.317404	0.838827	1.41268	0.498436	insig
MWS0687	1-Methyl-6-Oxo-1,6-Dihydropyridine-3-Carboxamide	1-甲基-6-氧-1,6-二氢吡啶-3-羧酰胺	Alkaloids	生物碱	Pyridine alkaloids	吡啶类生物碱	C7H8N2O2	3	701-44-0	270359	171396	81321.7	244147	196441	386648	1.04337	0.268918	0.817712	0.632318	-0.661279	insig
Lmqp003432	6,9-Dihydroxy-7-megastigmen-3-one	6,9-二羟基-7-巨豆烯-3-酮	Terpenoids	萜类	Sesquiterpenoids	倍半萜	C13H22O3	3	-	69135.4	239691	426664	534156	678526	545705	1.34153	0.0630714	0.657122	0.418276	-1.25747	down
pmf0323	Cotinine; (S)-1-Methyl-5-(3-pyridinyl)-2-pyrrolidinone	可替宁; (S)-1-甲基-5-(3-吡啶基)-2-吡咯烷酮	Alkaloids	生物碱	Pyridine alkaloids	吡啶类生物碱	C10H12N2O	3	486-56-6	626615	9603.09	723678	888928	278336	311409	0.594991	0.901083	0.963833	0.919673	-0.120807	insig
Hmqp004104	Pharbinilic Acid	Pharbinilic Acid	Organic acids	有机酸	Organic acids	有机酸	C21H20O6	3	-	40092.4	29221.2	38996.2	23178.8	72410.7	23370.1	0.137869	0.850267	0.951817	0.910476	-0.135307	insig
Qmhp090808	18-Demethylparaensidimerin C	18-去甲基对苯二甲酰胺C	Alkaloids	生物碱	Alkaloids	生物碱	C29H28N2O4	2	-	314367	125960	707428	959310	1.68911e+06	3.89497e+06	1.53571	0.174398	0.75595	0.175407	-2.51122	down
Zahp001751	Codonopsine	党参碱	Alkaloids	生物碱	Pyrrole alkaloids	吡咯类生物碱	C14H21NO4	1	26989-20-8	212833	17260.6	184623	372480	795764	1.90787e+06	1.44589	0.190371	0.765849	0.134818	-2.89091	down
Wafp005168	N-Feruloylphenylalanine*	N-阿魏酰苯丙氨酸*	Alkaloids	生物碱	Phenolamine	酚胺	C19H19NO5	1	-	625905	370898	2.83011e+06	1.42393e+06	2.57895e+06	2.63433e+06	1.07763	0.363693	0.838827	0.576585	-0.794396	insig
Hmmp002150	3,5-Bis(3-methoxy-4-hydroxyphenyl)-2,3-dihydro-2(1H)-pyridinone*	3,5-双(3-甲氧基-4-羟基苯基)-2,3-二氢-2(1H)-吡啶酮*	Alkaloids	生物碱	Pyridine alkaloids	吡啶类生物碱	C19H19NO5	1	-	625905	370898	2.83011e+06	1.42393e+06	2.57895e+06	2.63433e+06	1.07763	0.363693	0.838827	0.576585	-0.794396	insig
pmp001073	Synephrine; 4-[1-Hydroxy-2-(methylamino)ethyl]phenol	辛弗林; 4-[1-羟基-2-(甲基氨基)乙基]苯酚	Alkaloids	生物碱	Alkaloids	生物碱	C9H13NO2	1	94-07-5	4.93487e+07	2.82029e+07	8.05181e+07	3.45017e+07	34585.8	308655	1.33469	0.102172	0.698691	4.53638	2.18154	up
pmp000006	Eupatilin (5,7-Dihydroxy-3',4',6-Trimethoxyflavone)*	异泽兰黄素*	Flavonoids	黄酮	Flavones	黄酮	C18H16O7	1	22368-21-4	677942	216896	24270	447743	521135	521229	0.971837	0.430169	0.838827	0.616807	-0.697109	insig
Smbp005175	Rivularin*	半枝莲种素*	Flavonoids	黄酮	Flavones	黄酮	C18H16O7	1	70028-59-0	677942	216896	24270	447743	521135	521229	0.971837	0.430169	0.838827	0.616807	-0.697109	insig
Walp012413	2-Palmitoleoyl-Glycerol*	2-棕榈油酰-甘油*	Lipids	脂质	Glycerol ester	甘油酯	C19H36O4	1	-	361313	455542	50190.3	39326.2	371996	550426	0.0150899	0.878593	0.958112	0.901531	-0.149551	insig
Zahp006974	Cinnamoyltyramine*	肉桂酰酪胺*	Alkaloids	生物碱	Phenolamine	酚胺	C17H17NO2	3	20384-14-9	27797.3	12089.8	561811	34846.1	71126.3	47442.7	0.126209	0.495319	0.84706	3.92202	1.9716	insig
pmb0508	p-Coumaroylagmatine	对香豆酰胍丁胺	Alkaloids	生物碱	Phenolamine	酚胺	C14H20N4O2	1	7295-86-5	81644.1	70139.9	404129	107476	85536	78695.4	0.606182	0.478232	0.841018	2.046	1.0328	insig
pmb0880	LysoPE 18:0(2n isomer)	溶血磷脂酰乙醇胺 18:0(2n异构)	Lipids	脂质	LPE	溶血磷脂酰乙醇胺	C23H48NO7P	2	-	192175	91282.7	87188.8	108710	98347.7	54341.7	0.814689	0.412743	0.838827	1.41793	0.503787	insig
HX1348	2-hydroxymethyl-D-ribono-γ-lactone	2-羟甲基-D-核糖基-γ-内酯	Others	其它类	Others	其它	C5H8O4	3	-	21055.9	110239	105982	54014	157147	99481.8	0.572938	0.588593	0.875155	0.763826	-0.388683	insig
Zbsp005623	Tricin-4'-O-(β-guaiacylglycerol)ether-5-O-(6''-malonyl)glucoside*	苜蓿素-4'-O-(β-愈创木酰甘油)醚-5-O-(6''-丙二酰)葡萄糖苷*	Flavonoids	黄酮	Flavones	黄酮	C36H38O19	1	-	284630	37701.9	94353.6	77660.7	4239.86	1616.5	1.30128	0.272358	0.817712	4.98922	2.31881	up
Lskp211249	epieudesmin	表桉叶明	Lignans and Coumarins	木脂素和香豆素	Lignans	木脂素	C22H26O6	3	-	205231	385187	170951	622509	398588	379570	1.39776	0.107812	0.703077	0.543576	-0.879445	insig
Lshp011101	Narciclasine 4-Glucopyranoside	水仙环素 4-葡萄糖苷	Alkaloids	生物碱	Piperidine alkaloids	哌啶类生物碱	C20H23NO12	2	-	8465.68	135584	117127	438886	288897	65148.5	1.00921	0.239162	0.793222	0.329381	-1.60217	down
Lmyp001747	2-O-Glucosyl-7-hydroxy-1,4(2H)-benzoxazin-3-one (DHBOA glucoside)	2-O-葡萄糖基-7-羟基-1,4(2H)-苯并噁嗪-3-酮 (DHBOA 葡萄糖苷)	Alkaloids	生物碱	Alkaloids	生物碱	C14H17NO9	1	28512-70-1	934350	52291.5	35602.9	235039	21918.1	16475.3	0.655466	0.491775	0.845786	3.73856	1.90248	insig
pme1011	Benzamidine	苯甲脒	Alkaloids	生物碱	Alkaloids	生物碱	C7H8N2	3	618-39-3	223675	46074.4	116764	170193	183349	114694	0.670108	0.662668	0.906752	0.825469	-0.276714	insig
MWSmce706	Cyclo(Ala-Gly)	环(甘氨酰-L-丙氨酰)	Amino acids and derivatives	氨基酸及其衍生物	Amino acids and derivatives	氨基酸及其衍生物	C5H8N2O2	2	4526-77-6	6.35838e+06	3.35186e+06	4.04901e+06	6.86395e+06	5.65448e+06	4.71092e+06	0.942119	0.360061	0.838827	0.798593	-0.324468	insig
MWSmce024	Scopoletin-7-O-glucoside (Scopolin)	东莨菪内酯-7-O-葡萄糖苷 (东莨菪苷)	Lignans and Coumarins	木脂素和香豆素	Coumarins	香豆素	C16H18O9	3	531-44-2	1.3989e+06	2.2497e+06	1.90698e+06	284852	323525	563373	1.79516	0.0183614	0.525306	4.74126	2.24527	up
Lmtp002942	Apigenin-6,8-di-C-arabinoside*	芹菜素-6,8-二-C-阿拉伯糖苷*	Flavonoids	黄酮	Flavones	黄酮	C25H26O13	1	-	2.38926e+06	783215	2.9134e+06	2.65277e+06	646343	864063	0.632906	0.516875	0.855959	1.46183	0.547778	insig
Lcfp121131	DL-isoleucyl-DL-isoleucyl-DL-isoleucine	DL-异亮氨酸-DL-异亮氨酸-DL-苏氨酸	Amino acids and derivatives	氨基酸及其衍生物	Amino acids and derivatives	氨基酸及其衍生物	C18H35N3O4	1	-	1.07912e+06	349799	970352	543853	689730	850181	0.107285	0.699471	0.915772	1.15141	0.203403	insig
Lmbp006165	6,7-cis-Dihydroxy-2-(2-phenylethyl)-5,6,7,8-tetrahydrochromone	6,7-顺二羟基-2-(2-苯乙基)-5,6,7,8-四氢色酮	Others	其它类	Chromone	色酮类	C17H18O4	3	-	54256.2	38893.6	76742.4	83433.8	1327.95	1327.95	1.20004	0.422259	0.838827	1.97343	0.980706	insig
Wagp007639	N-(4-hydroxyphenethyl)cinnamamide*	N-(4-羟基苯乙基)肉桂酰胺*	Alkaloids	生物碱	Phenolamine	酚胺	C17H17NO2	3	-	36302	6780.78	547018	54577.5	71303.9	34471.4	0.000490568	0.499981	0.84932	3.68002	1.87971	insig
Lmjp003655	6-C-MethylKaempferol-3-glucoside*	6-甲基山柰酚-3-O-葡萄糖苷*	Flavonoids	黄酮	Flavonols	黄酮醇	C22H22O11	3	-	149687	92620.8	158469	248690	302808	26767.6	0.0408555	0.559776	0.864589	0.693067	-0.528934	insig
MWSslk237	Hispidulin-7-O-glucoside(Homoplantaginin)*	高车前素-7-O-葡萄糖苷; 高车前苷*	Flavonoids	黄酮	Flavones	黄酮	C22H22O11	3	17680-84-1	149687	92620.8	158469	248690	302808	26767.6	0.0408555	0.559776	0.864589	0.693067	-0.528934	insig
pmp000579	Diosmetin-7-O-galactoside*	香叶木素-7-O-半乳糖苷*	Flavonoids	黄酮	Flavones	黄酮	C22H22O11	3	-	149687	92620.8	158469	248690	302808	26767.6	0.0408555	0.559776	0.864589	0.693067	-0.528934	insig
Wahp006114	Tri-p-coumaroyl Spermidine	三对香豆酰亚精胺	Alkaloids	生物碱	Phenolamine	酚胺	C34H37N3O6	3	-	39534.7	54321.1	52193.5	74355	58182.4	47035.7	0.966266	0.305057	0.834181	0.813314	-0.298115	insig
Hmgp003540	Tricin-4'-O-(β-guaiacylglycerol)ether-7-O-(6''-malonyl)glucoside*	苜蓿素-4'-O-(β-愈创木酰甘油)醚-7-O-(6''-丙二酰)葡萄糖苷*	Flavonoids	黄酮	Flavones	黄酮	C36H38O19	1	-	188574	42355.1	74466.3	61788.3	928.739	928.739	1.36082	0.203538	0.765849	4.79835	2.26254	up
Lmtp002822	Apigenin-6-C-arabinoside-8-C-xyloside*	芹菜素-6-C-阿拉伯糖苷-8-C-木糖苷*	Flavonoids	黄酮	Flavones	黄酮	C25H26O13	1	-	3.79421e+06	515679	3.4243e+06	2.64066e+06	903882	1.13605e+06	0.369939	0.448178	0.838827	1.6524	0.724561	insig
pmb2228	LysoPC 19:0	溶血磷脂酰胆碱 19:0	Lipids	脂质	LPC	溶血磷脂酰胆碱	C27H56NO7P	3	108273-88-7	209164	91698.5	54245.2	155447	66892.1	89524.2	0.0627999	0.804872	0.94027	1.13866	0.187343	insig
Cmbp003236	S-(3-(4-Hydroxy-3,5-dimethoxyphenyl)allyl)cysteine	S-(3-(4-Hydroxy-3,5-dimethoxyphenyl)allyl)cysteine	Alkaloids	生物碱	Alkaloids	生物碱	C14H19NO5S	3	-	125999	52453.8	25083.9	47408.2	36848.5	30707.8	0.678245	0.431075	0.838827	1.77043	0.824101	insig
Zmgp006938	Irisolidone	尼泊尔鸢尾异黄酮	Flavonoids	黄酮	Isoflavones	异黄酮	C17H14O6	3	2345-17-7	2.23476e+06	1.43987e+06	1.15149e+06	1.34521e+06	1.57241e+06	725152	0.819262	0.394608	0.838827	1.32485	0.405825	insig
Lmrj002244	Cyclo(Pro-Pro)	环(脯氨酸-脯氨酸)	Amino acids and derivatives	氨基酸及其衍生物	Amino acids and derivatives	氨基酸及其衍生物	C10H14N2O2	3	6708-06-1	63585.8	21279	24263.9	36283.8	33696.2	32464.7	0.179205	0.885402	0.960665	1.06524	0.0911845	insig
pmb1466	Tricin-4'-O-syringic acid	苜蓿素-4'-O-丁香酸	Flavonoids	黄酮	Flavones	黄酮	C26H22O11	3	-	59306.8	19605.3	12333.3	73602.5	25961	11247.5	0.182734	0.798561	0.938217	0.823433	-0.280276	insig
Lmhp003013	N-Feruloyl-Cadaverine	N-阿魏酰尸胺	Alkaloids	生物碱	Phenolamine	酚胺	C15H22N2O3	2	-	5.61762e+07	2.51295e+07	4.35026e+07	8.03672e+07	1.50168e+07	1.50194e+07	0.585068	0.853139	0.951817	1.13048	0.176931	insig
mws0124	N-(3-Indolylacetyl)-L-alanine	N-(3-吲哚乙酰基)-L-丙氨酸	Amino acids and derivatives	氨基酸及其衍生物	Amino acids and derivatives	氨基酸及其衍生物	C13H14N2O3	3	57105-39-2	8512.48	272536	352349	112917	8512.48	8512.48	0.867013	0.242897	0.793234	4.87447	2.28524	insig
mws3109	4-Hydroxy-L-phenylglycine	4-羟基-L-苯甘氨酸	Amino acids and derivatives	氨基酸及其衍生物	Amino acids and derivatives	氨基酸及其衍生物	C8H9NO3	3	32462-30-9	72200.7	49938.1	82364.5	18290.3	61032	76333.4	0.770556	0.469824	0.838827	1.31382	0.393766	insig
Sasp001604	Leu-Leu-Gln	Leu-Leu-Gln	Amino acids and derivatives	氨基酸及其衍生物	Amino acids and derivatives	氨基酸及其衍生物	C17H32N4O5	2	-	89617.2	55916.2	73656.1	36308.4	106819	110910	0.11562	0.690286	0.913703	0.862823	-0.212863	insig
Lcfp001119	cis-Zeatin-O-glucoside*	顺式-玉米素-O-糖苷*	Alkaloids	生物碱	Alkaloids	生物碱	C16H23N5O6	1	71866-93-8	436652	194644	148176	128218	99915.2	162701	1.20897	0.282616	0.817944	1.99438	0.995941	insig
Cmhp005227	1,4,8-Trihydroxynaphthalene-1-O-glucoside	1,4,8-三羟基萘-1-O-葡萄糖苷	Quinones	醌类	Quinones	醌类	C16H18O8	2	39015-63-9	828172	1.16128e+06	971599	998303	1.05729e+06	856190	0.103654	0.893192	0.962291	1.01692	0.0242096	insig
pme0166	1-Methylxanthine	1-甲基黄嘌呤	Nucleotides and derivatives	核苷酸及其衍生物	Nucleotides and derivatives	核苷酸及其衍生物	C6H6N4O2	3	6136-37-4	31553.8	82983.5	48251.3	55704.1	54023.1	56846.3	0.326577	0.941256	0.974113	0.977279	-0.0331581	insig
Hmhp005846	Tenaxin I*	韧黄芩素 I*	Flavonoids	黄酮	Flavones	黄酮	C18H16O7	1	86926-52-5	598691	163828	66230.2	370210	413898	470591	1.00101	0.478358	0.841018	0.660517	-0.598333	insig
Zmhp004065	7,8-Dihydroxy-5,6,4'-trimethoxyflavone*	7,8-二羟基-5,6,4'-三甲氧基黄酮*	Flavonoids	黄酮	Flavones	黄酮	C18H16O7	1	-	598691	163828	66230.2	370210	413898	470591	1.00101	0.478358	0.841018	0.660517	-0.598333	insig
mws0620	N-Methyltryptamine	N-甲基色胺	Alkaloids	生物碱	Plumerane	吲哚类生物碱	C11H14N2	1	61-49-4	520754	20773.4	870757	2.22763e+06	454464	103867	0.504909	0.568173	0.866533	0.506929	-0.980144	insig
mws0005	Tryptamine	色胺	Alkaloids	生物碱	Plumerane	吲哚类生物碱	C10H12N2	1	61-54-1	1.04518e+07	7.58733e+06	1.85387e+07	2.47582e+07	4.57432e+06	4.49436e+06	0.50285	0.910632	0.968617	1.08133	0.112803	insig
pme3827	3,4-Dihydroxy-L-phenylalanine (L-Dopa)	3,4-二羟基-L-苯丙氨酸 (左旋多巴)	Amino acids and derivatives	氨基酸及其衍生物	Amino acids and derivatives	氨基酸及其衍生物	C9H11NO4	3	59-92-7	127697	582621	831267	356402	560954	728624	0.421055	0.890433	0.96221	0.936576	-0.0945324	insig
Cmxp003975	Okanin-4'-O-glucoside(Marein)*	奥卡宁-4'-O-葡萄糖苷;马里苷*	Flavonoids	黄酮	Chalcones	查耳酮	C21H22O11	1	535-96-6	170863	105529	286125	619468	1.15557e+06	559586	1.67735	0.079954	0.672316	0.240946	-2.05322	down
MWSHY0181	Apigenin-8-C-Glucoside (Vitexin)	芹菜素-8-C-葡萄糖苷 (牡荆素)	Flavonoids	黄酮	Flavones	黄酮	C21H20O10	1	3681-93-4	6137.04	6137.04	101371	298490	271536	204501	1.56122	0.00676529	0.475823	0.146729	-2.76878	down
Wcdp000832	N-Methylisoleucine	N-甲基异亮氨酸	Amino acids and derivatives	氨基酸及其衍生物	Amino acids and derivatives	氨基酸及其衍生物	C7H15NO2	3	39554-61-5	73881.9	46578.5	45098.6	50428.1	18206.2	31584.8	1.19271	0.174941	0.75595	1.65197	0.724189	insig
MWSmce462	4-Hydroxybenzylamine	4-羟基苯甲胺	Alkaloids	生物碱	Phenolamine	酚胺	C7H9NO	3	696-60-6	22056	23497.2	36661.6	28436.4	102176	40004	1.09473	0.326099	0.838827	0.481869	-1.05329	down
Lajp003510	Furo(2,3-f)-1,3-bewnzodioxole	呋喃(2,3-f)-1,3-苯并二唑	Phenolic acids	酚酸类	Phenolic acids	酚酸类	C15H10O5	3	-	104973	55217.5	75232.1	60315.1	86979.3	72405.7	0.202902	0.769673	0.93209	1.07156	0.0997183	insig
pmb0645	Hesperetin-6-C-glucoside-7-O-glucoside	橙皮素-6-C-葡萄糖苷-7-O-葡萄糖苷	Flavonoids	黄酮	Flavanones	二氢黄酮	C28H34O16	3	-	93001.6	428684	89362.8	386500	232194	162947	0.710073	0.690436	0.913703	0.781751	-0.355219	insig
YC512112	Anabasine-glucoside	新烟碱-葡萄糖苷	Alkaloids	生物碱	Pyridine alkaloids	吡啶类生物碱	C16H24O5N2	2	-	31007	43858.8	21766.4	5732.94	20422.1	50096.2	0.716862	0.672978	0.909989	1.26729	0.341743	insig
pmp001141	Cimicifugamide	升麻酰胺	Alkaloids	生物碱	Phenolamine	酚胺	C25H31NO10	1	-	466666	324377	1.40262e+06	641554	748002	364038	0.126861	0.714377	0.919381	1.25095	0.323027	insig
Wbwp006008	3,4,5,19-tetramethoxy-9,10-dimethyl-15,17-dioxatetracyclo[10.7.0.02,7.014,18]nonadeca-1(19),2,4,6,12,14(18)-hexaen-11-ol	3,4,5,19-四甲氧基-9,10-二甲基-15,17-二氧基三环[10.7.0.02,7.014,18]壬基-1(19),2,4,6,12,14(18)-己烯-11-醇	Lignans and Coumarins	木脂素和香豆素	Lignans	木脂素	C22H24O8	1	51670-40-7	276908	1.26663e+06	519867	903175	1.57833e+06	825163	1.00232	0.341525	0.838827	0.624014	-0.68035	insig
Lazn002918	Demethyl-erythro-Guaiacylglycerol β-Coniferyl Ether	去甲基赤愈创木基甘油 β-松柏基醚	Phenolic acids	酚酸类	Phenolic acids	酚酸类	C19H22O7	2	-	427262	720224	200500	680887	1.26122e+06	1.4015e+06	1.41073	0.0757234	0.6592	0.403153	-1.3106	down
Wmcp000015	clerodermic acid	海州常山二萜酸	Terpenoids	萜类	Monoterpenoids	倍萜	C20H28O4	2	-	200041	211919	80573.8	6150.78	6150.78	6150.78	1.84826	0.0637788	0.657122	26.6922	4.73835	up
Wacyp04090	Phenylethyl Primeveroside	苯乙基樱草苷	Others	其它类	Alcohol compounds	醇类化合物	C19H28O10	1	-	37078.3	81177	71712.6	55176	56429.7	26707	0.796849	0.362143	0.838827	1.37347	0.457823	insig
pmp000583	Diosmetin-7-O-glucuronide*	香叶木素-7-O-葡萄糖醛酸苷*	Flavonoids	黄酮	Flavones	黄酮	C22H20O12	3	35110-20-4	202317	67190.9	595148	242545	451986	867705	0.926761	0.393086	0.838827	0.553474	-0.853413	insig
MWS201403	Lys-Ala	L-赖氨酸-L-丙氨酸	Amino acids and derivatives	氨基酸及其衍生物	Amino acids and derivatives	氨基酸及其衍生物	C9H19N3O3	3	17043-71-9	439733	373781	389342	33809.3	478893	564602	0.639393	0.823609	0.941646	1.11654	0.159039	insig
Zbqp002313	4-amino-5-(butylamino)-5-oxopentanoic acid	4-氨基-5-(丁基氨基)-5-氧代戊酸	Amino acids and derivatives	氨基酸及其衍生物	Amino acids and derivatives	氨基酸及其衍生物	C9H18N2O3	3	-	256209	81813.1	184165	258094	38661.7	61889.6	0.771941	0.563859	0.864589	1.456	0.542008	insig
Zmxp004573	5'-Methoxy-3',4'-methylenedioxyacetophenone	5'-甲氧基-3',4'-亚甲基二氧基苯乙酮	Others	其它类	Ketone compounds	酮类化合物	C10H10O4	3	66922-69-8	16634	21064.2	21759	1570.17	34146.4	35324.8	0.423071	0.761489	0.930917	0.836937	-0.25681	insig
pmb0772	N-Cinnamoylserotonin	肉桂酰五羟色胺	Alkaloids	生物碱	Plumerane	吲哚类生物碱	C19H18N2O2	3	-	85975.7	66940.9	215213	28498.2	32183.3	23725	1.65542	0.179084	0.763253	4.36138	2.12479	up
Lmmp000647	Glucan	葡聚糖	Others	其它类	Saccharides	糖类	C18H32O16	3	9041-22-9	35985.7	17941.9	15397.4	68969.3	48949.5	44842.5	1.58808	0.0353167	0.632398	0.425931	-1.23131	down
Wcgp005257	Setulosopterosin	Setulosopterosin	Terpenoids	萜类	Sesquiterpenoids	倍半萜	C14H18O5	3	-	64019	148175	53272.5	31272.5	51828	58328.4	1.14607	0.300368	0.830289	1.87703	0.90845	insig
Lmhp002153	N-p-Coumaroylhydroxyputrescine	N-对香豆酰羟基腐胺	Alkaloids	生物碱	Phenolamine	酚胺	C13H18N2O3	1	-	9.06397e+07	3.3756e+07	1.35007e+08	3.13835e+08	2.05446e+08	1.03674e+08	1.25279	0.173609	0.754123	0.416408	-1.26393	down
MWS00330g	1-Amino-1-cyclobutane-carboxylic-acid*	1-氨基-1-环丁烷羧酸*	Amino acids and derivatives	氨基酸及其衍生物	Amino acids and derivatives	氨基酸及其衍生物	C5H9NO2	1	22264-50-2	2.40079e+07	2.98625e+07	2.44298e+07	2.21475e+07	6.13145e+07	4.17833e+07	1.00302	0.299461	0.830021	0.625175	-0.677668	insig
pme0006	L-Proline*	L-脯氨酸*	Amino acids and derivatives	氨基酸及其衍生物	Amino acids and derivatives	氨基酸及其衍生物	C5H9NO2	1	147-85-3	2.40079e+07	2.98625e+07	2.44298e+07	2.21475e+07	6.13145e+07	4.17833e+07	1.00302	0.299461	0.830021	0.625175	-0.677668	insig
Yacp000453	3-hydroxy-1-methylpyrrolidin-2-one*	3-羟基-1-甲基吡咯烷-2-酮*	Alkaloids	生物碱	Pyrrole alkaloids	吡咯类生物碱	C5H9NO2	1	132996-63-5	2.40079e+07	2.98625e+07	2.44298e+07	2.21475e+07	6.13145e+07	4.17833e+07	1.00302	0.299461	0.830021	0.625175	-0.677668	insig
MWStz040	Pterolactam*	蕨内酰胺*	Alkaloids	生物碱	Pyrrole alkaloids	吡咯类生物碱	C5H9NO2	1	38072-88-7	2.40079e+07	2.98625e+07	2.44298e+07	2.21475e+07	6.13145e+07	4.17833e+07	1.00302	0.299461	0.830021	0.625175	-0.677668	insig
MWS2027	Barbituric acid;Malonylurea;2,4,6-Pyrimidinetrione	巴比妥酸;丙二酰脲;2,4,6-嘧啶三酮	Nucleotides and derivatives	核苷酸及其衍生物	Nucleotides and derivatives	核苷酸及其衍生物	C4H4N2O3	3	67-52-7	4.18568e+06	1.35841e+06	1.59251e+06	4.48691e+06	3.25651e+06	2.6746e+06	1.01931	0.369606	0.838827	0.685024	-0.545774	insig
Sadp003970	2-O-P-Cumaroylglycerol	2-O-对香豆酰甘油	Phenolic acids	酚酸类	Phenolic acids	酚酸类	C12H14O5	3	-	116961	99364.9	194439	54866.6	65679.9	6300.16	1.32574	0.0625385	0.657122	3.23828	1.69523	up
Lmcp004074	2-(4-Methoxyphenethyl)-5,6:7,8-Diepoxy-5,6,7,8-Tetrahydrochromone	5,6:7,8-二环氧-5,6,7,8-四氢-2-[2-(4-甲氧基苯基)乙基]色酮	Others	其它类	Chromone	色酮类	C18H16O5	3	-	25990.8	19293.6	42145.1	26313.3	57288.5	59580.1	1.06334	0.229449	0.788943	0.610618	-0.711658	insig
pme2122	Histamine	组胺	Alkaloids	生物碱	Alkaloids	生物碱	C5H9N3	3	51-45-6	33242.3	33242.3	33242.3	203645	548756	418041	1.82419	0.0710778	0.657122	0.0852045	-3.55293	down
Lmhp003658	Monohydroxy-trimethoxyflavone-O-(6''-malonyl)glucoside	单羟基三甲氧基黄酮-O-(6''-丙二酰)葡萄糖苷	Flavonoids	黄酮	Flavones	黄酮	C27H28O14	2	-	290564	122197	562749	105865	2788.36	27343.1	1.39949	0.154739	0.728662	7.17308	2.84259	up
Lcsp003132	Ala-Ile-Leu	丙氨酸-异亮氨酸-亮氨酸	Amino acids and derivatives	氨基酸及其衍生物	Amino acids and derivatives	氨基酸及其衍生物	C15H29N3O4	1	-	1.80887e+06	538260	731026	628238	755679	882054	0.423311	0.566203	0.864589	1.35843	0.441936	insig
Lcsp001647	Pro-Leu-Thr	脯氨酰-亮氨酰-苏氨酸	Amino acids and derivatives	氨基酸及其衍生物	Amino acids and derivatives	氨基酸及其衍生物	C15H27N3O5	3	-	246439	124381	225402	114965	138930	209351	0.744431	0.404054	0.838827	1.28705	0.364069	insig
Lmhp008233	LysoPE 18:4	溶血磷脂酰乙醇胺 18:4	Lipids	脂质	LPE	溶血磷脂酰乙醇胺	C23H40NO7P	3	-	240536	58815.2	152401	70095.8	108004	48826.1	0.992374	0.287189	0.820706	1.99075	0.993311	insig
Lmgp002593	3-hydroxybenzaldehyde	3-羟基苯甲醛	Others	其它类	Aldehyde compounds	醛类化合物	C7H6O2	3	100-83-4	538684	270901	363005	567070	54180.3	54180.3	1.08383	0.447273	0.838827	1.73606	0.795819	insig
Lmdp004892	Kaempferol-3-O-(6''-malonyl)galactoside*	山柰酚-3-O-(6''-丙二酰)半乳糖苷*	Flavonoids	黄酮	Flavonols	黄酮醇	C24H22O14	1	-	209527	61149.2	57409.1	375445	5536.45	5536.45	0.79265	0.894082	0.962291	0.848824	-0.236462	insig
pmb0498	Sinapoylagmatine	芥子酰胍丁胺	Alkaloids	生物碱	Phenolamine	酚胺	C16H24N4O4	1	-	1.06439e+06	1.78108e+06	947634	1.83791e+06	467100	284786	0.920084	0.52144	0.855959	1.46464	0.550542	insig
Lcfp071374	3-Methylquinoline-4-carboxylicacid	3-甲基喹啉-4-羧酸	Alkaloids	生物碱	Quinoline alkaloids	喹啉类生物碱	C11H9NO2	2	1873-51-4	2.30878e+06	5.43562e+06	9.91837e+06	53150.6	632101	265753	1.67275	0.126903	0.707476	18.5728	4.21512	up
Hmgp002121	Hispidulin-7-O-(6''-O-p-Coumaroyl)Glucoside	高车前素-7-O-(6''-O-对香豆酰)葡萄糖苷	Flavonoids	黄酮	Flavones	黄酮	C31H28O13	3	-	184012	13997.3	233766	647348	14035.2	30809.4	0.14697	0.723998	0.922513	0.62378	-0.680891	insig
MWSmce182	Isatin	靛红	Alkaloids	生物碱	Plumerane	吲哚类生物碱	C8H5NO2	3	91-56-5	726258	172290	526841	497486	194620	202641	0.654897	0.414831	0.838827	1.59306	0.671802	insig
Wacyp02200	L-Glutamine tert-butyl ester	L-谷氨酰胺-叔丁酯	Amino acids and derivatives	氨基酸及其衍生物	Amino acids and derivatives	氨基酸及其衍生物	C9H18N2O3	2	41444-88-6	9246.67	9246.67	184165	309020	51699.1	61889.6	0.975852	0.517956	0.855959	0.479541	-1.06027	insig
MWS20147	Luteolin-3'-O-glucoside*	木犀草素-3'-O-葡萄糖苷*	Flavonoids	黄酮	Flavones	黄酮	C21H20O11	2	5154-41-6	241097	205151	111871	128055	1.70591e+06	47802.2	0.165224	0.499821	0.84932	0.296592	-1.75345	insig
zjgp122014	(Z)-6-O-β-D-glucopranosyl-6,7,3',4'-tetrahydroxyaurone*	6-O-β-D-葡萄糖基海生菊苷*	Flavonoids	黄酮	Aurones	橙酮类	C21H20O11	2	-	241097	205151	111871	128055	1.70591e+06	47802.2	0.165224	0.499821	0.84932	0.296592	-1.75345	insig
pmp000786	Eupatorin; 3',5-Dihydroxy-4',6,7-Trimethoxyflavone*	泽兰黄素; 3',5-二羟基-4',6,7-三甲氧基黄酮*	Flavonoids	黄酮	Flavones	黄酮	C18H16O7	1	855-96-9	141198	42038.2	19893.8	120818	89572.8	108243	1.04589	0.411794	0.838827	0.637506	-0.649489	insig
mws1299	Luteolin-8-C-glucoside (Orientin)	木犀草素-8-C-葡萄糖苷 (荭草素)	Flavonoids	黄酮	Flavones	黄酮	C21H20O11	3	28608-75-5	47813	38882.6	85794.5	240905	66910.5	200943	1.393	0.159495	0.732054	0.339041	-1.56047	down
MWS20145	Eriodictyol-7-O-glucoside*	圣草酚-7-O-葡萄糖苷*	Flavonoids	黄酮	Flavanones	二氢黄酮	C21H22O11	1	38965-51-4	137424	128006	404766	738987	962145	1.13044e+06	1.68523	0.00868564	0.507908	0.236687	-2.07895	down
Lmgp004731	Genistein-7-O-galactoside*	染料木素-7-O-半乳糖苷*	Flavonoids	黄酮	Isoflavones	异黄酮	C21H20O10	3	-	329680	85693.1	127844	207785	430271	10912.5	0.345973	0.819197	0.94027	0.837046	-0.256622	insig
MWS20148	Apigenin-4'-O-glucoside*	芹菜素-4'-O-葡萄糖苷*	Flavonoids	黄酮	Flavones	黄酮	C21H20O10	3	20486-34-4	329680	85693.1	127844	207785	430271	10912.5	0.345973	0.819197	0.94027	0.837046	-0.256622	insig
Qmjp110218	N-Feruloyl dopamine*	N-阿魏酰多巴胺*	Alkaloids	生物碱	Phenolamine	酚胺	C18H19NO5	1	142350-99-0	217380	57243.8	298049	254985	244983	188964	0.666803	0.644698	0.897872	0.831248	-0.266649	insig
Lahp003986	3,4-Dihydro-4-(4'-hydroxyphenyl)-5,7-dihydroxycoumarin glucoside	3,4-二氢-4-(4'-羟基苯基)-5,7-二羟基香豆素 葡萄糖苷	Lignans and Coumarins	木脂素和香豆素	Coumarins	香豆素	C21H22O10	2	-	116807	110241	123889	7117.87	69846.2	75021.3	1.19231	0.088946	0.688591	2.30902	1.20728	up
Lmlp006175	Isosalipurposide (Phlorizin Chalcone)	异杞柳苷 (根皮苷查耳酮)	Flavonoids	黄酮	Chalcones	查耳酮	C21H22O10	3	4547-85-7	116807	110241	123889	7117.87	69846.2	75021.3	1.19231	0.088946	0.688591	2.30902	1.20728	up
Hmsp003093	3,7-Dihydroxychromen-4-one	3,7-二羟基色原酮	Others	其它类	Chromone	色酮类	C9H6O4	2	-	553500	133130	145238	11803.7	11803.7	11803.7	1.79392	0.194585	0.765849	23.4918	4.55408	up
Ladp005021	Kumatakenin malonyl glucoside	华良姜素 丙二酰葡萄糖苷	Flavonoids	黄酮	Flavonols	黄酮醇	C26H26O14	2	-	366366	90425	12699.6	20127.3	49990.2	2539.93	1.02798	0.342586	0.838827	6.4617	2.69191	up
Zbsp005012	Tricin-4'-O-(guaiacylglycerol)ether-5-O-glucoside	苜蓿素-4'-O-(愈创木酰甘油)醚-5-O-葡萄糖苷	Flavonoids	黄酮	Flavones	黄酮	C33H36O16	2	-	45751.4	13912.5	22017.6	115410	1753.73	8768.64	0.476642	0.731288	0.92356	0.648613	-0.62457	insig
Hmpp003624	Tsaokoarylone	(4E,6E)-7-(4-羟基-3-甲氧基苯基)-1-(4-羟基苯基)庚烷-4,6-二烯-3-酮	Others	其它类	Ketone compounds	酮类化合物	C20H20O4	3	811471-20-2	71371.4	43836.6	38307.4	70361.1	22985.3	41067.4	0.461356	0.731192	0.92356	1.14211	0.191702	insig
MWSslk225	1-Indanone	1-茚酮	Others	其它类	Ketone compounds	酮类化合物	C9H8O	3	83-33-0	169440	132434	100979	63984.9	129902	12797	1.11583	0.187994	0.765849	1.94912	0.962824	insig
Wasdp03632	Allyl salicylate	水杨酸烯丙酯	Phenolic acids	酚酸类	Phenolic acids	酚酸类	C10H10O3	2	10484-09-0	26738.9	26738.9	1.2654e+06	1.0571e+06	222004	238673	0.842825	0.901101	0.963833	0.868953	-0.20265	insig
Wdsp004062	nortetraphyllicine	四叶萝芙辛	Alkaloids	生物碱	Plumerane	吲哚类生物碱	C19H22N2O	3	-	171085	221165	259318	168069	75584.5	83472.1	1.49892	0.0517527	0.657122	1.9918	0.994072	insig
pmb0769	N-(p-Coumaroyl)serotonin Glucoside	对香豆酰五羟色胺葡萄糖苷	Alkaloids	生物碱	Phenolamine	酚胺	C25H28N2O8	3	76423-56-8	687775	359699	159918	251277	180415	326953	0.627887	0.436216	0.838827	1.59151	0.670399	insig
pme1194	2'-Deoxycytidine	2'-脱氧胞苷	Nucleotides and derivatives	核苷酸及其衍生物	Nucleotides and derivatives	核苷酸及其衍生物	C9H13N3O4	1	951-77-9	550564	254220	403388	345388	135854	179468	1.23954	0.168271	0.742262	1.8286	0.870736	insig
HX1340	epiloliolide	淫羊藿内酯	Others	其它类	Others	其它	C11H16O3	3	-	248707	108331	158217	313302	227089	214215	1.17923	0.201618	0.765849	0.682813	-0.550437	insig
Zbjp003463	Apigenin-6-C-(2''-xylosyl)glucoside	芹菜素-6-C-(2''-木糖基)葡萄糖苷	Flavonoids	黄酮	Flavones	黄酮	C26H28O14	3	-	282829	138302	205557	813569	249520	366088	1.28436	0.256897	0.816049	0.438495	-1.18937	down
pmb0808	Esculetin-6-O-quinic acid	秦皮乙素-6-O-奎宁酸	Lignans and Coumarins	木脂素和香豆素	Coumarins	香豆素	C16H16O9	3	-	32965.8	25468.6	17413.2	46735.1	26500.4	36599.1	1.15194	0.203567	0.765849	0.690561	-0.534158	insig
pme2743	N-Phenylacetylglycine	N-苯乙酰甘氨酸	Amino acids and derivatives	氨基酸及其衍生物	Amino acids and derivatives	氨基酸及其衍生物	C10H11NO3	3	500-98-1	2.12021e+06	70614.3	231125	1.64223e+06	111654	335633	0.158855	0.898764	0.963819	1.15909	0.212994	insig
MWSHY0121	Luteolin-7-O-glucuronide*	木犀草素-7-O-葡萄糖醛酸苷*	Flavonoids	黄酮	Flavones	黄酮	C21H18O12	3	29741-10-4	196706	115080	142196	297525	213183	241059	1.54615	0.0452742	0.657122	0.603886	-0.727651	insig
MWSHY0035	Scutellarein-7-O-glucuronide (Scutellarin)*	野黄芩素-7-O-葡萄糖醛酸苷 (野黄芩苷)*	Flavonoids	黄酮	Flavones	黄酮	C21H18O12	3	27740-01-8	196706	115080	142196	297525	213183	241059	1.54615	0.0452742	0.657122	0.603886	-0.727651	insig
MWSslk120	N-Acetyl-DL-phenylalanine	N-乙酰基-DL-苯丙氨酸	Amino acids and derivatives	氨基酸及其衍生物	Amino acids and derivatives	氨基酸及其衍生物	C11H13NO3	3	2901-75-9	735241	551797	361198	731752	420486	304538	0.410613	0.722473	0.922513	1.13143	0.178143	insig
Lmdp003110	2,6,7,4'-Tetrahydroxyisoflavanone	2,6,7,4'-四羟基异黄烷酮	Flavonoids	黄酮	Isoflavones	异黄酮	C15H12O6	3	-	163894	10197.5	10197.5	190798	162232	140283	1.33213	0.174835	0.75595	0.373574	-1.42053	down
Lmcp004369	Quercetin-3',4'-dimethyl ether	槲皮素-3',4'-二甲醚	Flavonoids	黄酮	Flavonols	黄酮醇	C17H14O7	3	3306-29-4	81124.3	124295	220018	43190.2	114609	105040	0.940829	0.327907	0.838827	1.61862	0.694765	insig
Lcsp002583	Ile-Glu-Val	L-异亮氨酸-L-谷氨酸-L-缬氨酸	Amino acids and derivatives	氨基酸及其衍生物	Amino acids and derivatives	氨基酸及其衍生物	C16H29N3O6	1	-	310941	99001.2	206395	137703	181036	271872	0.0593588	0.912867	0.968648	1.04356	0.0615098	insig
Zbqp009259	Fleminone	Fleminone	Flavonoids	黄酮	Flavanones	二氢黄酮	C26H28O6	3	-	378759	3.91997e+07	9345.13	9337.46	27835.9	18738.3	1.08815	0.417505	0.838827	708.043	9.46769	up
Lmfp006902	Centrolobol	1,7-双对羟基苯基-3-庚醇	Phenolic acids	酚酸类	Phenolic acids	酚酸类	C19H24O3	3	30359-01-4	82767.7	38200.5	58893.3	23791.5	34642.9	33952.5	1.46453	0.143955	0.720936	1.94683	0.961126	insig
WaTKp01741	4-Ethynylbenzaldehyde	4-乙炔基苯甲醛	Others	其它类	Aldehyde compounds	醛类化合物	C9H6O	2	63697-96-1	2.52027e+06	2.35256e+06	3.16195e+06	3.41184e+06	1.02221e+06	2.43858e+06	0.614152	0.641874	0.896349	1.1691	0.225396	insig
Safp022296	1-O-Hexadecyl-sn-glycero-3-phosphocholine	PC(O-16:0/0:0)	Lipids	脂质	LPC	溶血磷脂酰胆碱	C24H52NO6P	2	52691-62-0	670614	169402	1.07657e+06	9787.86	373059	62076.3	1.25503	0.193854	0.765849	4.30768	2.10691	up
Lmjp004816	Loliolide	黑麦草内酯	Terpenoids	萜类	Monoterpenoids	倍萜	C11H16O3	3	5989-02-6	258128	156803	138236	364616	311336	122439	0.680847	0.395004	0.838827	0.692851	-0.529382	insig
Lmdp004160	Quercetin-3-O-(2'''-O-caffeoyl)sophoroside	槲皮素-3-O-(2'''-O-咖啡酰)槐糖苷	Flavonoids	黄酮	Flavonols	黄酮醇	C36H36O20	3	-	78466.8	24263	72463	36987.2	4306	26265.2	1.12302	0.161381	0.732054	2.5932	1.37474	up
Lmmp003530	3,4-Divanillyltetrahydrofuran*	3,4-二香草基四氢呋喃*	Lignans and Coumarins	木脂素和香豆素	Lignans	木脂素	C20H24O5	1	34730-78-4	78437.1	70660.3	32226.3	95907	51757.2	86013.6	0.751626	0.423128	0.838827	0.775956	-0.365954	insig
Wahlp02159	D-Pantothenic Acid 4'-O-Beta-Glucoside	泛酸 4'-O-葡萄糖苷	Others	其它类	Vitamin	维生素	C15H27NO10	1	29588-37-2	144596	208723	150801	126389	199161	286976	0.520978	0.531909	0.860738	0.823019	-0.281002	insig
pmb0891	Cis-Zeatin-7-N-glucoside*	顺式玉米素-7-N-葡萄糖苷*	Alkaloids	生物碱	Alkaloids	生物碱	C16H23N5O6	1	38165-56-9	144596	208723	150801	126389	199161	286976	0.520978	0.531909	0.860738	0.823019	-0.281002	insig
MWStz170	Cyclo(L-Leu-trans-4-hydroxy-L-Pro)	环(L-亮氨酸-反-4-羟基-L-脯氨酸)	Amino acids and derivatives	氨基酸及其衍生物	Amino acids and derivatives	氨基酸及其衍生物	C11H18N2O3	3	115006-86-5	4377.33	4377.33	4377.33	4377.33	96854.4	4377.33	0.825573	0.42265	0.838827	0.124345	-3.00758	insig
Hmcp004865	Costunolide	木香烃内酯	Terpenoids	萜类	Sesquiterpenoids	倍半萜	C15H20O2	3	553-21-9	184468	107263	50857.2	12503.8	59226.9	156052	0.75715	0.541236	0.861522	1.50401	0.588816	insig
MWSmce340	L-Praziquanamine	L-比喹胺	Alkaloids	生物碱	Isoquinoline alkaloids	异喹啉类生物碱	C12H14N2O	3	99746-73-3	172650	90900.1	80226.2	197118	64089.8	53114.9	0.396697	0.867848	0.955317	1.0937	0.129224	insig
Lmhp011549	LysoPC 20:1	溶血磷脂酰胆碱 20:1	Lipids	脂质	LPC	溶血磷脂酰胆碱	C28H56NO7P	1	-	1.52303e+06	562158	642339	4.60292e+06	1.44419e+06	1.15749e+06	1.21152	0.307502	0.835732	0.378581	-1.40133	down
Waptp02740	6-Methoxycoumarin*	6-甲氧基香豆素*	Lignans and Coumarins	木脂素和香豆素	Coumarins	香豆素	C10H8O3	1	-	2.52497e+06	2.35676e+06	2.26078e+06	4.74932e+06	1.89305e+06	150216	0.657199	0.938646	0.973049	1.05152	0.0724698	insig
Zbhp002708	Malvidin-3-O-glucoside*	锦葵色素-3-O-葡萄糖苷*	Flavonoids	黄酮	Anthocyanidins	花青素	C23H25O12+	3	18470-06-9	4.92268e+06	277830	981229	467203	93476	160906	1.26015	0.334828	0.838827	8.56689	3.09877	up
Lmdp006479	5,6,4'-Trihydroxy-7,3'-dimethoxyflavone	5,6,4'-三羟基-7,3'-二甲氧基黄酮	Flavonoids	黄酮	Flavones	黄酮	C17H14O7	1	-	21499.7	2543.15	37410.2	133506	2543.15	2543.15	0.160504	0.619014	0.887352	0.443408	-1.17329	insig
MWStz103	S-(5'-Adenosyl)-L-methionine	S-(5'-腺苷基)-L-蛋氨酸	Amino acids and derivatives	氨基酸及其衍生物	Amino acids and derivatives	氨基酸及其衍生物	C15H22N6O5S	3	29908-03-0	1.45016e+06	743795	442080	3.49054e+06	2.44126e+06	1.44822e+06	1.48005	0.0976104	0.698636	0.357186	-1.48525	down
Lmcp000282	L-Carnitine	左旋肉碱	Alkaloids	生物碱	Alkaloids	生物碱	C7H15NO3	3	541-15-1	356408	834177	762592	14949.4	14949.4	14949.4	1.86467	0.0505817	0.657122	43.5508	5.44463	up
pmb0504	N-(4'-O-glycosyl)-feruloyl agmatine	N-(4'-O-葡萄糖基)-阿魏酰胍丁胺	Alkaloids	生物碱	Phenolamine	酚胺	C21H32N4O8	3	-	49010.3	76251.8	151142	56599	125985	92069.7	0.10555	0.988136	0.994274	1.00637	0.0091621	insig
Lmgp004152	Diosmetin-8-C-(2''-O-arabinosyl)glucoside	香叶木素-8-C-(2''-O-阿拉伯糖基)葡萄糖苷	Flavonoids	黄酮	Flavones	黄酮	C27H30O15	3	-	53452.8	32661.7	54509.6	50478.5	24158.2	34067.8	0.839551	0.367063	0.838827	1.29364	0.371431	insig
MWS2056	Delta-Hexalactone	δ-己内酯	Others	其它类	Lactones	内酯类化合物	C6H10O2	3	823-22-3	136859	111879	222690	57603.9	108431	135208	1.09399	0.243484	0.793234	1.56494	0.64611	insig
Lcfp061528	Dibutylamine	二正丁胺	Alkaloids	生物碱	Alkaloids	生物碱	C8H19N	2	111-92-2	538571	408012	389636	605436	454044	891096	1.18536	0.246579	0.800176	0.685038	-0.545744	insig
pmp000530	Phellodendroside	黄柏环合苷	Flavonoids	黄酮	Flavanonols	二氢黄酮醇	C26H30O11	2	40451-69-2	208709	227996	12372.5	409174	288258	341623	1.11324	0.0851969	0.684737	0.432198	-1.21023	down
Smjp002712	1β,13-dihydrolactucin	1β,13-二氢山莴苣素	Terpenoids	萜类	Sesquiterpenoids	倍半萜	C15H18O5	3	-	861293	1.09731e+06	4.22325e+06	2.43604e+06	1.07219e+06	675031	0.401087	0.620632	0.887352	1.47776	0.563412	insig
HJAP075	5,8-Epidioxyergosta-6,22-dien-3-ol (Ergosterol peroxide)	5,8-环二氧麦角甾烷-6,22-二烯-3-醇 (麦角甾醇过氧化物)	Steroids	甾体	Steroid	甾体	C28H44O3	2	2061-64-5	451607	95449.1	253098	458932	653332	393862	1.20576	0.147925	0.728504	0.531267	-0.912492	insig
Labp008373	Sativan	蒜头素	Flavonoids	黄酮	Other Flavonoids	其它类黄酮	C17H18O4	3	71831-00-0	69435.9	23037.9	51731.6	18926.3	2287.91	2287.91	1.53966	0.0808588	0.676236	6.13586	2.61726	up
zjgp122326	Pyridine-4-formyl-O-β-D-glucopyranoside	吡啶-4-甲酰-O-β-D-吡喃葡萄糖酯苷	Alkaloids	生物碱	Pyridine alkaloids	吡啶类生物碱	C12H15NO7	3	-	23710	9812.08	29361	72659.9	87553.2	107492	1.71259	0.00828141	0.502742	0.234897	-2.0899	down
Hmlp001371	Cyclo(Tyr-Ala)	环(酪氨酸-丙氨酸)	Amino acids and derivatives	氨基酸及其衍生物	Amino acids and derivatives	氨基酸及其衍生物	C12H14N2O3	3	21754-26-7	160575	78734.1	191810	136031	110755	120687	0.309875	0.596496	0.878033	1.1732	0.230449	insig
Rfp120050	(E)-3-(4-hydroxy-3,5-dimethoxyphenyl)-N-(4-hydroxy-3-methoxyphenethyl)acrylamide	(E)-3-(4-hydroxy-3,5-dimethoxyphenyl)-N-(4-hydroxy-3-methoxyphenethyl)acrylamide	Alkaloids	生物碱	Phenolamine	酚胺	C20H23N1O6	3	-	30586.7	15930	118495	60858.7	41424.4	85809.4	0.631247	0.839753	0.948431	0.877292	-0.188871	insig
Zmbp002461	3-(2'-Hydroxyl-phenyl)-4-(3H)-quinazolone	3-(2'-羧基苯基)-4(3H)-喹唑酮	Alkaloids	生物碱	Alkaloids	生物碱	C15H10N2O3	3	-	63076.2	238499	89378.8	87509.1	83357.4	60190.6	0.780446	0.432629	0.838827	1.69202	0.758749	insig
Zbqp001884	Gly-Ala-Phe	甘氨酰-丙氨酸-苯丙氨酸	Amino acids and derivatives	氨基酸及其衍生物	Amino acids and derivatives	氨基酸及其衍生物	C14H19N3O4	2	17922-87-1	125207	38106.8	110260	94380.9	61710	129028	0.270392	0.913775	0.968648	0.959508	-0.0596325	insig
Wahlp01697	Methyl 3-oxo-2-phenylpropanoate	3-氧代-2-苯基丙酸甲酯	Phenolic acids	酚酸类	Phenolic acids	酚酸类	C10H10O3	1	5894-79-1	966281	1.74308e+06	465209	623361	1.18946e+06	736174	0.274282	0.648061	0.899622	1.24542	0.316633	insig
Lmmp002529	Gossypetin-3-O-rutinoside-8-O-rhamnoside	棉黄素-3-O-芸香糖苷-8-O-鼠李糖苷	Flavonoids	黄酮	Flavonols	黄酮醇	C33H40O21	3	-	14557.5	46305.9	73223.2	108088	54930.2	22140.4	0.445565	0.607423	0.884792	0.724173	-0.465594	insig
Wagp001741	N-(gamma-L-glutamyl)tyramine O-glucoside	N-(γ-L-谷氨酰)酪胺 O-葡萄糖苷	Amino acids and derivatives	氨基酸及其衍生物	Amino acids and derivatives	氨基酸及其衍生物	C19H28N2O9	3	-	61474.5	44807.9	29570	114438	99385.4	83857.6	1.64385	0.0134488	0.52109	0.456368	-1.13173	down
MWSHC20139	Isoamericanin A	异泛素A	Phenolic acids	酚酸类	Phenolic acids	酚酸类	C18H16O6	3	109063-85-6	59080.3	26264.9	24880.6	38684.3	38209	25271.8	0.030123	0.839338	0.948431	1.0789	0.109559	insig
Lmtp005305	Mearnsetin-3-O-rhamnoside (Mearnsitrin)	3,5,7,3',5'-五羟基-4'-甲氧基黄酮-3-O-鼠李糖苷	Flavonoids	黄酮	Flavonols	黄酮醇	C22H22O12	2	30484-88-9	40963.5	13596	332676	20962.3	29713.5	40274.9	0.617134	0.435515	0.838827	4.25765	2.09006	insig
pmp001289	Chrysoeriol-7-O-(2''-O-glucuronyl)glucuronide	金圣草黄素-7-O-(2''-O-葡萄糖醛酸基)葡萄糖醛酸苷	Flavonoids	黄酮	Flavones	黄酮	C28H28O18	3	-	38029.7	56933	32108.5	107542	1878.61	1878.61	1.00491	0.896314	0.963077	1.14171	0.191193	insig
MWSHY0094	Gallocatechin gallate	没食子儿茶素没食子酸酯	Flavonoids	黄酮	Flavanols	黄烷醇类	C22H18O11	2	4233-96-9	9372.16	33643.5	39919.4	24635.3	9821.96	14421.4	0.703003	0.354554	0.838827	1.69675	0.762777	insig
Zbhp004510	Hesperetin-3'-O-glucoside	橙皮素-3'-O-葡萄糖苷	Flavonoids	黄酮	Flavanones	二氢黄酮	C22H24O11	3	-	198824	91739.3	189979	219837	78576.7	44291.4	0.798797	0.517473	0.855959	1.4022	0.487695	insig
Zbhp002488	Malvidin-3-O-galactoside (Primulin)*	锦葵色素-3-O-半乳糖苷*	Flavonoids	黄酮	Anthocyanidins	花青素	C23H25O12+	3	30113-37-2	3.98706e+06	361672	1.03143e+06	541054	7864.4	125588	1.26752	0.293399	0.824803	7.97644	2.99574	up
MWSslk013	Tectoridin	鸢尾苷	Flavonoids	黄酮	Isoflavones	异黄酮	C22H22O11	3	611-40-5	136613	46606.4	195697	252686	290461	70382.7	0.666872	0.395784	0.838827	0.617602	-0.69525	insig
Qaxp004683	Arillatose B	6'-O-阿魏酰蔗糖	Phenolic acids	酚酸类	Phenolic acids	酚酸类	C22H30O14	3	137941-45-8	79618.4	128898	116567	128909	115185	127560	0.848684	0.406828	0.838827	0.874691	-0.193155	insig
Lmyp001375	BOA-6-O-glucoside	2-苯并恶唑酮-6-O-葡萄糖苷	Alkaloids	生物碱	Alkaloids	生物碱	C13H15NO8	1	-	462940	77485.9	8427.48	472808	152398	160004	0.846912	0.680121	0.912839	0.69899	-0.516657	insig
Lmcp006752	2-[2-(4-Methoxyphenyl)ethyl]chromone	2-[2-(4-甲氧基)苯乙基]色酮	Others	其它类	Chromone	色酮类	C18H16O3	3	92911-82-5	79387.7	50679.5	36769.7	14759.1	43911.5	24783.9	1.31164	0.150664	0.728662	1.99913	0.999376	insig
pmp000714	2'-(2,3-Dihydroxybenzoyl)gentiopicroside	2'-(2,3-二羟基苯甲酰)龙胆苦苷	Terpenoids	萜类	Monoterpenoids	倍萜	C23H24O12	3	-	104404	35572.8	52550.1	110467	37953	34392.8	0.180529	0.925109	0.969703	1.05313	0.0746874	insig
Wdhp002535	(1r)-1-(4-hydroxyphenyl)-7-methoxy-1,2,3,4-tetrahydroisoquinolin-8-ol*	(1r)-1-(4-羟基苯基)-7-甲氧基-1,2,3,4-四氢异喹啉-8-醇*	Alkaloids	生物碱	Isoquinoline alkaloids	异喹啉类生物碱	C16H17NO3	3	-	49580	1313.85	47226.6	11645.6	28012.2	42502.4	0.372813	0.78662	0.935122	1.19426	0.256113	insig
MWSprf031	Eupalinolide B	野马追内酯B	Terpenoids	萜类	Sesquiterpenoids	倍半萜	C24H30O9	2	877822-41-8	12731.7	2546.33	59707	55692.1	139306	141645	1.39361	0.0705863	0.657122	0.222743	-2.16655	down
MWSmce314	Oxindole	吲哚酮	Alkaloids	生物碱	Plumerane	吲哚类生物碱	C8H7NO	3	59-48-3	284121	104369	148593	554736	118488	309245	0.824949	0.366461	0.838827	0.546666	-0.871269	insig
Lmhp010041	LysoPE 22:5	溶血磷脂酰乙醇胺 22:5	Lipids	脂质	LPE	溶血磷脂酰乙醇胺	C27H46NO7P	3	-	118406	7451.08	38461.5	7876.8	40370.7	4749.19	0.850647	0.381168	0.838827	3.10054	1.63252	insig
Wadp010342	7-Oxodehydropimaric acid	7-Oxodehydropimaric acid	Terpenoids	萜类	Ditepenoids	二萜	C20H26O3	3	-	31759.1	38546	49694.8	161711	331650	114278	1.71591	0.131894	0.718344	0.197485	-2.34018	down
Wdhp002598	1-(4-hydroxyphenyl)-7-methoxy-1,2,3,4-tetrahydroisoquinolin-8-ol*	1-(4-羟基苯基)-7-甲氧基-1,2,3,4-四氢异喹啉-8-醇*	Alkaloids	生物碱	Isoquinoline alkaloids	异喹啉类生物碱	C16H17NO3	3	-	55161	22261.5	33500.7	24501.4	25767.9	56389.7	0.109784	0.925156	0.969703	1.03998	0.0565551	insig
HJAP056	Dihydroxy-dimethoxyflavone-7-O-glucoside*	二羟基二甲氧基黄酮-7-O-葡萄糖苷*	Flavonoids	黄酮	Flavonols	黄酮醇	C23H24O11	3	-	100126	4657.85	4657.85	61387.8	28966	62727	1.00543	0.70063	0.915772	0.714926	-0.484135	insig
Lacp003427	Grasshopper ketone	蝗虫酮	Terpenoids	萜类	Monoterpenoids	倍萜	C13H20O3	3	-	76428	15285.6	690097	294778	137800	175492	0.584402	0.815556	0.94027	1.28573	0.362582	insig
Zmlp005019	3,3'-O-Dimethylellagic Acid-4'-O-arabinoside	3,3'-O-二甲基鞣花酸-4'-O-阿拉伯糖苷	Tannins	鞣质	Tannin	鞣质	C21H18O12	3	-	19723.9	38431	12283.9	2456.79	57385.3	21523.9	0.365781	0.85211	0.951817	0.865704	-0.208055	insig
ML10198935	N-Methylserotonin	N-甲基-5-羟基色胺	Alkaloids	生物碱	Plumerane	吲哚类生物碱	C11H14N2O	2	1134-01-6	135831	77720.2	105210	1.07823e+06	3034.7	3034.7	0.688784	0.550428	0.864589	0.293978	-1.76622	insig
MWS1771	L-Tyrosine methyl ester	L-酪氨酸甲酯	Amino acids and derivatives	氨基酸及其衍生物	Amino acids and derivatives	氨基酸及其衍生物	C10H13NO3	3	1080-06-4	324732	149507	883728	160400	36694.9	8302.14	1.40895	0.221346	0.776563	6.61143	2.72496	up
pme2960	Naringenin chalcone; 2',4,4',6'-Tetrahydroxychalcone	柚皮素查耳酮	Flavonoids	黄酮	Chalcones	查耳酮	C15H12O5	3	73692-50-9	149892	83592.8	63506.4	98575.9	750873	8959.93	0.0569585	0.507989	0.851525	0.345979	-1.53125	insig
Wdgp005371	strictosidine	异胡豆苷	Alkaloids	生物碱	Plumerane	吲哚类生物碱	C27H34N2O9	3	20824-29-7	131082	96695.6	46973.9	111034	123131	106363	0.820257	0.465511	0.838827	0.806839	-0.309648	insig
MWSslk146	4'-O-Glucosylvitexin	牡荆素葡萄糖苷	Flavonoids	黄酮	Flavones	黄酮	C27H30O15	3	38950-94-6	9583.53	150532	9583.53	9583.53	9583.53	9583.53	0.848945	0.42265	0.838827	5.90246	2.56132	insig
Cmyp001700	Hydrohydrastinine	氢化白毛莨分碱	Alkaloids	生物碱	Isoquinoline alkaloids	异喹啉类生物碱	C11H13NO2	3	494-55-3	257135	25682.9	25682.9	277892	205288	338950	1.34522	0.143219	0.720936	0.375246	-1.41409	down
Qacp005275	3-Hydroxy-1,2-dimethoxyxanthone-glucoside	3-羟基-1,2-二甲氧基氧杂蒽酮-葡萄糖苷	Others	其它类	Xanthone	口山酮	C21H22O10	3	-	138890	144105	160756	106867	157708	127613	0.929839	0.371521	0.838827	1.13147	0.178203	insig
Lmyp003317	6,7-Dimethoxy-2-benzoxazolinone (DMBOA)	6,7-二甲氧基-2-苯并恶唑啉酮 (DMBOA)	Alkaloids	生物碱	Alkaloids	生物碱	C9H9NO4	2	29550-09-2	4.77149e+07	358386	1.54634e+06	8.39624e+06	61373.4	210564	0.747424	0.474824	0.839373	5.72434	2.51711	insig
Lajp105421	Pseudobaptigenin 7-O-Glucoside	野靛黄素7-O-氧-葡萄糖苷	Flavonoids	黄酮	Isoflavones	异黄酮	C22H20O10	3	-	109022	73040.1	93258.8	107706	74357.8	100956	0.181971	0.868682	0.955317	0.972797	-0.0397888	insig
Sasp003574	Grevilloside B	Grevilloside B	Others	其它类	Others	其它	C17H26O8	3	-	189086	150963	103539	147891	103098	113814	0.735724	0.418346	0.838827	1.21597	0.282103	insig
mws1526	Sweroside	獐牙菜苷	Terpenoids	萜类	Monoterpenoids	倍萜	C16H22O9	3	14215-86-2	189086	150963	103539	147891	103098	113814	0.735724	0.418346	0.838827	1.21597	0.282103	insig
MWSmce613	Citicoline	胞磷胆碱	Nucleotides and derivatives	核苷酸及其衍生物	Nucleotides and derivatives	核苷酸及其衍生物	C14H26N4O11P2	3	987-78-0	31711	66222.3	21231.5	46584.6	74499.1	43394.6	0.886603	0.423993	0.838827	0.724502	-0.464939	insig
Cmyp003257	Icariside B1	淫羊藿次苷 B1	Terpenoids	萜类	Terpene	萜类	C19H30O8	3	109062-00-2	24355.7	24355.7	462822	310505	190852	24355.7	0.403472	0.979243	0.989982	0.973028	-0.0394462	insig
Wafp003720	N-Feruloyloctopamine glucoside	N-阿魏酰章鱼胺 葡萄糖苷	Alkaloids	生物碱	Phenolamine	酚胺	C24H29NO10	3	-	45305.3	52037.2	82046.6	118343	90052.2	63821.8	1.20054	0.192704	0.765849	0.658994	-0.601664	insig
Lmyp003026	2,4-Dihydroxy-7-methoxy-1,4-benzoxazin-3(4H)-one (DIMBOA)	2,4-二羟基-7-甲氧基-1,4-苯并噁嗪-3(4H)-酮 (DIMBOA)	Alkaloids	生物碱	Alkaloids	生物碱	C9H9NO5	1	15893-52-4	2.12172e+06	288634	327006	903601	172352	276033	0.553008	0.534583	0.860801	2.0247	1.01771	insig
pmb0108	Feruloyl syringic acid	阿魏酰丁香酸	Phenolic acids	酚酸类	Phenolic acids	酚酸类	C19H18O8	3	-	184113	181961	98212.1	7363.6	7363.6	7363.6	1.86553	0.0348995	0.629455	21.0172	4.3935	up
HJAP018	Myricetin-3-O-(6''-acetyl)glucoside	杨梅素-3-O-(6''-乙酰)葡萄糖苷	Flavonoids	黄酮	Flavonols	黄酮醇	C23H22O14	3	-	115532	149854	27470.9	16554.4	32389.6	32215.6	1.31186	0.190289	0.765849	3.6084	1.85136	up
Zbsp005349	Tricin-7-O-(6''-O-acetyl)glucoside	苜蓿素-7-O-(6''-O-乙酰)葡萄糖苷	Flavonoids	黄酮	Flavones	黄酮	C25H26O13	3	-	32239.4	24771.1	14886.8	57475.2	1918.15	1918.15	0.936185	0.869106	0.955317	1.17265	0.229778	insig
Lasp006411	5'-Demethylaquillochin	5'-去甲基沉香木质素	Lignans and Coumarins	木脂素和香豆素	Lignans	木脂素	C20H18O8	2	305364-91-4	97576.1	359835	248510	194627	236075	129623	0.290303	0.60093	0.879252	1.25984	0.333243	insig
Lmyp005932	Apigenin-6-C-fucoside	芹菜素-6-C-岩藻糖苷	Flavonoids	黄酮	Flavones	黄酮	C21H20O9	3	-	55089.5	179190	61835.9	340691	407834	319894	1.65525	0.00885326	0.507908	0.277153	-1.85125	down
Zbsp005652	Tricin-4'-O-syringylglyceryl ether-5-O-glucoside*	苜蓿素-4'-O-丁香甘油醚-5-O-葡萄糖苷*	Flavonoids	黄酮	Flavones	黄酮	C34H38O17	3	-	21845.8	13391	3899.32	132150	15392	11323.7	0.902642	0.420068	0.838827	0.246347	-2.02123	insig
Lhnp111728	Massoniresinol; Vladinol A	马尾松树脂醇	Lignans and Coumarins	木脂素和香豆素	Lignans	木脂素	C20H24O8	2	96087-10-4	56741.9	24159.6	72539.7	62165.5	3529.21	80022.5	0.478779	0.929854	0.969703	1.05301	0.0745144	insig
MWSmce443	4-Hydroxyderricin	4-羟基德里辛	Flavonoids	黄酮	Chalcones	查耳酮	C21H22O4	3	55912-03-3	66271.5	2330.9	17491	54055.3	70476.5	45987	1.09418	0.279831	0.817944	0.504891	-0.985957	insig
Waqkp01297	p-Coumaroyl-hydroxyagmatine glucoside	对香豆酰羟基胍丁胺 葡萄糖苷	Alkaloids	生物碱	Phenolamine	酚胺	C20H30N4O8	2	-	46679	91715.3	60502.7	156925	292975	165187	1.6769	0.07707	0.6592	0.323364	-1.62877	down
Zbsp003407	Apigenin-6,8-di-C-glucoside (Vicenin-2)	芹菜素-6,8-二-C-葡萄糖苷 (新西兰牡荆苷 II)	Flavonoids	黄酮	Flavones	黄酮	C27H30O15	1	23666-13-9	751.812	15554.9	14400.8	57174.5	103962	98361.8	1.50292	0.02634	0.582082	0.118334	-3.07906	down
MWSmce553	Pirmenol	吡美诺醇	Alkaloids	生物碱	Piperidine alkaloids	哌啶类生物碱	C22H30N2O	2	68252-19-7	11596.2	63769.3	40761.8	1184.62	27416.1	27147.8	0.862315	0.327027	0.838827	2.08306	1.0587	insig
Lajp005875	Odoratin rutinoside	奥刀拉亭芸香糖苷	Flavonoids	黄酮	Flavones	黄酮	C29H34O15	3	-	13190.8	10787.9	19210.5	22788.4	632.26	632.26	1.15627	0.485211	0.841739	1.79559	0.844458	insig
Zmzp006906	Tricin-4'-O-[β-guaiacyl-(9''-O-p-coumaroyl)glycerol]ether	苜蓿素-4'-O-[β-愈创木基-(9''-O-对香豆酰)甘油基]醚	Flavonoids	黄酮	Flavones	黄酮	C36H32O13	3	-	55817	25199.1	14847	88031.6	14426	23866.7	0.190507	0.723744	0.922513	0.758866	-0.398084	insig
mws0251	Thymine	胸腺嘧啶	Nucleotides and derivatives	核苷酸及其衍生物	Nucleotides and derivatives	核苷酸及其衍生物	C5H6N2O2	2	65-71-4	141872	350380	295386	399043	114440	187679	0.354933	0.799749	0.938499	1.12333	0.167785	insig
WaJp002039	Coclaurine Glucoside*	Coclaurine Glucoside*	Alkaloids	生物碱	Isoquinoline alkaloids	异喹啉类生物碱	C23H29NO8	1	-	127082	99010.7	139725	94686.4	4444.67	4444.67	1.3932	0.0854435	0.684737	3.53188	1.82044	up
pma1751	N-(beta-D-Glucosyl)nicotinate	N-葡萄糖基烟酸	Others	其它类	Vitamin	维生素	C12H15NO7	3	-	44941.5	23475.4	30582.6	60597.1	74522.7	117676	1.6308	0.0824037	0.683676	0.391619	-1.35248	down
pmp000727	Feruloylhistamine	阿魏酰组胺	Alkaloids	生物碱	Phenolamine	酚胺	C15H17N3O3	2	94848-18-7	4.95012e+07	1.31013e+07	2.82194e+07	1.86028e+08	2.7574e+07	2.7724e+07	0.799505	0.443484	0.838827	0.376345	-1.40987	insig
Zbsp005715	Hesperetin-7-O-(6''-malonyl)glucoside	橙皮素-7-O-(6''-丙二酰)葡萄糖苷	Flavonoids	黄酮	Flavanones	二氢黄酮	C25H26O14	3	-	77487.8	25612.7	25124.7	24218.2	2846.98	2846.98	1.41063	0.191093	0.765849	4.28673	2.09988	up
Zmmp004587	Glutamyl-Leucyl-Leucine	谷氨酰-亮氨酰-亮氨酸	Amino acids and derivatives	氨基酸及其衍生物	Amino acids and derivatives	氨基酸及其衍生物	C17H31N3O6	3	-	51296.1	34340	2223.45	29300.7	39242.3	28442.9	0.631535	0.854406	0.951817	0.9059	-0.142577	insig
MWSprf004	Neochlorogenic acid (5-O-Caffeoylquinic acid)	新绿原酸 (5-O-咖啡酰奎宁酸)	Phenolic acids	酚酸类	Phenolic acids	酚酸类	C16H18O9	2	906-33-2	57812.2	101926	97381.8	43853.1	25380	5076.01	1.42194	0.0294209	0.625474	3.46014	1.79083	up
Lahp003147	N,N-cinnamoylbutanediamine	N,N-桂皮酰基丁二胺	Alkaloids	生物碱	Phenolamine	酚胺	C13H18N2O	1	-	446853	284094	3.97118e+06	613903	43231.3	43231.3	1.20715	0.382982	0.838827	6.71383	2.74714	up
Zbzp004253	Cyanidin-3-(6''-O-sinapoyl)-glucoside-5-glucoside	矢车菊素-3-(6''-O-芥子酰)-葡萄糖苷-5-葡萄糖苷	Flavonoids	黄酮	Anthocyanidins	花青素	C38H41O20+	3	-	206569	74942.5	65771.7	282674	123295	92419.3	0.692171	0.538068	0.860801	0.696812	-0.521159	insig
MWSHC20182	Cyclo(L-tyrosyl-D-proline)	环(L-酪氨酸-D-脯氨酸)	Amino acids and derivatives	氨基酸及其衍生物	Amino acids and derivatives	氨基酸及其衍生物	C14H16N2O3	3	61117-56-4	29969	13962.1	21941.6	32364.8	35132.5	2477.17	0.408614	0.912972	0.968648	0.941381	-0.0871489	insig
pmb0606	Chrysoeriol-7-O-glucuronide*	金圣草黄素-7-O-葡萄糖醛酸苷*	Flavonoids	黄酮	Flavones	黄酮	C22H20O12	3	-	77670.9	2534.98	405997	70694.1	66546.2	328506	0.568342	0.966423	0.986303	1.04392	0.0620156	insig
Lmmp003817	Kaempferol-3-O-(6''-malonyl)glucoside*	山柰酚-3-O-(6''-丙二酰)葡萄糖苷*	Flavonoids	黄酮	Flavonols	黄酮醇	C24H22O14	1	81149-02-2	227400	65980.3	37399.9	383360	8230.35	34670.9	0.38768	0.828727	0.943904	0.776003	-0.365867	insig
Wdhp004605	7-methoxy-1-[(4-methoxyphenyl)methyl]-2-methyl-3,4-dihydro-1h-isoquinolin-6-ol	7-甲氧基-1-[(4-甲氧基苯基)甲基]-2-甲基-3,4-二氢-1h-异喹啉-6-醇	Alkaloids	生物碱	Isoquinoline alkaloids	异喹啉类生物碱	C19H23NO3	2	-	172424	60281.5	95837.4	179507	119848	155618	1.00371	0.340781	0.838827	0.722114	-0.469701	insig
Lmhp009890	LysoPC 20:3	溶血磷脂酰胆碱 20:3	Lipids	脂质	LPC	溶血磷脂酰胆碱	C28H52NO7P	1	1199257-41-4	10558.7	10558.7	10558.7	755244	10558.7	10558.7	0.852184	0.42265	0.838827	0.0408008	-4.61526	insig
Lmjp005016	Cirsiliol (3',4',5-Trihydroxy-6,7-Dimethoxyflavone)	条叶蓟素	Flavonoids	黄酮	Flavones	黄酮	C17H14O7	3	34334-69-5	25091.4	28800.7	31667	163425	22162.8	15217.9	0.374069	0.509767	0.851525	0.426079	-1.23081	insig
Wbmp001584	demethylcoclaurine-glucose*	去甲基十二烷基葡萄糖*	Alkaloids	生物碱	Alkaloids	生物碱	C22H27NO8	3	-	39684.8	9883.75	86889.9	30236.6	1351.61	1351.61	1.23556	0.261152	0.816049	4.14266	2.05056	up
MWSHC20158	5-Methoxyfurfural	5-甲氧基糠醛	Others	其它类	Aldehyde compounds	醛类化合物	C6H6O3	3	21300-07-2	240844	51301.2	175647	10260.2	10260.2	10260.2	1.76209	0.120005	0.707476	15.1976	3.92577	up
Zbzp003832	Isovitexin-8-O-xyloside	异牡荆素-8-O-木糖苷	Flavonoids	黄酮	Flavones	黄酮	C26H28O14	3	-	49965.3	29574.9	2405.3	109675	46761.9	54382.8	1.1315	0.158419	0.731549	0.3887	-1.36327	down
MWSHY0028	Neohesperidin Dihydrochalcone (Nhdc)	新橙皮苷二氢查耳酮	Flavonoids	黄酮	Chalcones	查耳酮	C28H36O15	3	20702-77-6	10314.4	31179.9	37119.9	30696	81600.1	78731.2	1.25912	0.137182	0.71982	0.411534	-1.28092	down
MWSmce149	Higenamine*	去甲乌药碱; 和乌胺*	Alkaloids	生物碱	Isoquinoline alkaloids	异喹啉类生物碱	C16H17NO3	3	5843-65-2	61742.8	20571.6	69916.5	1296.79	1296.79	41449.8	1.31003	0.151606	0.728662	3.45639	1.78927	up
Zbsp005409	Tricin-5-O-(3'-malonyl)glucoside-7-O-syringylalcoholether	苜蓿素-5-O-(3'-丙二酰基)葡萄糖苷-7-丁香醇醚	Flavonoids	黄酮	Flavones	黄酮	C35H36O18	3	-	39865.9	6294.4	28161.6	17852.8	1022.75	1022.75	1.24353	0.202488	0.765849	3.73508	1.90114	up
pmb0790	Pyridoxine-5'-O-diglucoside	吡哆醇-5'-O-二葡萄糖苷	Others	其它类	Vitamin	维生素	C20H31NO13	2	-	598473	560345	629074	599124	876195	789875	1.2894	0.18598	0.765738	0.789289	-0.341375	insig
mws1050	O-Acetylserine	O-乙酰丝氨酸	Amino acids and derivatives	氨基酸及其衍生物	Amino acids and derivatives	氨基酸及其衍生物	C5H9NO4	3	5147-00-2	309625	474720	332119	296139	307131	375457	0.693276	0.484153	0.841739	1.14073	0.189956	insig
Zbqp000552	Nicotine N-glucoside	尼古丁N-葡萄糖苷	Alkaloids	生物碱	Pyridine alkaloids	吡啶类生物碱	C16H25N2O5+	2	-	1512.23	8884.46	1512.23	52157.4	29463.3	41046	1.71151	0.0197134	0.534318	0.0970835	-3.36463	down
Lazn004110	Trans-3,4-Divanillyltetrahydrofuran*	Trans-3,4-Divanillyltetrahydrofuran*	Lignans and Coumarins	木脂素和香豆素	Lignans	木脂素	C20H24O5	1	-	45991.1	199071	30636.7	78100	103245	106953	0.573423	0.945284	0.974652	0.956299	-0.0644665	insig
pmb0786	D-Glucosamine	D-氨基葡萄糖	Others	其它类	Saccharides	糖类	C6H13NO5	3	3416-24-8	56069	45094.1	31133.5	109217	114010	67235.4	1.60408	0.0521771	0.657122	0.455469	-1.13458	down
mws2218	Caffeine	咖啡碱	Alkaloids	生物碱	Alkaloids	生物碱	C8H10N4O2	3	58-08-2	4439.98	80534.4	114503	171696	59419.3	58859.3	0.713292	0.576994	0.869138	0.687912	-0.539705	insig
MWS20158	Pinoresinol-4,4'-O-diglucoside	松脂醇-4,4'-O-二葡萄糖苷	Lignans and Coumarins	木脂素和香豆素	Lignans	木脂素	C32H42O16	2	63902-38-5	124658	2964.69	2964.69	2964.69	2964.69	2964.69	0.835817	0.42265	0.838827	14.6825	3.87603	insig
mws1078	Anthranilic Acid	邻氨基苯甲酸	Phenolic acids	酚酸类	Phenolic acids	酚酸类	C7H7NO2	2	118-92-3	120136	211400	142123	168500	58172.5	88804.7	1.04418	0.288012	0.820706	1.50141	0.586316	insig
Lmlp002990	Isosaponarin(Isovitexin-4'-O-glucoside)	异皂草苷(异牡荆黄素-4'-O-葡萄糖苷)	Flavonoids	黄酮	Flavones	黄酮	C27H30O15	3	19416-87-6	31823.6	58334.2	2159.44	30054.1	52874.2	86428.9	0.913725	0.327661	0.838827	0.545104	-0.875398	insig
Zmxp004480	Chrysoeriol-7-O-gentiobioside	金圣草黄素-7-O-龙胆双糖苷	Flavonoids	黄酮	Flavones	黄酮	C28H32O16	3	-	30278.2	23430.1	26987.5	67877.1	1802.15	23355	0.512581	0.852547	0.951817	0.867377	-0.205268	insig
Walp008102	2-Aminooctadecane-1,4-diol	2-氨基十八烷-1,4-二醇	Lipids	脂质	Sphingolipids	鞘脂	C18H39NO2	2	-	2367.48	99316.8	24319	2367.48	42743	55329.8	0.0173781	0.814762	0.94027	1.25451	0.327124	insig
pmb0738	Tricin-7-O-(2''-Sinapoyl)glucoside	苜蓿素-7-O-(2''-芥子酰)葡萄糖苷	Flavonoids	黄酮	Flavones	黄酮	C34H34O16	3	-	1314.82	1314.82	1314.82	505782	1314.82	1314.82	0.852184	0.42265	0.838827	0.0077584	-7.01003	insig
Lmhp009497	LysoPE 20:4*	溶血磷脂酰乙醇胺 20:4*	Lipids	脂质	LPE	溶血磷脂酰乙醇胺	C25H44NO7P	2	-	461499	142349	400251	99008.4	99922.1	65008.3	1.58249	0.125794	0.707476	3.80429	1.92763	up
MWSmce657	3-Aminopropionitrile	3-氨基丙腈	Alkaloids	生物碱	Alkaloids	生物碱	C3H6N2	3	151-18-8	10958.6	10013.8	8397.29	8255.77	13612.5	8709.95	0.0913481	0.844563	0.949038	0.960479	-0.0581748	insig
Lmqp000377	Pyrroline	吡咯啉	Alkaloids	生物碱	Pyrrole alkaloids	吡咯类生物碱	C4H7N	3	638-31-3	55674.9	323292	33491.4	96214.9	288122	332620	0.92957	0.441037	0.838827	0.575291	-0.797637	insig
Wayp007255	N-Nonanoyl nornicotine	N-壬酰基去甲烟碱	Alkaloids	生物碱	Pyridine alkaloids	吡啶类生物碱	C18H28N2O	3	-	145349	28232.6	2192.41	2192.41	2192.41	2192.41	1.27426	0.328646	0.838827	26.7246	4.7401	up
Zmbp102503	Bergaptol-O-β-D-glucoside	香柑醇-O-8-β-D-葡萄糖苷	Others	其它类	Others	其它	C17H16O9	3	-	97491.2	83289.2	101250	113599	169672	91031	1.02456	0.317743	0.838827	0.753485	-0.40835	insig
Lmsp004301	3',5,5',7-Tetrahydroxyflavanone-7-O-glucoside*	3',5,5',7-四羟基黄烷酮-7-O-β-D-葡萄糖苷*	Flavonoids	黄酮	Flavanones	二氢黄酮	C21H22O11	1	-	94261.3	46143.7	199564	544822	1.20061e+06	449408	1.65779	0.115309	0.707476	0.154895	-2.69064	down
Lmlp005236	Dihydrokaempferol-3-O-glucoside*	二氢山柰酚-3-O-葡萄糖苷*	Flavonoids	黄酮	Flavanonols	二氢黄酮醇	C21H22O11	1	31049-08-8	94261.3	46143.7	199564	544822	1.20061e+06	449408	1.65779	0.115309	0.707476	0.154895	-2.69064	down
Zbkp001103	Multiflorine	多花碱	Alkaloids	生物碱	Alkaloids	生物碱	C15H22N2O	2	529-80-6	2054.83	2054.83	100491	16003.5	2054.83	2054.83	0.379561	0.481938	0.841739	5.20062	2.37868	insig
Yxxp005044	Balanophonin	蛇菰宁;蛇菰脂醛素	Lignans and Coumarins	木脂素和香豆素	Lignans	木脂素	C20H20O6	3	118916-57-7	364513	227997	226696	236040	216289	272958	0.518689	0.573596	0.868948	1.12949	0.175673	insig
Zmtp102902	α-Hydrojuglone glucoside	α-氢化胡桃叶醌葡萄糖苷	Quinones	醌类	Quinones	醌类	C16H18O8	2	-	1.97131e+06	2.2188e+06	1.20782e+06	82101.7	915518	82101.7	1.5297	0.0253735	0.572477	4.99938	2.32175	up
Zbqp003540	L-isoleucyl-L-aspartyl-L-isoleucine	L-异亮氨酸-L-天冬氨酰-L-苏氨酸	Amino acids and derivatives	氨基酸及其衍生物	Amino acids and derivatives	氨基酸及其衍生物	C16H29N3O6	3	-	82700.8	8088.45	8088.45	103440	200205	80205.7	1.42799	0.108465	0.703077	0.257595	-1.95683	down
MWSmce329	Antiarol; 3,4,5-Trimethoxyphenol	3,4,5-三甲氧基苯酚	Others	其它类	Others	其它	C9H12O4	1	642-71-7	868707	142521	118359	214804	247754	254151	0.0334649	0.632533	0.891493	1.57608	0.656338	insig
Lamp006484	3-[(3,4-dihydroxyphenyl)methylidene]-5,7-dihydroxy-6-methoxy-2h-1-benzopyran-4-one malonyl glucosyl rhamnoside*	3-[(3,4-二羟基苯基)亚甲基]-5,7-二羟基-6-甲氧基-2h-1-苯并吡喃-4-酮 丙二酰葡萄糖基鼠李糖苷*	Flavonoids	黄酮	Other Flavonoids	其它类黄酮	C32H36O19	2	-	297.882	297.882	14493.8	515980	297.882	297.882	0.40132	0.433405	0.838827	0.0292108	-5.09735	insig
ZbWp003008	N-Ethylphenylalanine	N-乙基苯丙氨酸	Amino acids and derivatives	氨基酸及其衍生物	Amino acids and derivatives	氨基酸及其衍生物	C11H15NO2	3	-	4.94752e+06	130138	157632	2.97225e+06	8246.83	99144.8	0.523607	0.724755	0.922513	1.69997	0.765508	insig
Lcsp003225	Leu-Glu-Phe	L-亮氨酸-L-谷氨酸-L-苯丙氨酸	Amino acids and derivatives	氨基酸及其衍生物	Amino acids and derivatives	氨基酸及其衍生物	C20H29N3O6	2	-	315083	203670	334723	218811	182307	12333.9	1.04992	0.136558	0.71982	2.06427	1.04563	up
Smrp001932	3-(3',4',5'-trimethoxyphenyl)-1,2-propanediol	3-(3',4',5'-三甲氧基苯基)-1,2-丙二醇	Phenolic acids	酚酸类	Phenolic acids	酚酸类	C12H18O5	3	-	34777.6	35268.6	99535.6	100122	47198	132229	0.961821	0.327734	0.838827	0.606626	-0.72112	insig
Ladp002935	3-quinolinecarboxylic acid	3-喹啉羧酸	Alkaloids	生物碱	Quinoline alkaloids	喹啉类生物碱	C10H7NO3	3	-	177917	77475.4	128941	573657	767879	1.81132e+06	1.74271	0.137542	0.71982	0.1219	-3.03623	down
Zbhp004191	Chrysin-5,7-Di-O-glucoside	白杨素-5,7-二-O-葡萄糖苷	Flavonoids	黄酮	Flavones	黄酮	C27H30O14	3	-	63728.9	6635	7238.13	51406.1	12352.7	23271.8	0.571018	0.895672	0.963077	0.891665	-0.165426	insig
Latp003160	6-Hydroxymellein	6-羟基蜂蜜曲菌素	Lignans and Coumarins	木脂素和香豆素	Coumarins	香豆素	C10H10O4	3	70901-60-9	9119.26	9119.26	9119.26	211308	76965.4	70654.7	1.81234	0.13757	0.71982	0.0762208	-3.71367	down
zjbp111643	neopetasane	neopetasane	Terpenoids	萜类	Sesquiterpenoids	倍半萜	C15H22O	3	-	238477	199616	185379	48733.7	184233	81972.4	1.37552	0.113901	0.707476	1.97966	0.985251	insig
pmp000013	Eupatilin-7-O-glucoside	异泽兰黄素-7-O-葡萄糖苷	Flavonoids	黄酮	Flavones	黄酮	C24H26O12	1	-	158633	16166.5	382424	1580.88	1580.88	1580.88	1.71129	0.226189	0.78658	117.492	6.87642	up
pma1303	LysoPC 16:2*	溶血磷脂酰胆碱 16:2*	Lipids	脂质	LPC	溶血磷脂酰胆碱	C24H46NO7P	1	-	3464.91	3464.91	3464.91	165575	175896	3464.91	1.32616	0.183892	0.765513	0.0301352	-5.05241	down
Lajp005193	Gardenin C 5-glucoside	栀子黄素 C-5-葡萄糖苷	Flavonoids	黄酮	Flavones	黄酮	C26H30O14	2	-	166601	61350.3	108134	8023.37	8023.37	130297	1.20047	0.286708	0.820706	2.29655	1.19947	up
Zbsp005819	Tricin-4'-O-syringylglyceryl ether-7-O-glucoside*	苜蓿素-4'-O-丁香甘油醚-7-O-葡萄糖苷*	Flavonoids	黄酮	Flavones	黄酮	C34H38O17	3	-	16277.1	577.864	5388.64	181428	18349.1	7334.74	1.14039	0.387836	0.838827	0.107399	-3.21895	down
pmp001290	Apigenin-7-O-(2''-glucurosyl)glucuronide	芹菜素-7-O-(2''-葡萄糖醛酸基)葡萄糖醛酸苷	Flavonoids	黄酮	Flavones	黄酮	C27H26O17	3	74696-01-8	22736.3	41983.6	15710.5	1310.16	1310.16	1310.16	1.84934	0.0831807	0.684737	20.4633	4.35497	up
Zbzp000519	Retronecine	倒千里光裂碱	Alkaloids	生物碱	Pyrrole alkaloids	吡咯类生物碱	C8H13NO2	2	480-85-3	502348	1.14115e+06	753869	458873	2.27505e+06	1.75812e+06	0.74165	0.325516	0.838827	0.533692	-0.90592	insig
Zbqp000579	3-(Pyrazol-1-yl)-L-alanine	3-(吡唑-1-基)-L-丙氨酸	Amino acids and derivatives	氨基酸及其衍生物	Amino acids and derivatives	氨基酸及其衍生物	C6H9N3O2	1	2734-48-7	502348	1.14115e+06	753869	458873	2.27505e+06	1.75812e+06	0.74165	0.325516	0.838827	0.533692	-0.90592	insig
Zmdp000917	δ-Guanidinovaleric acid	δ-胍基新戊酸	Organic acids	有机酸	Organic acids	有机酸	C6H13N3O2	3	462-93-1	5296.7	5296.7	46339.4	68527.2	55762.4	26483.5	1.28345	0.166674	0.740315	0.377606	-1.40505	down
Lmlp002205	Isololiolide	异黑麦草内酯	Terpenoids	萜类	Monoterpenoids	倍萜	C11H16O3	3	38274-00-9	22822	1887.62	43883.3	24217.4	9438.11	22599	0.32133	0.775445	0.932884	1.21933	0.286089	insig
pmb0680	Vitexin-7-O-(6''-p-coumaroyl)glucoside	牡荆素-7-O-(6''-对香豆酰)葡萄糖苷	Flavonoids	黄酮	Flavones	黄酮	C36H36O17	3	-	39730.3	14376	46106.2	35025.9	28745.5	33733.5	0.223701	0.934988	0.970874	1.02777	0.0395157	insig
Wagp003695	N-(Isoferuloyl)-Glutamic Acid	N-(异阿魏酰)-谷氨酸	Alkaloids	生物碱	Phenolamine	酚胺	C15H17NO7	3	-	204949	125302	234229	356869	78244.3	97914.9	0.455953	0.920731	0.969703	1.059	0.0827083	insig
MWStz187	Calycanthine	腊梅碱	Alkaloids	生物碱	Pyridine alkaloids	吡啶类生物碱	C22H26N4	3	595-05-1	45894.5	58541	145477	4259.93	21299.6	4259.93	1.6538	0.139685	0.719827	8.38083	3.06709	up
mws2591	2,4-Dihydroxy-1,4-benzoxazin-3-one(DIBOA)	2,4-二羟基-1,4-苯并噁嗪酮-3-酮	Alkaloids	生物碱	Alkaloids	生物碱	C8H7NO4	3	17359-54-5	44060.9	28308.4	34870.2	550496	2116.85	2116.85	0.458091	0.500242	0.84932	0.193319	-2.37095	insig
Lmcp003522	Baldrinal	缬草醛	Terpenoids	萜类	Monoterpenoids	倍萜	C12H10O4	2	18234-46-3	387527	264479	227786	303097	117619	146889	1.12993	0.240399	0.793222	1.55001	0.632278	insig
Lmdp002901	2,6-Dihydroxy-4-isopropylphenyl-1-O-β-D-glucoside	2,6-二羟基-4-异丙基苯-1-O-β-D-葡萄糖苷	Others	其它类	Others	其它	C15H22O8	3	-	4302.88	73153.1	106129	4302.88	21514.4	96108	0.309608	0.643795	0.89749	1.50572	0.590452	insig
Cmcp004879	Vinervine	长春文	Alkaloids	生物碱	Plumerane	吲哚类生物碱	C20H22N2O3	3	1963-86-6	725123	13301.7	352153	887292	439738	667908	0.954371	0.29386	0.824803	0.546673	-0.871251	insig
MWSHY0111	Calycosin-7-O-glucoside	毛蕊异黄酮苷	Flavonoids	黄酮	Isoflavones	异黄酮	C22H22O10	3	20633-67-4	98647.2	64783.6	12956.7	234507	126898	82402	1.19599	0.178959	0.763253	0.397442	-1.33118	down
Lcsp001547	Pro-Leu-Asp*	脯氨酰-亮氨酰-天冬氨酸*	Amino acids and derivatives	氨基酸及其衍生物	Amino acids and derivatives	氨基酸及其衍生物	C15H25N3O6	2	-	176037	117945	102197	66636.5	77062.3	153238	0.893629	0.404118	0.838827	1.33422	0.415997	insig
Lcsp001705	Pro-Ile-Asp*	脯氨酰-异亮氨酰-天冬氨酸*	Amino acids and derivatives	氨基酸及其衍生物	Amino acids and derivatives	氨基酸及其衍生物	C15H25N3O6	2	-	176037	117945	102197	66636.5	77062.3	153238	0.893629	0.404118	0.838827	1.33422	0.415997	insig
Wcop004647	6a-methyl-10-methylene-5,11-dioxododecahydro-9H-9,11a-methanonaphtho[1',2':1,7]cyclohepta[1,2-b]oxirene-3-carboxylic acid	6a-methyl-10-methylene-5,11-dioxododecahydro-9H-9,11a-methanonaphtho[1',2':1,7]cyclohepta[1,2-b]oxirene-3-carboxylic acid	Terpenoids	萜类	Ditepenoids	二萜	C19H22O5	3	-	7882.9	7882.9	7882.9	436376	294074	7882.9	1.32482	0.199223	0.765849	0.0320298	-4.96444	down
Lmsp013456	3-Hydroxytaraxastan-28,20-olide	3-羟基蒲公英甾烷-28,20-内酯	Terpenoids	萜类	Triterpene	三萜	C30H46O3	3	-	466.064	6579.81	10896.6	8146.18	11346.3	8915.41	0.892404	0.369808	0.838827	0.631601	-0.662915	insig
Lcyp000036	Avenanthramide G	燕麦蒽酰胺 G	Alkaloids	生物碱	Phenolamine	酚胺	C16H13NO5	3	-	60096.2	10448.3	78362.6	2063.11	2063.11	2063.11	1.72128	0.143716	0.720936	24.0587	4.58849	up
Lmyp001815	2,4-Dihydroxy-1,4-benzoxazin-3(4H)-one glucoside (DIBOA glucose)	2,4-二羟基-1,4-苯并噁嗪-3(4H)-酮 葡萄糖苷 (DIBOA glucose)	Alkaloids	生物碱	Alkaloids	生物碱	C14H17NO9	1	155835-54-4	98838	1441.93	1441.93	52137.8	1441.93	1441.93	0.0957933	0.699184	0.915772	1.84876	0.886558	insig
Lhzp102808	Sesamin	芝麻素	Lignans and Coumarins	木脂素和香豆素	Lignans	木脂素	C20H18O6	1	607-80-7	4628.9	4628.9	76945.6	4628.9	4628.9	40563.8	0.164222	0.683561	0.913703	1.73024	0.790973	insig
Lmmp004257	6-C-Methylquercetin-3-O-rhamnoside	6-C-甲基槲皮素-3-O-鼠李糖苷	Flavonoids	黄酮	Flavonols	黄酮醇	C22H22O11	3	-	2017.51	2017.51	27859.1	49172.2	48903.9	73363.1	1.52721	0.017195	0.523494	0.186038	-2.42633	down
MWS0700	Neopterin	新蝶呤	Alkaloids	生物碱	Alkaloids	生物碱	C9H11N5O4	3	2009-64-5	14928.3	24272.3	19012	7253.42	22700.4	61982.7	0.188495	0.563063	0.864589	0.633182	-0.659308	insig
pme0181	3-Methyl-L-Histidine*	3-甲基-L-组氨酸*	Amino acids and derivatives	氨基酸及其衍生物	Amino acids and derivatives	氨基酸及其衍生物	C7H11N3O2	2	368-16-1	167853	280266	328029	11766.8	511130	312725	0.541162	0.90672	0.966935	0.928826	-0.10652	insig
MWS0933	1-Methylhistidine*	1-甲基组氨酸*	Amino acids and derivatives	氨基酸及其衍生物	Amino acids and derivatives	氨基酸及其衍生物	C7H11N3O2	2	332-80-9	167853	280266	328029	11766.8	511130	312725	0.541162	0.90672	0.966935	0.928826	-0.10652	insig
Hmcp002316	Isorhamnetin-3-O-arabinoside	异鼠李素-3-O-阿拉伯糖苷	Flavonoids	黄酮	Flavonols	黄酮醇	C21H20O11	3	-	2802.6	2802.6	2802.6	35304.5	14013	25898.1	1.82894	0.0687254	0.657122	0.111783	-3.16123	down
Zmmp000969	5-Ribofuranosylnicotinamide	5-呋喃核糖基烟酰胺	Nucleotides and derivatives	核苷酸及其衍生物	Nucleotides and derivatives	核苷酸及其衍生物	C11H14N2O5	3	107325-67-7	68849.7	48928.7	67598.7	3885.04	3885.04	3885.04	1.8765	0.0121506	0.52109	15.9052	3.99143	up
MWStz545	5-O-Feruloylquinic acid*	5-O-阿魏酰奎尼酸*	Phenolic acids	酚酸类	Phenolic acids	酚酸类	C17H20O9	1	40242-06-6	13914.3	13914.3	13914.3	658231	1.12764e+06	632269	1.87345	0.0389021	0.643088	0.0172624	-5.85622	down
mws1660	Schaftoside	夏佛塔苷	Flavonoids	黄酮	Flavones	黄酮	C26H28O14	1	51938-32-0	32103.2	992.901	11970.3	76997.9	22108.8	35891	1.16103	0.206347	0.765849	0.333831	-1.58281	down
Lakp003115	5-O-β-D-Glucopyranosyl-3-hydrobenzo(b)fu-ran-2-one	5-氧-β-D-吡喃葡萄糖基-3-羟基苯并(b)呋喃-2-酮	Others	其它类	Lactones	内酯类化合物	C14H16O8	2	-	287915	29107.2	664105	404624	604932	973310	1.0271	0.250773	0.807468	0.494802	-1.01508	down
Labp005025	5-O-Malonylisosakuranin	5-O-丙二酰异樱花苷	Flavonoids	黄酮	Flavanones	二氢黄酮	C25H26O13	2	-	239792	76526.2	37702.8	3190.31	336458	3190.31	0.906639	0.978386	0.989827	1.03262	0.0463056	insig
Lmjp101401	Bismurrangatin	双长叶九里香内酯二醇	Lignans and Coumarins	木脂素和香豆素	Coumarins	香豆素	C30H30O9	2	-	239792	76526.2	37702.8	3190.31	336458	3190.31	0.906639	0.978386	0.989827	1.03262	0.0463056	insig
Smjp002269	N-p-Coumaroyltyrosine	N-对香豆酰酪氨酸	Amino acids and derivatives	氨基酸及其衍生物	Amino acids and derivatives	氨基酸及其衍生物	C18H17NO5	3	77201-66-2	16419.7	4942.15	9435.02	14292.5	12099.7	33001	1.11001	0.290688	0.823119	0.518524	-0.947517	insig
Smgp004575	Quercetin-5-O-β-D-glucoside*	槲皮素-5-O-β-D-葡萄糖苷*	Flavonoids	黄酮	Flavonols	黄酮醇	C21H20O12	3	-	247615	57558.9	299681	159687	157134	382778	0.424346	0.778415	0.934174	0.864575	-0.209936	insig
Lmdp003286	Quercetin-3-O-alloside; Isohyperoside*	槲皮素-3-O-阿洛糖苷; 异金丝桃苷*	Flavonoids	黄酮	Flavonols	黄酮醇	C21H20O12	3	35589-21-0	247615	57558.9	299681	159687	157134	382778	0.424346	0.778415	0.934174	0.864575	-0.209936	insig
zjbp110810	6,8-dihydroxy-2-[2-(3'-hydroxy-4'-methoxyphenyl)ethyl]chromone	6,8-二羟基-2-[2-(3'-羟基-4'-甲氧基苯基)乙基]色酮	Others	其它类	Chromone	色酮类	C18H16O6	2	-	59146.7	541.586	541.586	541.586	541.586	541.586	0.835817	0.42265	0.838827	37.0701	5.21218	insig
Lmyp004617	Pinocembrin-7-O-glucoside (Pinocembroside)	乔松素-7-O-葡萄糖苷 (乔松苷)	Flavonoids	黄酮	Flavanones	二氢黄酮	C21H22O9	3	75829-43-5	959.368	959.368	51016.8	63644	73262.1	80401.2	1.40992	0.0715737	0.657122	0.243598	-2.03743	down
MWSHY0162	Quercetin-3-O-sophoroside (Baimaside)	槲皮素-3-O-槐糖苷(白麻苷)	Flavonoids	黄酮	Flavonols	黄酮醇	C27H30O17	2	18609-17-1	79223.7	23962.7	11079.3	54523.5	4037.68	23180.2	0.43435	0.695622	0.915772	1.39789	0.483255	insig
Qmqp101718	Isofuranodiene	异呋喃醇二烯	Terpenoids	萜类	Sesquiterpenoids	倍半萜	C15H20O	2	57566-47-9	102537	40455.1	267545	53232.6	268698	36817.1	0.292827	0.872486	0.956928	1.14436	0.194541	insig
MWSHY0089	5,4'-Dihydroxy-7-methoxyflavanone (Sakuranetin)	5,4'-二羟基-7-甲氧基黄烷酮 (樱花素)	Flavonoids	黄酮	Flavanones	二氢黄酮	C16H14O5	3	2957-21-3	60656.1	1793.72	1793.72	1793.72	1793.72	1793.72	0.835817	0.42265	0.838827	11.9386	3.57756	insig
Qmyp101321	2-(1',2'-Dihydroxy-1'-methylethyl)-6,10-dimethyl-9-hydroxy-spirodec-6-en-8-on	2-(1',2'-Dihydroxy-1'-methylethyl)-6,10-dimethyl-9-hydroxy-spirodec-6-en-8-on	Terpenoids	萜类	Sesquiterpenoids	倍半萜	C15H24O4	3	-	61485.7	49810.2	19655.5	29311.2	3358.44	3358.44	1.37507	0.113811	0.707476	3.6347	1.86184	up
Sagp002728	Maesopsin 4-O-Glucoside(Hovetrichoside C)	墨沙酮 4-O-葡萄糖苷(Hovetrichoside C)	Flavonoids	黄酮	Other Flavonoids	其它类黄酮	C21H22O11	3	-	104873	89573.1	172494	173010	68231.1	159891	0.150503	0.798747	0.938217	0.91476	-0.128536	insig
pmb0863	LysoPC 16:2(2n isomer)*	溶血磷脂酰胆碱 16:2(2n异构)*	Lipids	脂质	LPC	溶血磷脂酰胆碱	C24H46NO7P	1	-	1755.46	93453.4	1755.46	106184	143093	42073.2	1.27778	0.202029	0.765849	0.33281	-1.58723	down
Lcfp041728	5-Methylcoumarin-4-cellobioside	5-甲基香豆酰-4-纤维二糖苷	Lignans and Coumarins	木脂素和香豆素	Coumarins	香豆素	C22H28O13	2	109974-31-4	13878.3	13878.3	13878.3	325780	482005	266065	1.87043	0.0332718	0.625474	0.0387716	-4.68886	down
MWSmce521	Dobutamine	多巴酚丁胺	Alkaloids	生物碱	Alkaloids	生物碱	C18H23NO3	2	34368-04-2	13521.6	25295.9	86646.8	32056	32241	57266.9	0.368131	0.961045	0.984402	1.03208	0.045561	insig
MWSHC2011	5-Hydroxy-L-tryptophan	5-羟基-L-色氨酸	Amino acids and derivatives	氨基酸及其衍生物	Amino acids and derivatives	氨基酸及其衍生物	C11H12N2O3	3	4350-09-8	416162	811538	247656	950415	1.43752e+06	2.33496e+06	1.53297	0.101048	0.698636	0.312384	-1.67861	down
MWS4309	Glycyl-tryptophan	甘氨酰-色氨酸	Amino acids and derivatives	氨基酸及其衍生物	Amino acids and derivatives	氨基酸及其衍生物	C13H15N3O3	3	2390-74-1	665990	251535	443816	469399	516311	696160	0.775169	0.492729	0.845795	0.809421	-0.305037	insig
Lcfp121084	N-acetyltyramine1-O-beta-glucoside	N-乙酰基酪胺1-O-β-葡萄糖	Alkaloids	生物碱	Alkaloids	生物碱	C16H23NO7	2	-	64554.3	49487.7	55700.3	2342.6	2342.6	2342.6	1.88059	0.00643367	0.475823	24.153	4.59413	up
MWStz029	Venoterpine	喜树次碱,文特品	Alkaloids	生物碱	Pyridine alkaloids	吡啶类生物碱	C9H11NO	3	17948-42-4	146660	5613.93	100761	407969	5613.93	5613.93	0.31364	0.725824	0.922513	0.603619	-0.728291	insig
pma0702	N1,N8-Bis(sinapoyl)spermidine	N1,N8-双(芥子酰)亚精胺	Alkaloids	生物碱	Phenolamine	酚胺	C29H39N3O8	3	-	33208.4	58804	804.365	804.365	25884.6	117720	0.0643066	0.692711	0.913703	0.642736	-0.637702	insig
pme2062	Trans-Zeatin	反式玉米素	Alkaloids	生物碱	Alkaloids	生物碱	C10H13N5O	3	1637-39-4	59100.4	34285.7	1583.96	101285	106490	92254.2	1.2182	0.0473886	0.657122	0.316536	-1.65956	down
Hmcp001824	Ailanindole	9-氨基吡啶并(1,2-a)吲哚6,10-二酮	Alkaloids	生物碱	Plumerane	吲哚类生物碱	C12H8N2O2	3	159903-51-2	463738	949873	877274	1.05258e+06	342937	353387	0.733417	0.55872	0.864589	1.3099	0.389453	insig
Zbsp005182	Tricin-5-O-(3'-malonyl)glucoside-7-O-rhamnoside*	苜蓿素-5-O-(3'-丙二酰基)葡萄糖苷-7-O-鼠李糖苷*	Flavonoids	黄酮	Flavones	黄酮	C32H36O19	2	-	1194.2	1194.2	33792.9	714037	1194.2	1194.2	0.399429	0.4407	0.838827	0.0505025	-4.3075	insig
Hmbp001276	Gallacetophenone	没食子苯乙酮	Others	其它类	Ketone compounds	酮类化合物	C8H8O4	3	528-21-2	105921	87113	178192	232456	228618	185428	1.50256	0.0601854	0.657122	0.574206	-0.800359	insig
Zbkp003172	Brassicanal A	芸苔醛A	Alkaloids	生物碱	Alkaloids	生物碱	C10H9NOS	2	-	42778.9	95004.7	199077	6604.98	6604.98	6604.98	1.78668	0.148101	0.728504	17.0003	4.08749	up
Lcsp001437	Ala-Leu-Glu	L-丙氨酰-L-亮氨酰-L-谷氨酸	Amino acids and derivatives	氨基酸及其衍生物	Amino acids and derivatives	氨基酸及其衍生物	C14H25N3O6	2	-	616748	21556.4	425673	370649	461422	240096	0.556625	0.989417	0.994274	0.992362	-0.0110622	insig
Wasdp06458	Aspewentin A	Aspewentin A	Terpenoids	萜类	Ditepenoids	二萜	C19H26O	2	-	548069	14591	14591	146191	1.05804e+06	285247	1.11662	0.424053	0.838827	0.387553	-1.36754	down
Qmxp101501	13-Carboxy-blumenol C	13-羧基布卢姆醇C	Terpenoids	萜类	Monoterpenoids	倍萜	C13H20O4	2	-	43892.6	62067	88945.6	101180	140138	288328	1.47965	0.184448	0.765513	0.367992	-1.44225	down
Layp005773	Ageconyflavone B-4'-glucoside	胜红蓟黄酮 B-4'-葡萄糖苷	Flavonoids	黄酮	Flavones	黄酮	C25H28O12	3	-	2931.63	2931.63	80169	67130.9	169055	205728	1.43132	0.0844959	0.684737	0.194681	-2.36082	down
MWSmce446	Cimifugin-7-O-glucoside	升麻素-7-O-葡萄糖苷	Others	其它类	Chromone	色酮类	C22H28O11	2	80681-45-4	145017	7563.59	368939	347295	565397	888989	1.21632	0.0970256	0.698636	0.289462	-1.78855	down
MWSHY0140	3-Hydroxy-3'-methoxyflavone	3-羟基-3'-甲氧基黄酮	Flavonoids	黄酮	Flavones	黄酮	C16H12O4	3	76666-32-5	20399.9	8019.5	17976.5	1056.45	1056.45	1056.45	1.83578	0.0626865	0.657122	14.6389	3.87174	up
pmf0526	Isoimperatorin	异欧前胡素	Lignans and Coumarins	木脂素和香豆素	Coumarins	香豆素	C16H14O4	3	482-45-1	404113	2311.63	2311.63	115431	833991	202756	1.20731	0.410779	0.838827	0.354751	-1.49512	down
Sasp000810	2'-Deoxymugineic acid	2-脱氧麦根酸	Alkaloids	生物碱	Alkaloids	生物碱	C12H20N2O7	1	74235-24-8	6.5541e+06	8.99813e+06	4.31559e+06	5.77203e+06	9.04225e+06	7.77527e+06	0.547554	0.61556	0.887352	0.879513	-0.185223	insig
Lcyp000028	Avenanthramide A	燕麦蒽酰胺 A	Alkaloids	生物碱	Phenolamine	酚胺	C16H13NO5	3	108605-70-5	19711	1055.95	1055.95	25270.8	5279.77	19387.8	1.12197	0.336887	0.838827	0.436996	-1.19431	down
pmb0635	Vitexin-7-O-(6''-feruloyl)glucoside-4'-O-glucoside	牡荆素-7-O-(6''-阿魏酰)葡萄糖苷-4'-O-葡萄糖苷	Flavonoids	黄酮	Flavones	黄酮	C43H48O23	3	-	17414.2	2655.95	2655.95	33844.1	13644	2655.95	0.693977	0.441835	0.838827	0.453217	-1.14173	insig
Wbjp005125	Terrestriamide	蒺藜酰胺	Alkaloids	生物碱	Alkaloids	生物碱	C18H17NO5	2	-	13860.3	13860.3	13860.3	156945	729049	224339	1.79664	0.187163	0.765849	0.037449	-4.73893	down
Zbkp003623	6-Tuliposide B*	6-郁金香苷B*	Others	其它类	Others	其它	C11H18O9	2	-	45521.8	180748	510241	8555.97	8555.97	8555.97	1.70187	0.228126	0.788943	28.6938	4.84267	up
Jmhp002020	norcoclaurine-6-O-glucoside*	去甲基乌药碱-6-O-葡萄糖苷*	Alkaloids	生物碱	Isoquinoline alkaloids	异喹啉类生物碱	C22H27NO8	3	-	61553	13878	96147.4	25739	17098.5	18790.2	1.00698	0.263341	0.81605	2.78411	1.47722	up
pmp001248	Caffeoylcholine-4-O-glucoside	咖啡酰胆碱-4-O-葡萄糖苷	Alkaloids	生物碱	Phenolamine	酚胺	C20H30NO9+	3	-	70680.8	44673.7	174918	50819.3	45591.7	46318.2	1.0538	0.341925	0.838827	2.03373	1.02413	up
Zbsp004650	Tricin-5-O-Glucoside	苜蓿素-5-O-葡萄糖苷	Flavonoids	黄酮	Flavones	黄酮	C23H24O12	3	32769-00-9	13714.1	13714.1	1.00682e+06	3.98374e+06	13714.1	13714.1	0.190296	0.535186	0.860801	0.257843	-1.95544	insig
Lcgp000245	dihydrodehydrodiconiferyl alcohol-9-O-β-D-xylopyranoside	二氢脱氢双松柏醇-9-O-β-D-木糖	Lignans and Coumarins	木脂素和香豆素	Lignans	木脂素	C25H32O10	3	-	13714.1	13714.1	1.00682e+06	3.98374e+06	13714.1	13714.1	0.190296	0.535186	0.860801	0.257843	-1.95544	insig
MWStz005	2,7-Dihydroxy-1,4-benzoxazin-3(4H)-one (DHBOA)	2,7-二羟基-2H-1,4-苯并恶嗪-3(4H)-酮 (DHBOA)	Alkaloids	生物碱	Alkaloids	生物碱	C8H7NO4	2	69804-59-7	363949	72177	82015.5	369710	69888.9	42781	0.238403	0.9371	0.971851	1.07414	0.103177	insig
Zbsp003839	Tricin--5,7-O-glucuronicacid	苜蓿素-5,7-O-二葡萄糖醛酸	Flavonoids	黄酮	Flavones	黄酮	C29H30O19	3	-	93467.6	37176.2	166507	287270	309267	979571	1.54301	0.198738	0.765849	0.188534	-2.4071	down
MWSHY0192	5-Hydroxy-7-methoxyflavone; Tectochrysin	5-羟基-7-甲氧基黄酮; 杨芽黄素	Flavonoids	黄酮	Flavones	黄酮	C16H12O4	3	520-28-5	38442.3	733.231	24520.3	733.231	733.231	733.231	1.32241	0.203656	0.765849	28.9567	4.85583	up
MWSmce016	Nicotinic Acid Methyl Ester(Methyl Nicotinate)	烟酸甲酯	Alkaloids	生物碱	Pyridine alkaloids	吡啶类生物碱	C7H7NO2	2	93-60-7	5965.67	5965.67	5965.67	1.70293e+06	83321.3	62342.2	1.62244	0.378139	0.838827	0.00968143	-6.69056	down
WaTKp02403	2-Phenylcycloprop-2-en-1-one	2-苯基环丙-2-烯-1-酮	Others	其它类	Ketone compounds	酮类化合物	C9H6O	2	-	663499	74614.4	74614.4	74614.4	74614.4	74614.4	0.835817	0.42265	0.838827	3.63079	1.86028	insig
Lmyp003772	2-Hydroxy-4,7-dimethoxy-1,4-benzoxazin-3(4H)-one (HDMBOA)	2-羟基-4,7-二甲氧基-1,4-苯并噁嗪-3(4H)-酮 (HDMBOA)	Alkaloids	生物碱	Alkaloids	生物碱	C10H11NO5	1	149182-67-2	659844	11962.3	129448	11962.3	11962.3	11962.3	1.26491	0.328899	0.838827	22.3272	4.48073	up
pmp000195	6''-O-Malonylglycitin	6''-O-丙二酰黄豆豆苷	Flavonoids	黄酮	Isoflavones	异黄酮	C25H24O13	3	137705-39-6	232497	81874.8	45330	405096	37199.3	10284.8	0.437992	0.839832	0.948431	0.79478	-0.331373	insig
MWSHY0021	Apigenin-7,4'-dimethyl ether	芹菜素-7,4'-二甲醚	Flavonoids	黄酮	Flavones	黄酮	C17H14O5	3	5128-44-9	32775.2	2130.97	2130.97	2130.97	2130.97	2130.97	0.835817	0.42265	0.838827	5.79349	2.53443	insig
Lmhp010334	2-Linoleoylglycerol-1-O-glucoside	2-亚油酰甘油酯-1-O-葡萄糖苷	Lipids	脂质	Glycerol ester	甘油酯	C27H48O9	1	-	38335.5	20694	45560.4	1544.8	1544.8	1544.8	1.85957	0.0457839	0.657122	22.5681	4.49622	up
Lmyp003301	4-O-Methyl-DIBOA-Glucoside	4-O-甲基-DIBOA-葡萄糖苷	Alkaloids	生物碱	Alkaloids	生物碱	C15H19NO9	2	-	1.95642e+06	49230.1	120010	484801	5797.08	47109.2	0.742092	0.488669	0.842894	3.9532	1.98302	insig
Smhp002357	tortoside f	tortoside f	Lignans and Coumarins	木脂素和香豆素	Lignans	木脂素	C26H30O11	3	-	5635.14	5635.14	5635.14	5635.14	116939	5635.14	0.825573	0.42265	0.838827	0.131858	-2.92294	insig
Lmzp003207	(3R,4R)-p-Menth-1-ene-3,4-diol-3-O-β-D-glucoside*	(3R,4R)-对薄荷-1-烯-3,4-二醇-3-O-β-D-葡萄糖苷*	Terpenoids	萜类	Monoterpenoids	倍萜	C16H28O7	3	-	28269	26537.8	24350.8	9111.58	24841.4	11753.4	1.3797	0.142668	0.720936	1.73188	0.792336	insig
pmp000193	6''-O-Malonyldaidzin	6''-O-丙二酰黄豆苷	Flavonoids	黄酮	Isoflavones	异黄酮	C24H22O12	3	124590-31-4	200868	4853.47	29348.3	168463	35676.5	4853.47	0.010775	0.918415	0.969703	1.12478	0.169638	insig
Hmcp001658	Isorhamnetin-3-O-(6''-malonyl)glucoside-7-O-glucoside	异鼠李素-3-O-(6''-丙二酰)葡萄糖苷-7-O-葡萄糖苷	Flavonoids	黄酮	Flavonols	黄酮醇	C31H34O20	3	-	36151.5	20836.5	31061.1	1709.38	1709.38	1709.38	1.86955	0.0255303	0.572477	17.1698	4.1018	up
Lbhp011920	Scopoletin 7-O-β-D-Sophoroside*	东莨菪内酯二葡萄糖苷*	Lignans and Coumarins	木脂素和香豆素	Coumarins	香豆素	C22H28O14	3	-	9857.76	989.85	989.85	16187.3	47510.1	20719.6	1.56105	0.121823	0.707476	0.140226	-2.83417	down
Zmhp003186	Isovitexin-2''-O-(6'''-feruloyl)glucoside	异牡荆素-2''-O-(6'''-阿魏酰)葡萄糖苷	Flavonoids	黄酮	Flavones	黄酮	C37H38O18	3	-	1136.7	32284.6	1136.7	1136.7	16771.7	1136.7	0.160657	0.686892	0.913703	1.81454	0.8596	insig
Lamp007136	3-(4-hydroxybenzene)-5,7-dihydroxy-6-methoxychroman-4-one malonyl glucoside	3-(4-羟基苯亚甲基)-5,7-二羟基-6-甲氧基苯并二氢吡喃-4-酮 丙二酰葡萄糖苷	Flavonoids	黄酮	Other Flavonoids	其它类黄酮	C26H26O14	2	-	43571.5	766.46	766.46	32162.8	766.46	766.46	0.0391136	0.841244	0.948734	1.33858	0.420704	insig
mws1622	α-Cyperone	α-香附酮	Others	其它类	Ketone compounds	酮类化合物	C15H22O	3	473-08-5	25941.5	20109.4	18824.4	1500.77	1500.77	1500.77	1.87768	0.0116346	0.52109	14.4093	3.84893	up
pmp000724	Pseudoephedrine	伪麻黄碱	Alkaloids	生物碱	Alkaloids	生物碱	C10H15NO	1	90-82-4	213932	430171	859591	447608	571604	644808	0.527422	0.809263	0.94027	0.903652	-0.146161	insig
Wbtp004798	8,11-dimethoxy-2h-[1,3]dioxolo[4,5-b]xanthen-10-one	8,11-二甲氧基-2h-[1,3]二氧基[4,5-b]-10-蒽酮	Flavonoids	黄酮	Other Flavonoids	其它类黄酮	C16H12O6	3	-	79346.7	81401.3	70915.3	6003.4	30017	76925.9	1.16367	0.195394	0.765849	2.05109	1.03639	up
mws0663	1,7-Dimethylxanthine	1,7-二甲基黄嘌呤	Nucleotides and derivatives	核苷酸及其衍生物	Nucleotides and derivatives	核苷酸及其衍生物	C7H8N4O2	3	611-59-6	358034	2463.69	2463.69	345039	45006.7	25724.8	0.813944	0.916366	0.969703	0.872984	-0.195973	insig
Zmkp002848	5α-Hydroxysophocarpine	5α-羟基槐果碱	Alkaloids	生物碱	Quinorisidine alkaloids	奎诺里西啶类生物碱	C15H22N2O2	3	-	500271	66285.5	67407.8	677672	37160.9	36953	0.218495	0.887265	0.961074	0.843279	-0.245919	insig
Lssp210086	Balanophonin B	巴拉松素 B	Lignans and Coumarins	木脂素和香豆素	Lignans	木脂素	C20H20O7	3	92216-41-6	293351	287731	216669	21700	21700	21700	1.87743	0.0100567	0.52109	12.2542	3.61521	up
Qmhp090801	4-Methoxy-2(1H)-quinolinone	4-甲氧基-2(1H)-喹啉酮	Alkaloids	生物碱	Phenolamine	酚胺	C10H9NO2	2	-	270619	179999	88342	5881.46	120017	5881.46	1.40177	0.111604	0.704253	4.08985	2.03205	up
MWSslk106	2-Phenylethylamine	2-苯乙胺	Alkaloids	生物碱	Benzylphenylethylamine alkaloids	苄基苯乙胺类生物碱	C8H11N	3	156-28-5	1.00511e+06	459018	1.16934e+06	1.22159e+06	931671	2.53245e+06	1.06043	0.300368	0.830289	0.562021	-0.831304	insig
Lmgp008448	5,4'-Dihydroxy-7,3'-dimethoxyflavanone	5,4'-二羟基-7,3'-二甲氧基二氢黄酮	Flavonoids	黄酮	Flavanones	二氢黄酮	C17H16O6	2	66568-98-7	8300.69	1524.18	1524.18	1524.18	1524.18	1524.18	0.835817	0.42265	0.838827	2.482	1.3115	insig
Wbtp007297	6-hydroxy-1-methoxyxanthen-9-one	6-羟基-1-甲氧基-9-蒽酮	Flavonoids	黄酮	Other Flavonoids	其它类黄酮	C14H10O4	2	-	5.30002e+06	29273.8	40475.6	721463	21224.6	17937	0.448709	0.474303	0.839243	7.05968	2.8196	insig
Lajp006112	5,8,3'-trihydroxy-6,7,4'-trimethoxyflavone-8-O-malonylglucoside	5,8,3'-三羟基-6,7,4'-三甲氧基黄酮-8-氧-丙二酰葡萄糖苷	Flavonoids	黄酮	Flavones	黄酮	C27H28O16	3	-	17276.8	10216.6	26703.2	22380.1	1167.48	10557.7	0.837655	0.440401	0.838827	1.5891	0.668208	insig
Zbqp002641	4-amino-2-(1-amino-3-(((S)-1-carboxyethyl)amino)-3-oxopropyl)-6-methyl-3-oxoheptanoic acid	4-氨基-2-(1-氨基-3-(((S)-1-羧乙基)氨基)-3-氧代丙基)-6-甲基-3-氧代庚酸	Amino acids and derivatives	氨基酸及其衍生物	Amino acids and derivatives	氨基酸及其衍生物	C14H25N3O6	1	-	619403	198837	245899	275441	433938	494796	0.519548	0.774049	0.932884	0.883709	-0.178357	insig
Wafp002988	1-O-Feruloyllysine	1-O-阿魏酰赖氨酸	Alkaloids	生物碱	Phenolamine	酚胺	C16H22N2O5	2	-	1.74007e+07	9.5064e+06	1.8311e+07	2.60563e+07	3.86197e+06	4.01217e+06	0.837938	0.670925	0.909989	1.33267	0.414317	insig
Zmhp005139	Tamarixetin-3-O-(6''-malonyl)glucoside	柽柳黄素-3-O-(6''-丙二酰)葡萄糖苷	Flavonoids	黄酮	Flavonols	黄酮醇	C25H24O15	3	-	85744.1	38603.4	17493.5	132703	2887.74	27862.2	0.412222	0.882037	0.959399	0.867778	-0.204602	insig
MWStz007	Gentioflavin	龙胆黄碱	Alkaloids	生物碱	Pyridine alkaloids	吡啶类生物碱	C10H11NO3	3	18058-50-9	1.27581e+06	100586	114634	4.13388e+06	43243.4	122399	0.0933383	0.565278	0.864589	0.346789	-1.52787	insig
MWSslk126	2'-Hydroxy-2-methoxychalcone	2'-羟基-2-甲氧基查耳酮	Flavonoids	黄酮	Chalcones	查耳酮	C16H14O3	3	42220-77-9	2724.48	2724.48	2724.48	96910.4	141376	75423.3	1.87203	0.0344906	0.626621	0.0260541	-5.26234	down
pmp001066	6'-O-Sinapoylgeniposide	6'-O-芥子酰京尼平苷	Terpenoids	萜类	Monoterpenoids	倍萜	C28H34O14	3	1012306-66-9	1044.88	1044.88	1044.88	207444	244016	183937	1.88181	0.00680847	0.475823	0.00493334	-7.66322	down
Lahp003599	Homoeriodictyol-7,4'-di-O-β-D-glucopyranoside	高圣草酚-7,4'-二-O-β-D-吡喃葡萄糖苷	Flavonoids	黄酮	Flavanones	二氢黄酮	C28H34O16	2	-	35953.5	10880.5	4583.44	83870.4	610.095	610.095	0.667687	0.7327	0.923932	0.604268	-0.726741	insig
pmp000172	5,2'-Dihydroxy-7,8-dimethoxyflavone glucoside*	5,2'-二羟基-7,8-二甲氧基黄酮葡萄糖苷*	Flavonoids	黄酮	Flavones	黄酮	C23H24O11	3	-	5174.84	35827.6	5174.84	25874.2	32092.5	43638.3	1.26465	0.206348	0.765849	0.454479	-1.13772	down
Lmnp003080	Hispidulin-8-C-(2''-O-xylosyl)xyloside	高车前素-8-C-(2''-O-木糖基)木糖苷	Flavonoids	黄酮	Flavones	黄酮	C26H28O14	3	-	1795.42	1795.42	1795.42	39057.7	1795.42	13206.7	1.30151	0.278897	0.817823	0.0996354	-3.3272	down
mws0052	Baicalin	黄芩苷	Flavonoids	黄酮	Flavones	黄酮	C21H18O11	3	21967-41-9	3317.19	3317.19	3317.19	33659.1	27073.7	3317.19	1.32501	0.189487	0.765849	0.155372	-2.6862	down
Sadp006908	3-P-Coumaroyl-1-Feruloylglycerol	3-P-香豆酰-1-阿魏酰甘油	Phenolic acids	酚酸类	Phenolic acids	酚酸类	C22H22O8	1	-	19765.3	38064.1	218907	3953.05	3953.05	3953.05	1.65381	0.299199	0.830021	23.3353	4.54444	up
Waptp03029	8-Methoxycoumarin*	8-甲氧基香豆素*	Lignans and Coumarins	木脂素和香豆素	Coumarins	香豆素	C10H8O3	1	-	3.49451e+06	3.40805e+06	2.48441e+06	6.34434e+06	177199	177199	1.06651	0.706966	0.917422	1.4013	0.486768	insig
mws1075	7-Methoxycoumarin	7-甲氧基香豆素	Lignans and Coumarins	木脂素和香豆素	Coumarins	香豆素	C10H8O3	3	531-59-9	76817.1	47679.2	38616.2	6435.21	6435.21	6435.21	1.84751	0.0532235	0.657122	8.44896	3.07877	up
Zmdp001928	γ-L-Glutamyl-S-(trans-1-propenyl)-L-cysteine	γ-L-谷氨酰-S-(反-1-丙烯基)-L-半胱氨酸	Amino acids and derivatives	氨基酸及其衍生物	Amino acids and derivatives	氨基酸及其衍生物	C11H18N2O5S	3	-	2197.19	2197.19	2197.19	127270	22340.3	13576.1	1.69023	0.289198	0.820769	0.0403928	-4.62976	down
Zbsp105239	Tricin-7-O-guaiacylglycerol-ether-4'-O-glucoside*	苜蓿素-7-O-(4'-O-葡萄糖苷)愈创木酰甘油醚*	Flavonoids	黄酮	Flavones	黄酮	C33H36O16	1	-	841.047	841.047	56864.4	79479.7	21927.5	24272.1	1.17226	0.446012	0.838827	0.46584	-1.10209	down
MWSHY0039	Daidzein-7-O-glucoside(Daidzin)	大豆苷元-7-O-葡萄糖苷(大豆苷)	Flavonoids	黄酮	Isoflavones	异黄酮	C21H20O9	3	552-66-9	5135.63	5135.63	106810	5135.63	5135.63	5135.63	0.841815	0.42265	0.838827	7.59926	2.92586	insig
Zbjp003056	Orientin-7-O-glucoside*	荭草素-7-O-葡萄糖苷*	Flavonoids	黄酮	Flavones	黄酮	C27H30O16	3	-	202499	6462.87	6462.87	6462.87	6462.87	6462.87	0.835817	0.42265	0.838827	11.1109	3.4739	insig
Zbzp003056	Isoorientin-7-O-glucoside*	异荭草素-7-O-葡萄糖苷*	Flavonoids	黄酮	Flavones	黄酮	C27H30O16	3	-	202499	6462.87	6462.87	6462.87	6462.87	6462.87	0.835817	0.42265	0.838827	11.1109	3.4739	insig
MWSHY0151	Quercetagetin; 3,3',4',5,6,7-Hexahydroxyflavone	槲皮万寿菊素；六羟黄酮	Flavonoids	黄酮	Flavonols	黄酮醇	C15H10O8	3	90-18-6	809489	55645.9	6792.34	1.00565e+06	6792.34	6792.34	0.259293	0.913359	0.968648	0.855474	-0.225204	insig
Lcfp079879	Pinobanksin5-galactosyl-(1->4)-glucoside	短叶松素5-半乳糖苷-(1->4)-葡萄糖	Flavonoids	黄酮	Flavanonols	二氢黄酮醇	C27H32O15	2	91925-95-0	25763.3	1409.37	1409.37	18294.8	1409.37	7046.83	0.336669	0.952534	0.979118	1.06845	0.0955152	insig
mws1105	Gramine	芦竹碱	Alkaloids	生物碱	Plumerane	吲哚类生物碱	C11H14N2	3	87-52-5	717575	1.45255e+06	1.03785e+06	105943	105943	105943	1.85512	0.0454693	0.657122	10.0934	3.33534	up
Lmhp009773	1-α-Linolenoyl-glycerol-3-O-glucoside	1-α-亚麻酸甘油酯-3-O-葡萄糖苷	Lipids	脂质	Glycerol ester	甘油酯	C27H46O9	1	-	30881.8	19044.7	280.071	21497.8	44293.3	5191.63	0.617272	0.657464	0.904247	0.707307	-0.499591	insig
Lmyp003025	Coixlactam	薏苡仁内酰胺	Alkaloids	生物碱	Quinoline alkaloids	喹啉类生物碱	C11H11NO3	2	-	94146.2	312701	313160	17721.3	88606.5	17721.3	1.55938	0.100996	0.698636	5.80421	2.5371	up
Zmpp002571	3,3',4',5',7-Pentahydroxyflavone; Robinetin	3,3',4',5',7-五羟基黄酮; 刺槐亭	Flavonoids	黄酮	Flavonols	黄酮醇	C15H10O7	3	490-31-3	6018.49	194759	6018.49	100834	6018.49	50482.7	0.321184	0.827002	0.943904	1.31436	0.394364	insig
Lmhp010162	LysoPE 17:0	溶血磷脂酰乙醇胺 17:0	Lipids	脂质	LPE	溶血磷脂酰乙醇胺	C22H46NO7P	2	-	545428	1.11901e+06	456081	78725.5	395053	222524	1.42033	0.135842	0.71982	3.0454	1.60663	up
pmp000597	Norrubrofusarin	去甲基红镰霉素	Others	其它类	Ketone compounds	酮类化合物	C14H10O5	3	3566-98-1	2322.27	1.27178e+06	55335.8	2322.27	2322.27	2322.27	1.24058	0.399063	0.838827	190.825	7.5761	up
HJAP026	Chrysoeriol-6-C-glucoside-4'-O-glucoside*	金圣草黄素-6-C-葡萄糖苷-4'-O-葡萄糖苷*	Flavonoids	黄酮	Flavones	黄酮	C28H32O16	3	-	147682	116255	51415.6	212217	158851	320007	1.40045	0.100869	0.698636	0.456321	-1.13188	down
Wasdp03092	Isoscoparin 2''-O-glucoside*	异金雀花素 2''-O-葡萄糖苷*	Flavonoids	黄酮	Flavones	黄酮	C28H32O16	3	97605-25-9	147682	116255	51415.6	212217	158851	320007	1.40045	0.100869	0.698636	0.456321	-1.13188	down
pmp001284	Monopalmitin*	单棕榈酸甘油酯*	Lipids	脂质	Glycerol ester	甘油酯	C19H38O4	1	542-44-9	31389.6	18125.3	17614.6	18175.2	22976.2	27938.7	0.214394	0.909187	0.967513	0.971624	-0.0415293	insig
Zmjp004928	Vanillyl-O-Vitexin	香草酰基-O-牡荆苷	Flavonoids	黄酮	Flavones	黄酮	C29H26O13	1	-	10701.3	7444.82	28075	10435.6	13857	6302.7	0.588642	0.508482	0.851525	1.51073	0.595246	insig
Hmcp002187	Limocitrin-3-O-galactoside*	柠檬素-3-O-半乳糖苷*	Flavonoids	黄酮	Flavonols	黄酮醇	C23H24O13	3	-	126607	7654.18	38270.9	83770.9	55048.7	7654.18	0.0108824	0.848117	0.950884	1.17791	0.236226	insig
Zmgp004436	Okanin-4'-(6''-O-acetyl)glucoside*	奥卡宁-4'-(6''-O-乙酰基)葡萄糖苷*	Flavonoids	黄酮	Chalcones	查耳酮	C23H24O13	3	-	126607	7654.18	38270.9	83770.9	55048.7	7654.18	0.0108824	0.848117	0.950884	1.17791	0.236226	insig
Lhyp111011	Isodemethylwedelolactone	异去甲蟛蜞菊内酯	Lignans and Coumarins	木脂素和香豆素	Coumarins	香豆素	C15H8O7	3	350681-33-3	238792	5637.18	5637.18	417318	5637.18	5637.18	0.105098	0.729826	0.92356	0.583459	-0.777297	insig
Zbkp003773	Tuliposide B*	郁金香苷B*	Others	其它类	Others	其它	C11H18O9	2	19870-33-8	60966.5	128758	332426	9266.62	9266.62	9266.62	1.77091	0.18079	0.765281	18.7825	4.23132	up
Wadp008331	pimara-5,8,15-trien-2,19-diol	pimara-5,8,15-trien-2,19-diol	Terpenoids	萜类	Ditepenoids	二萜	C20H30O2	3	-	32450.1	3052.3	78958.4	77420	112213	53151.6	1.06508	0.205165	0.765849	0.47145	-1.08482	down
Zmjp006969	Pectolinarigenin	柳穿鱼黄素	Flavonoids	黄酮	Flavones	黄酮	C17H14O6	3	520-12-7	1461.08	1461.08	1461.08	9980.94	14224.4	12280.4	1.87273	0.0128821	0.52109	0.120135	-3.05727	down
pmp000003	Nepetin (5,7,3',4'-Tetrahydroxy-6-methoxyflavone)	泽兰黄酮 (6-甲氧基木犀草素)	Flavonoids	黄酮	Flavones	黄酮	C16H12O7	3	520-11-6	1320.84	1320.84	1320.84	153067	33261.3	1320.84	1.29532	0.316111	0.838827	0.0211166	-5.56548	down
Zbqp010385	Flemiphilippinin C	蔓性千斤拔素C	Flavonoids	黄酮	Isoflavones	异黄酮	C26H26O6	3	133830-92-9	81601.5	1.45481e+07	11825.7	3846.27	9065.15	769.255	1.32397	0.419311	0.838827	1070.23	10.0637	up
pmp001245	Feruloylcholine	阿魏酰胆碱	Alkaloids	生物碱	Phenolamine	酚胺	C15H22NO4+	3	85927-25-9	114375	53183.3	104842	52291.5	76131.4	37610	1.14581	0.199781	0.765849	1.64064	0.714256	insig
pmp000194	6''-O-Malonylgenistin	6''-O-丙二酰染料木苷	Flavonoids	黄酮	Isoflavones	异黄酮	C24H22O13	3	51011-05-3	2501.18	2501.18	2501.18	847271	2501.18	28638.6	1.20278	0.405071	0.838827	0.00854218	-6.87118	down
MWSHY0169	4',5,7-Trihydroxy-3',6-dimethoxyflavone (Jaceosidin)	4',5,7-三羟基-3',6-二甲氧基黄酮 (棕矢车菊素)	Flavonoids	黄酮	Flavones	黄酮	C17H14O7	3	18085-97-7	16791.3	13338.9	32133.3	88605.2	2667.78	2667.78	0.593784	0.75013	0.928029	0.662796	-0.593364	insig
Zmjp003291	Vitexin-2''-O-galactoside*	牡荆素-2''-O-半乳糖苷*	Flavonoids	黄酮	Flavones	黄酮	C27H30O15	1	-	369982	14184.7	85586	170378	14184.7	14184.7	0.595695	0.510094	0.851525	2.36357	1.24097	insig
Zbzp003271	Isovitexin-7-O-glucoside(Saponarin)*	异牡荆素-7-O-葡萄糖苷 (皂草苷)*	Flavonoids	黄酮	Flavones	黄酮	C27H30O15	1	20310-89-8	369982	14184.7	85586	170378	14184.7	14184.7	0.595695	0.510094	0.851525	2.36357	1.24097	insig
Walp003622	6-beta-d-glucopyranosyloxyindole-3-carboxylic acid	6-β-d-吡喃葡萄糖基氧基吲哚-3-羧酸	Alkaloids	生物碱	Plumerane	吲哚类生物碱	C15H17NO8	3	-	561639	25900.8	25900.8	25900.8	25900.8	25900.8	0.835817	0.42265	0.838827	7.89474	2.98089	insig
Wdtp002884	3-(4-methoxyphenyl)propyl methyl 4-O-methyl-alpha-d-glucopyranosiduronate	3-(4-甲氧基苯基)丙基甲基4-O-甲基-α-d-吡喃葡糖	Phenolic acids	酚酸类	Phenolic acids	酚酸类	C18H26O8	2	-	173080	113526	677390	115714	22705.3	22705.3	1.42954	0.271593	0.817712	5.98294	2.58085	up
Zmbp000449	Epigoitrin	表告依春	Others	其它类	Others	其它	C5H7NOS	2	1072-93-1	2.47743e+06	3.61382e+06	2.18723e+06	3.97471e+06	3.28038e+06	5.52486e+06	1.34336	0.142827	0.720936	0.64777	-0.626446	insig
Zblp001009	3-pyridine-methanol-O-β-D-glucopyranosyl	3-吡啶-甲醇-O-β-D-吡喃葡萄糖基	Alkaloids	生物碱	Pyridine alkaloids	吡啶类生物碱	C12H17NO6	2	-	1.32204e+06	2.41325e+06	1.86379e+06	776740	1.13798e+06	1.82717e+06	1.10274	0.232781	0.793104	1.49632	0.581422	insig
Hmcp000405	Dihydroisopelletierine	二氢异石榴皮碱	Alkaloids	生物碱	Piperidine alkaloids	哌啶类生物碱	C8H17NO	3	-	3.22794e+06	1.71896e+06	2.11742e+06	3.24101e+06	2.213e+06	2.94158e+06	0.78505	0.467082	0.838827	0.841431	-0.249082	insig
Lmlp001118	3'-Glucosyl-6,7-dihydroxy-N-methyl-benzyltetrahydroisoquinoline*	3'-葡萄糖基-6,7-二羟基-N-甲基-苄基四氢异喹啉*	Alkaloids	生物碱	Isoquinoline alkaloids	异喹啉类生物碱	C23H29NO8	1	-	3810.88	3810.88	3810.88	88136.7	19054.4	45916.3	1.77358	0.143302	0.720936	0.0746707	-3.74331	down
HJAP010	Luteolin-6,8-di-C-arabinoside	木犀草素-6,8-C-二阿拉伯糖苷	Flavonoids	黄酮	Flavones	黄酮	C25H26O14	3	-	589.366	20067.1	589.366	589.366	589.366	589.366	0.848945	0.42265	0.838827	12.0162	3.58691	insig
Lmjp010645	2'-Hydroxy-4,4',6'-Trimethoxychalcone; Flavokawain A	2'-羟基-4,4',6'-三甲氧基查耳酮; 黄卡瓦胡椒素 A	Flavonoids	黄酮	Chalcones	查耳酮	C18H18O5	3	3420-72-2	7613.93	1057.61	1057.61	7816.89	17175.6	12713.7	1.4795	0.0576029	0.657122	0.258025	-1.95442	down
MWStz066	Methylsynephrine	甲基辛弗林	Alkaloids	生物碱	Phenolamine	酚胺	C10H15NO2	3	365-26-4	24686.6	19167.1	50072.8	40088.8	35680	38350.2	0.824007	0.553678	0.864589	0.823057	-0.280936	insig
Lmsp003852	1-O-p-Coumaroyl-4,6-(S)-HHDP-β-D-glucose	1-O-对香豆酰-4,6-(S)-六羟基二苯甲酰基-β-D-葡萄糖	Phenolic acids	酚酸类	Phenolic acids	酚酸类	C29H24O16	3	-	805.132	805.132	805.132	12056	18121.5	16200.4	1.87558	0.0145905	0.52109	0.0520808	-4.2631	down
pmf0124	2-Hydroxymelatonin	2-羟基褪黑素	Alkaloids	生物碱	Plumerane	吲哚类生物碱	C13H16N2O3	3	229018-17-1	145941	396881	72603.9	9648.77	9648.77	9648.77	1.77925	0.184708	0.765513	21.2609	4.41013	up
Wbsp000096	N-(2-hydroxyphenyl)ethanimidic acid	N-(2-羟基苯基)乙酰胺酸	Alkaloids	生物碱	Alkaloids	生物碱	C8H9NO2	3	-	115926	145409	169867	5105.51	81039.9	117389	1.06999	0.134462	0.71982	2.11857	1.08309	up
Lhmp101303	Ranunculinin glucoside	毛茛苷	Others	其它类	Others	其它	C11H16O8	3	-	183841	176985	120306	145837	17875.2	17875.2	1.34743	0.12933	0.707476	2.64958	1.40577	up
mws1377	2,3'-Bipyridine	2,3'-联吡啶	Alkaloids	生物碱	Pyridine alkaloids	吡啶类生物碱	C10H8N2	3	581-50-0	588556	1794.6	1794.6	167255	1794.6	1794.6	0.147996	0.5523	0.864589	3.466	1.79327	insig
Wasdp04684	Methyl 5-phenyl-4-pentynoate	5-苯基-4-戊炔酸甲酯	Others	其它类	Others	其它	C12H12O2	3	-	604468	546201	15310.4	324772	843937	400630	0.714316	0.616631	0.887352	0.742975	-0.428615	insig
Hmcp002399	Limocitrin-3-O-glucoside	柠檬素-3-O-葡萄糖苷	Flavonoids	黄酮	Flavonols	黄酮醇	C23H24O13	3	-	26177.9	53321.5	2671.54	2671.54	26274.5	70541.3	0.0609582	0.82763	0.943904	0.825943	-0.275885	insig
Zmzp006646	Capillarisin	茵陈色原酮	Others	其它类	Chromone	色酮类	C16H12O7	3	56365-38-9	710.957	710.957	710.957	710.957	428629	710.957	0.825573	0.42265	0.838827	0.00495958	-7.65557	insig
Lagp003233	3'-Hydroxy-4'-O-β-D-glucosylpuerarin	3'-羟基-4'-氧-β-D-葡萄糖基葛根素	Flavonoids	黄酮	Isoflavones	异黄酮	C27H30O15	2	-	167366	16698.3	16698.3	134781	92474.9	110954	1.11591	0.460301	0.838827	0.593602	-0.752432	insig
MWStz478	Moscatin	4-甲氧基菲-2,5-二醇	Quinones	醌类	PhenAnthraquinones	菲醌	C15H12O3	2	108335-06-4	2161.58	3.50164e+06	2161.58	2161.58	2161.58	2161.58	0.848945	0.42265	0.838827	540.649	9.07855	insig
pme3005	N,N-Dimethylformamide	N,N-二甲基甲酰胺	Alkaloids	生物碱	Alkaloids	生物碱	C3H7NO	3	68-12-2	773453	652030	1.08572e+06	931154	883287	806399	0.381535	0.807776	0.94027	0.958169	-0.061648	insig
Lasp003143	1,4-Benzodioxin-6-propanol	1,4-苯并二噁烷-6-丙醇	Lignans and Coumarins	木脂素和香豆素	Lignans	木脂素	C11H12O3	1	-	50990.4	335627	279057	525437	1.24715e+06	798720	1.44054	0.0782989	0.66514	0.258885	-1.94962	down
pmp000619	Kuraramine	苦参胺	Alkaloids	生物碱	Piperidine alkaloids	哌啶类生物碱	C12H18N2O2	3	79659-61-3	1.81307e+07	1.87934e+07	2.08461e+07	2.37628e+07	2.25362e+07	2.01573e+07	1.38556	0.100702	0.698636	0.869296	-0.202081	insig
Walbp02993	N-[4-Hydroxycinnamoyl]-L-glutamate	N-[4-羟基肉桂酰基]-L-谷氨酸	Alkaloids	生物碱	Phenolamine	酚胺	C14H15NO6	1	-	1.70334e+06	687437	2.95642e+06	1.75418e+06	1.45431e+06	502136	0.519316	0.520307	0.855959	1.44105	0.527122	insig
Lmdp006732	Scutellarein-4'-methyl ether (5,6,7-Trihydroxy-4'-methoxyflavone)	野黄芩素-4'-甲醚; 5,6,7-三羟基-4'-甲氧基黄酮	Flavonoids	黄酮	Flavones	黄酮	C16H12O6	3	6563-66-2	5273.7	5273.7	5273.7	48149.7	5273.7	5273.7	0.852184	0.42265	0.838827	0.269538	-1.89144	insig
Zjmp102003	iso-ophiopogonanone B*	异麦冬二氢高异黄酮B*	Flavonoids	黄酮	Other Flavonoids	其它类黄酮	C18H18O5	2	-	10646.8	23305.8	15357.3	2129.36	2129.36	2129.36	1.8383	0.0606589	0.657122	7.71903	2.94842	up
Wbmp003302	Frambinone	羟苯基丁酮	Others	其它类	Ketone compounds	酮类化合物	C10H12O2	3	-	27321.3	27321.3	27321.3	27321.3	215732	243214	1.32345	0.185383	0.765513	0.168557	-2.56869	down
Safp003571	5-Formylbenzofuran	5-甲酰基苯并呋喃	Others	其它类	Others	其它	C9H6O2	2	10035-16-2	4.87798e+06	3.20468e+06	1.50769e+07	2.31972e+07	1.9436e+07	1.59023e+07	1.44767	0.0657635	0.657122	0.39565	-1.33771	down
Zmzp006523	6-Demethoxycapillarisin	6-去甲氧基茵陈色原酮	Others	其它类	Chromone	色酮类	C15H10O6	1	61854-36-2	1921.71	1921.71	1921.71	1921.71	577121	1921.71	0.825573	0.42265	0.838827	0.00992337	-6.65495	insig
MWS2032	6-Methylnicotinamide	6-甲基烟酰胺	Alkaloids	生物碱	Pyridine alkaloids	吡啶类生物碱	C7H8N2O	2	6960-22-1	2.4499e+06	517585	3.96481e+06	2.39511e+06	2.23637e+06	3.24317e+06	0.59911	0.787992	0.935122	0.880331	-0.183882	insig
pmb0628	Eriodictyol-8-C-glucoside-4'-O-glucoside	圣草酚-8-C-葡萄糖苷-4'-O-葡萄糖苷	Flavonoids	黄酮	Flavanones	二氢黄酮	C27H32O16	3	-	6707.54	6707.54	6707.54	127199	6707.54	6707.54	0.852184	0.42265	0.838827	0.143105	-2.80485	insig
Zbsp005413	Tricin-4'-O-(2''-Sinapoyl)glucoside-5-O-glucoside	苜蓿素-4'-O-(2''-芥子酰)葡萄糖苷-5-O-葡萄糖苷	Flavonoids	黄酮	Flavones	黄酮	C40H44O21	3	-	648.378	648.378	648.378	26924.7	648.378	648.378	0.852184	0.42265	0.838827	0.0689239	-3.85885	insig
Zmgp003335	Okanin-3',4'-di-O-glucoside	奥卡宁-3',4'-二-O-葡萄糖苷	Flavonoids	黄酮	Chalcones	查耳酮	C27H32O16	3	-	12332.6	18761.4	11414.1	1067.95	1067.95	1067.95	1.87048	0.0297406	0.625474	13.2678	3.72986	up
Lmsp011053	7-Hydroxy-2',5,8-Trimethoxyflavanone	7-羟基-2',5,8-三甲氧基黄烷酮	Flavonoids	黄酮	Flavanones	二氢黄酮	C18H18O6	3	-	964.425	964.425	964.425	964.425	964.425	4822.13	0.84882	0.42265	0.838827	0.428571	-1.22239	insig
Zbqp008438	5,7,3',4'-tetrahydroxy-6,8-diprenylisoflavone	5,7,3',4'-四羟基-6,8-二异戊二烯异黄酮	Flavonoids	黄酮	Isoflavones	异黄酮	C25H26O6	3	-	5095.91	1.0577e+06	5095.91	5095.91	5095.91	5095.91	0.848945	0.42265	0.838827	69.8526	6.12624	insig
MWSHY0199	Quercetin-3-O-(6''-O-galloyl)galactoside	槲皮素-3-O-(6''-O-没食子酰)半乳糖苷	Flavonoids	黄酮	Flavonols	黄酮醇	C28H24O16	3	53171-28-1	1923.99	1923.99	1923.99	1923.99	12256.2	18048.2	1.31665	0.202394	0.765849	0.179096	-2.48119	down
pmb0542	Cyanidin-3-O-(6''-O-malonyl)glucoside	矢车菊素-3-O-(6''-O-丙二酰)葡萄糖苷	Flavonoids	黄酮	Anthocyanidins	花青素	C24H23O14+	3	171828-62-9	1410.2	1410.2	1410.2	1410.2	23644.7	45390.2	1.31507	0.224265	0.781788	0.0600553	-4.05756	down
pmb0854	LysoPC 18:3	溶血磷脂酰胆碱 18:3	Lipids	脂质	LPC	溶血磷脂酰胆碱	C26H48NO7P	2	-	78943.8	1906.3	64058.9	25354	1906.3	14230.5	0.534404	0.278778	0.817823	3.49256	1.80428	insig
Hmcp002298	Limocitrin-3-O-arabinoside	柠檬素-3-O-阿拉伯糖苷	Flavonoids	黄酮	Flavonols	黄酮醇	C22H22O12	3	-	506.317	506.317	506.317	506.317	506.317	21889.4	0.84882	0.42265	0.838827	0.0663239	-3.91433	insig
Wasyqn5112	3-Hydroxybenzoic acid	3-羟基苯甲酸	Phenolic acids	酚酸类	Phenolic acids	酚酸类	C7H6O3	1	-	2.60309e+06	1.42542e+06	2.62758e+07	1.32104e+06	2.38005e+06	2.71646e+06	0.763245	0.429024	0.838827	4.7221	2.23943	insig
Waptn06182	DGMG 18:2	DGMG 18:2	Lipids	脂质	Glycerol ester	甘油酯	C33H58O14	1	-	3.7924e+06	3.31893e+06	5.77553e+06	9.82028e+06	2.29918e+06	2.12909e+06	0.234753	0.877426	0.957705	0.904434	-0.144914	insig
pmn001681	1-(4-Methoxyphenyl)-1-propanol	1-(4-甲氧苯基)-1-丙醇	Others	其它类	Alcohol compounds	醇类化合物	C10H14O2	3	5349-60-0	164969	176285	173023	167563	156193	151115	1.39615	0.0988378	0.698636	1.08298	0.115011	insig
Zbfn006668	3'-p-Coumaroyl-4'-feruloyl-3,4,5,6-tetra-acetyl-sucrose	3'-对香豆酰-4'-阿魏酰-3,4,5,6--四-乙酰基-蔗糖	Phenolic acids	酚酸类	Phenolic acids	酚酸类	C39H44O20	2	-	54959	39516.7	7841.4	52438.1	19811.5	17979.4	0.0475925	0.832682	0.946368	1.13397	0.181383	insig
Lcfn121125	DL-glutamyl-DL-glutamine	DL-谷氨酸-DL-谷氨酰胺	Amino acids and derivatives	氨基酸及其衍生物	Amino acids and derivatives	氨基酸及其衍生物	C10H17N3O6	2	-	1.18332e+07	2.59322e+07	9.75197e+06	4.89298e+06	6.46673e+06	2.71392e+07	0.607922	0.751251	0.928029	1.23425	0.303635	insig
Lmxn000380	Digalactosylglycerol	二半乳糖基甘油	Others	其它类	Saccharides	糖类	C15H28O13	3	-	59774.1	54968.6	49536.3	84891.4	82553.6	85875.5	1.8265	0.00548768	0.475823	0.648503	-0.624816	insig
mws1086	Olean-12-ene-3,22,23-triol (Soyasapogenol B)	齐墩果-12-烯-3,22,23-三醇 (大豆皂醇 B)	Terpenoids	萜类	Triterpene	三萜	C30H50O3	3	595-15-3	152339	169837	179941	164855	154569	157674	0.79849	0.415547	0.838827	1.05244	0.0737386	insig
MWS0205	Allantoin	尿囊素	Alkaloids	生物碱	Alkaloids	生物碱	C4H6N4O3	3	97-59-6	3.43515e+06	2.87077e+06	3.24803e+06	1.60589e+06	2.40576e+06	2.83138e+06	1.34302	0.112317	0.704253	1.39616	0.481461	insig
Safn008083	erythro-Canabisine H	大麻酰胺 H	Alkaloids	生物碱	Phenolamine	酚胺	C28H31NO8	3	-	5.8208e+06	3.95032e+06	9.39226e+06	1.01868e+07	1.159e+07	1.43515e+07	1.48345	0.0519904	0.657122	0.530425	-0.91478	insig
MA10039492	Dehydroascorbic acid	脱氢抗坏血酸	Others	其它类	Vitamin	维生素	C6H6O6	3	490-83-5	148438	162050	102464	117634	94380.4	96703	1.24371	0.184384	0.765513	1.33764	0.419687	insig
Sasn005451	Amurensin	Amurensin	Flavonoids	黄酮	Flavonols	黄酮醇	C26H30O12	2	-	85978.2	26683.2	165906	43260.1	17629	21998.5	1.22653	0.244681	0.79563	3.36079	1.7488	up
Lazn006513	(1R,2S)-2-[4-[(3R,3aR,6R,6aS)-3-(4-Hydroxy-3,5-dimethoxyphenyl)-1,3,3a,4,6,6a-hexahydrofuro[3,4-c]furan-6-yl]-2,6-dimethoxyphenoxy]-1-(4-hydroxy-3,5-dimethoxyphenyl)propane-1,3-diol	(1R,2S)-2-[4-[(3R,3aR,6R,6aS)-3-(4-Hydroxy-3,5-dimethoxyphenyl)-1,3,3a,4,6,6a-hexahydrofuro[3,4-c]furan-6-yl]-2,6-dimethoxyphenoxy]-1-(4-hydroxy-3,5-dimethoxyphenyl)propane-1,3-diol	Lignans and Coumarins	木脂素和香豆素	Lignans	木脂素	C33H40O13	3	-	597519	1.84933e+06	1.16587e+06	2.74984e+06	5.71482e+06	3.93484e+06	1.60307	0.0602758	0.657122	0.29136	-1.77912	down
Zbfn002396	6-O-Dihydrocaffeoylglucose	6-O-二氢咖啡酰葡萄糖	Phenolic acids	酚酸类	Phenolic acids	酚酸类	C15H20O9	3	-	1.16737e+06	140390	257847	697133	231878	337990	0.128051	0.798403	0.938217	1.23568	0.305301	insig
Walbn08556	1-(((2-(dimethylamino)ethoxy)(hydroxy)phosphoryl)oxy)-3-hydroxypropan-2-yl oleate	1-(((2-(二甲基氨基)乙氧基)(羟基)磷酰)氧基)-3-羟基丙-2-基油酸酯	Lipids	脂质	LPE	溶血磷脂酰乙醇胺	C25H50NO7P	2	-	2.38381e+07	1.26645e+07	1.53499e+07	3.20385e+07	1.35806e+07	8.75555e+06	0.135898	0.921818	0.969703	0.953615	-0.0685208	insig
Rn04196	12-hydroxy jasmonoyl sulfate	12-羟基茉莉基硫酸酯	Organic acids	有机酸	Organic acids	有机酸	C12H18O7S	2	-	2.93945e+07	1.04196e+07	2.4953e+07	3.1027e+07	7.32764e+06	1.17592e+07	0.571386	0.627221	0.887352	1.2924	0.37005	insig
Lcsn000385	Glu-Asn	谷氨酸-天冬酰胺	Amino acids and derivatives	氨基酸及其衍生物	Amino acids and derivatives	氨基酸及其衍生物	C9H15N3O6	1	36314-37-1	1.31529e+07	6.56602e+07	1.67357e+07	4.60827e+06	1.6112e+07	2.51412e+07	0.822175	0.436729	0.838827	2.08342	1.05895	insig
mws0264	D-Trehalose*	D-海藻糖*	Others	其它类	Saccharides	糖类	C12H22O11	1	99-20-7	2.02471e+07	3.66517e+07	3.92457e+07	3.80927e+07	3.33216e+07	3.04041e+07	0.387574	0.78854	0.935122	0.944275	-0.0827211	insig
pme0519	D-Sucrose*	D-蔗糖*	Others	其它类	Saccharides	糖类	C12H22O11	1	57-50-1	2.02471e+07	3.66517e+07	3.92457e+07	3.80927e+07	3.33216e+07	3.04041e+07	0.387574	0.78854	0.935122	0.944275	-0.0827211	insig
WaYn000716	Citric Acid diglucoside	柠檬酸二葡萄糖苷	Organic acids	有机酸	Organic acids	有机酸	C18H28O17	1	-	619714	2.46107e+06	504629	1.78375e+06	863515	570303	0.0662182	0.876959	0.957705	1.11432	0.156168	insig
Walbn07770	3-(((2-(dimethylamino)ethoxy)(hydroxy)phosphoryl)oxy)-2-hydroxypropyl (9Z,12Z,15E)-octadeca-9,12,15-trienoate	3-(((2-(二甲基氨基)乙氧基)(羟基)磷酰)氧基)-2-羟基丙基 (9Z,12Z,15E)-十八碳-9,12,15-三烯酸酯	Lipids	脂质	LPE	溶血磷脂酰乙醇胺	C25H46NO7P	1	-	2.59017e+07	2.08366e+07	2.11566e+07	5.57361e+07	1.78163e+07	1.13488e+07	0.000968427	0.722714	0.922513	0.799692	-0.322484	insig
Zbdn007423	6,7-Dimethoxy-4-chromanone	6,7-二甲氧基-4-二氢色原酮	Flavonoids	黄酮	Other Flavonoids	其它类黄酮	C11H12O4	2	54013-49-9	1.73393e+06	1.58456e+06	568994	1.22382e+06	1.09306e+06	1.0591e+06	0.084577	0.68827	0.913703	1.15151	0.203532	insig
Lmln007483	6,9,10-Trihydroxyoctadec-7-enoic acid; Sanleng acid	6,9,10-三羟基十八碳-7-烯酸; 三棱酸	Lipids	脂质	Free fatty acids	游离脂肪酸	C18H34O5	1	-	3.91866e+07	2.79818e+07	2.71703e+07	5.03975e+07	3.06165e+07	3.99592e+07	1.04381	0.276567	0.817712	0.779831	-0.358766	insig
Cmrn002205	Bartsioside	巴斯苷	Terpenoids	萜类	Monoterpenoids	倍萜	C15H22O8	2	62133-72-6	57983.1	102755	115731	84310.8	115151	96031.3	0.386897	0.768367	0.931747	0.935621	-0.0960045	insig
Wmzn000227	2,2-Dimethylsuccinic acid	2,2-二甲基琥珀酸	Organic acids	有机酸	Organic acids	有机酸	C6H10O4	2	597-43-3	2.24147e+06	1.69075e+06	1.4553e+06	1.98658e+06	1.60249e+06	2.4985e+06	0.617409	0.540463	0.861522	0.885004	-0.176244	insig
pme1654	Jasmonic acid	茉莉酸	Organic acids	有机酸	Organic acids	有机酸	C12H18O3	3	77026-92-7	1.23445e+07	428605	1.15114e+07	2.17591e+06	1.47069e+06	1.12367e+07	0.118043	0.563355	0.864589	1.63166	0.706344	insig
mws0154	Shikimic acid	莽草酸	Organic acids	有机酸	Organic acids	有机酸	C7H10O5	2	138-59-0	1.2435e+06	751952	649814	644104	491544	438932	1.37767	0.182526	0.765513	1.67998	0.748448	insig
ZBN0255	Tricin-7-O-(2''-feruloyl)glucuronide	苜蓿素-7-O-(2''-阿魏酰)葡萄糖醛酸苷	Flavonoids	黄酮	Flavones	黄酮	C33H30O16	3	-	166758	84656.8	123531	175898	97204.5	174653	0.596865	0.528825	0.859729	0.837389	-0.25603	insig
WaYn006188	Buddlenol E	Buddlenol E	Lignans and Coumarins	木脂素和香豆素	Lignans	木脂素	C31H36O11	3	97399-82-1	374058	682807	796431	528097	1.0373e+06	1.11491e+06	0.901449	0.292335	0.824803	0.691447	-0.532309	insig
mws0093	Coniferyl alcohol	松柏醇	Others	其它类	Alcohol compounds	醇类化合物	C10H12O3	3	458-35-5	928827	3.43976e+06	319671	600054	1.29268e+06	336765	0.53243	0.48578	0.841739	2.10283	1.07233	insig
Zbbn004440	10-O-Caffeoyl-geniposidic acid	10-O-咖啡酰-京尼平苷	Terpenoids	萜类	Monoterpenoids	倍萜	C25H28O13	2	-	1.01525e+07	9.40157e+06	4.28315e+06	1.78219e+07	5.99834e+06	3.65153e+06	0.0213647	0.817201	0.94027	0.8677	-0.204732	insig
Wahsn13149	3-O-p-Coumaroyl 2,3-dihydroxypropyl-2-Hydroxyhexadecanoate	3-O-对香豆酰 2,3-二羟基丙基-2-羟基十六酸酯	Lipids	脂质	Free fatty acids	游离脂肪酸	C28H44O7	1	-	774445	1.77691e+06	1.48852e+06	469627	422220	398459	1.70471	0.0907057	0.691649	3.13095	1.6466	up
Waln011524	1-(2,3-dihydroxypropoxy)-3-(((2-(dimethylamino)ethoxy)(hydroxy)phosphoryl)oxy)propan-2-yl palmitate*	1-(2,3-二羟基丙氧基)-3-(((2-(二甲基氨基)乙氧基)(羟基)磷酰基)氧基)丙-2-基 棕榈酸酯*	Lipids	脂质	LPE	溶血磷脂酰乙醇胺	C26H54NO9P	1	-	1.52717e+06	2.58999e+06	2.24544e+06	1.37861e+07	1.23083e+06	905467	0.203358	0.531013	0.860738	0.399601	-1.32337	insig
Safn001322	2-Methylguanosine	2-甲基鸟苷	Nucleotides and derivatives	核苷酸及其衍生物	Nucleotides and derivatives	核苷酸及其衍生物	C11H15N5O5	2	2140-77-4	148193	139031	190793	137053	116524	293545	0.193094	0.725402	0.922513	0.873695	-0.194799	insig
Zaxn007230	Isopimaradieneone*	异海松二烯酮*	Terpenoids	萜类	Ditepenoids	二萜	C20H30O	2	-	484108	621461	535671	626347	551620	449116	0.103381	0.945926	0.974902	1.0087	0.0124981	insig
Zbfn013528	Beta-Hydroxypalmitic Acid*	Beta-Hydroxypalmitic Acid*	Lipids	脂质	Free fatty acids	游离脂肪酸	C16H32O3	1	-	4.06806e+07	2.64353e+07	4.95358e+07	3.81676e+07	2.07678e+07	3.27751e+07	0.770674	0.385383	0.838827	1.27196	0.347048	insig
MWSmce413	Anthraquinone-2-carboxylic acid	蒽醌-2-羧酸	Quinones	醌类	Anthraquinone	蒽醌	C15H8O4	3	117-78-2	171274	166829	188772	160338	127768	166910	1.19126	0.1782	0.763253	1.15793	0.211546	insig
Hmyn007168	LysoPG 16:0	溶血磷脂酰甘油 16:0	Lipids	脂质	Glycerol ester	甘油酯	C22H45O9P	3	-	1.41372e+07	2.46537e+07	9.21837e+06	2.35462e+07	3.43098e+07	1.04173e+07	0.617266	0.466695	0.838827	0.703194	-0.508006	insig
Hmgn004139	Isohydroxymatairesinol	异羟基罗汉松脂醇	Lignans and Coumarins	木脂素和香豆素	Lignans	木脂素	C20H22O7	3	-	294515	252321	240530	252733	249843	250538	0.587857	0.558208	0.864589	1.04548	0.0641675	insig
Waptn06085	DGMG 18:3(2n isomer)	DGMG 18:3(2n isomer)	Lipids	脂质	Glycerol ester	甘油酯	C33H56O14	1	-	2.92701e+06	3.19019e+06	3.72303e+06	1.4692e+07	2.27746e+06	1.83295e+06	0.274808	0.552047	0.864589	0.523349	-0.934154	insig
pmf0348	2,6-Dimethyl-7-octene-2,3,6-triol	2,6-二甲基-7-辛烯-2,3,6-三醇	Terpenoids	萜类	Monoterpenoids	倍萜	C10H20O3	3	73815-21-1	1.91882e+07	9.20189e+06	1.84818e+07	4.45355e+07	1.42396e+07	1.85109e+07	0.868063	0.399916	0.838827	0.606474	-0.721483	insig
mws1389	3-Hydroxyolean-12-en-28-oic acid (Oleanolic acid)*	3-羟基齐墩果-12-烯-28-酸 (齐墩果酸)*	Terpenoids	萜类	Triterpene	三萜	C30H48O3	2	508-02-1	1.49924e+07	1.48384e+07	1.68276e+07	2.25125e+07	1.46743e+07	1.45277e+07	0.511814	0.592039	0.876786	0.902232	-0.148429	insig
HJN110	3-Hydroxylup-20(29)-en-28-oic acid (Betulinic acid)*	3-羟基羽扇豆-20(29)-烯-28-酸 (白桦脂酸)*	Terpenoids	萜类	Triterpene	三萜	C30H48O3	2	472-15-1	1.49924e+07	1.48384e+07	1.68276e+07	2.25125e+07	1.46743e+07	1.45277e+07	0.511814	0.592039	0.876786	0.902232	-0.148429	insig
Labn002291	Rhamnosyl-gentisic acid-5-O-β-D-glucoside	鼠李糖基-龙胆酸-5-氧-β-D-葡萄糖苷	Phenolic acids	酚酸类	Phenolic acids	酚酸类	C19H26O13	2	-	219394	300946	1.0243e+06	495702	154935	154948	0.802968	0.448658	0.838827	1.91741	0.939158	insig
WaYn007074	3-(2-(4-((3-hydroxy-1-(4-hydroxy-3-methoxyphenyl)-1-oxopropan-2-yl)oxy)-3,5-dimethoxyphenyl)-3-(hydroxymethyl)-7-methoxy-2,3-dihydrobenzofuran-5-yl)acrylaldehyde	3-(2-(4-((3-hydroxy-1-(4-hydroxy-3-methoxyphenyl)-1-oxopropan-2-yl)oxy)-3,5-dimethoxyphenyl)-3-(hydroxymethyl)-7-methoxy-2,3-dihydrobenzofuran-5-yl)acrylaldehyde	Lignans and Coumarins	木脂素和香豆素	Lignans	木脂素	C31H32O11	3	-	785767	2.76065e+06	1.35626e+06	955392	1.68232e+06	1.4338e+06	0.204116	0.692509	0.913703	1.20414	0.268006	insig
pmb2804	13S-Hydroperoxy-9Z,11E-octadecadienoic acid	13-氢过氧化-9,11-十八碳二烯酸	Lipids	脂质	Free fatty acids	游离脂肪酸	C18H32O4	3	33964-75-9	3.37678e+06	4.5312e+06	5.04384e+06	1.18666e+07	2.95834e+06	3.33243e+06	0.290684	0.613181	0.886302	0.71331	-0.487399	insig
Wcdn005942	helonioside A	helonioside A	Others	其它类	Others	其它	C32H38O17	3	-	749046	764360	194567	140865	263788	1.75065e+06	0.187993	0.807062	0.94027	0.792451	-0.335607	insig
Lmhn011365	Morolic acid*	模绕酸*	Terpenoids	萜类	Triterpene	三萜	C30H48O3	2	559-68-2	1.21483e+06	1.34152e+06	1.47522e+06	1.93123e+06	1.23421e+06	1.32932e+06	0.564458	0.560711	0.864589	0.896951	-0.156899	insig
Sasn003030	ASPERULOSIDIC ACID METHYL ESTER	车叶草苷酸甲酯	Terpenoids	萜类	Monoterpenoids	倍萜	C19H26O12	2	14260-99-2	31527	55648.2	41595.8	76774.4	60668.1	43189.1	1.09766	0.228549	0.788943	0.712893	-0.488242	insig
Zmyn004449	9-Hydroxy-12-oxo-10(E),15(Z)-octadecadienoic acid	9-羟基-12-氧代-10(E),15(Z)-十八碳二烯酸	Lipids	脂质	Free fatty acids	游离脂肪酸	C18H30O4	1	-	265772	269481	495123	1.05051e+06	244863	212520	0.253979	0.625366	0.887352	0.683324	-0.549358	insig
Wbtn007603	9,11-dimethoxy-2h-[1,3]dioxolo[4,5-b]xanthen-10-one*	9,11-二甲氧基-2h-[1,3]二氧基[4,5-b]-10-蒽酮*	Flavonoids	黄酮	Other Flavonoids	其它类黄酮	C16H12O6	3	-	445742	124169	217274	790346	579676	86346.8	0.461149	0.407194	0.838827	0.540512	-0.887601	insig
Zmhn003257	5,7,2'-Trihydroxy-8-methoxyflavone*	韧黄芩素 II*	Flavonoids	黄酮	Flavones	黄酮	C16H12O6	3	80713-32-2	445742	124169	217274	790346	579676	86346.8	0.461149	0.407194	0.838827	0.540512	-0.887601	insig
Zaxn005652	Pisiferic acid	日本花柏酸	Terpenoids	萜类	Ditepenoids	二萜	C20H28O3	2	67494-15-9	524596	201889	336898	382982	328519	313894	0.122524	0.90605	0.966935	1.03705	0.0524808	insig
Xmyn008071	Gnetifolin B*	买麻滕乙素*	Flavonoids	黄酮	Flavonols	黄酮醇	C16H12O6	3	140671-06-3	438718	129552	197684	776111	591865	104269	0.596263	0.369456	0.838827	0.520262	-0.942689	insig
Lmhn004976	Aracarpene 2*	9-甲氧基-6H-[1]苯并呋喃[3,2-c]色烯-3,4,7-三醇*	Flavonoids	黄酮	Isoflavones	异黄酮	C16H12O6	3	-	438718	129552	197684	776111	591865	104269	0.596263	0.369456	0.838827	0.520262	-0.942689	insig
Wbtn007495	5,8-dihydroxy-10-methoxy-2-propylbenzo[h]chromen-4-one	5,8-二羟基-10-甲氧基-2-丙基苯并[h]铬-4-酮	Others	其它类	Ketone compounds	酮类化合物	C17H16O5	3	-	438718	129552	197684	776111	591865	104269	0.596263	0.369456	0.838827	0.520262	-0.942689	insig
pmf0174	1-Decanol*	1-癸醇*	Others	其它类	Alcohol compounds	醇类化合物	C10H22O	3	112-30-1	1.34311e+06	3.64356e+06	4.15421e+06	3.56336e+06	1.35039e+06	1.08604e+06	0.762334	0.42116	0.838827	1.52353	0.60742	insig
mws0275	L-Malic acid*	L-苹果酸*	Organic acids	有机酸	Organic acids	有机酸	C4H6O5	1	97-67-6	1.19407e+08	5.95548e+07	5.61924e+07	7.79951e+07	5.36363e+07	4.34528e+07	0.754699	0.448373	0.838827	1.34309	0.425558	insig
MWS1709	D-Malic acid*	D-苹果酸*	Organic acids	有机酸	Organic acids	有机酸	C4H6O5	1	636-61-3	4.07109e+07	2.07977e+07	1.81244e+07	2.53194e+07	1.74938e+07	1.42327e+07	0.823846	0.412321	0.838827	1.39594	0.481242	insig
Lmbn000198	3-Dehydro-L-Threonic Acid	3-脱氢-L-苏糖酸	Others	其它类	Saccharides	糖类	C4H6O5	1	-	4.06295e+07	1.98546e+07	1.64805e+07	2.47862e+07	1.82658e+07	1.44806e+07	0.651292	0.491354	0.845786	1.33776	0.419817	insig
Lakn003296	Acetyl-2-β-D-glucopyranosyloxy-5-hydroxy-phenylacetic acid	乙酰-2-β-D-吡喃葡萄糖氧基-5-羟基苯乙酸	Phenolic acids	酚酸类	Phenolic acids	酚酸类	C16H20O10	2	-	74234.9	147720	86125.3	209694	111304	119139	0.995839	0.327144	0.838827	0.699964	-0.514648	insig
Sasn009199	phosphoethanolamine(P-16:0)	phosphoethanolamine(P-16:0)	Lipids	脂质	LPC	溶血磷脂酰胆碱	C21H44NO6P	1	-	31950.9	69030.2	125554	34345	20409.1	10848.7	1.42681	0.181679	0.765513	3.45313	1.7879	up
Sasn009432	9,10-Dihydroxystearic Acid	9,10-二羟基硬脂酸	Lipids	脂质	Free fatty acids	游离脂肪酸	C18H36O4	2	-	123586	197060	156740	196193	69609	100979	0.848022	0.457294	0.838827	1.30156	0.38024	insig
Jmmn002533	coleoside-B	coleoside-B	Terpenoids	萜类	Monoterpenoids	倍萜	C21H32O12	3	-	1.5789e+06	2.94068e+06	1.46373e+06	2.06261e+06	1.51888e+06	1.75126e+06	0.27951	0.699827	0.915772	1.12199	0.166066	insig
mws0921	p-Coumaryl alcohol	对香豆醇	Others	其它类	Alcohol compounds	醇类化合物	C9H10O2	3	3690-05-9	778526	728037	403841	362789	452343	329838	1.36925	0.152705	0.728662	1.66852	0.738568	insig
Zaxn007436	Pimaradienone*	海松二烯酮*	Terpenoids	萜类	Ditepenoids	二萜	C20H30O	2	-	448010	620939	578989	655446	423482	505129	0.259679	0.816579	0.94027	1.04033	0.0570375	insig
mws4017	Ferruginol*	铁锈醇*	Terpenoids	萜类	Ditepenoids	二萜	C20H30O	2	514-62-5	448010	620939	578989	655446	423482	505129	0.259679	0.816579	0.94027	1.04033	0.0570375	insig
Sasn008558	Corchorifatty acid B	Corchorifatty acid B	Lipids	脂质	Free fatty acids	游离脂肪酸	C18H28O4	1	-	968373	400848	565250	813317	592967	691746	0.480818	0.785145	0.935122	0.922041	-0.117097	insig
pmb2786	9-Hydroxy-10,12,15-octadecatrienoic acid	9-羟基-10,12,15-十八碳三烯酸	Lipids	脂质	Free fatty acids	游离脂肪酸	C18H30O3	1	89886-42-0	8.50263e+06	2.51412e+06	4.47281e+06	8.47949e+06	4.28221e+06	4.9219e+06	0.479023	0.756931	0.929581	0.875928	-0.191116	insig
Wcdn003654	Feruloyl Lactate	阿魏酰乳酸	Organic acids	有机酸	Organic acids	有机酸	C13H14O7	1	-	946218	515282	1.2184e+06	1.03392e+06	595936	887742	0.0701078	0.835865	0.947916	1.06447	0.0901298	insig
ML10171848	D-Arabinono-1,4-lactone	D-阿拉伯-1,4-内酯	Others	其它类	Saccharides	糖类	C5H8O5	3	2782-09-4	135736	184327	175664	163164	123028	143396	0.919328	0.312525	0.837326	1.15396	0.20659	insig
MWS3036	3-Hydroxyglutaric acid	3-羟基戊二酸	Organic acids	有机酸	Organic acids	有机酸	C5H8O5	3	638-18-6	135736	184327	175664	163164	123028	143396	0.919328	0.312525	0.837326	1.15396	0.20659	insig
Walbn07570	1-(((2-(dimethylamino)ethoxy)(hydroxy)phosphoryl)oxy)-3-hydroxypropan-2-yl (9Z,12Z,15E)-octadeca-9,12,15-trienoate	1-(((2-(二甲基氨基)乙氧基)(羟基)磷酰)氧基)-3-羟基丙-2-基 (9Z,12Z,15E)-十八碳-9,12,15-三烯酸酯	Lipids	脂质	LPE	溶血磷脂酰乙醇胺	C25H46NO7P	1	-	2.13597e+07	2.13885e+07	1.91255e+07	4.55831e+07	1.52713e+07	8.25079e+06	0.255229	0.852979	0.951817	0.895354	-0.159469	insig
MWS2430	13-methylmyristic acid	13-甲基十四烷酸	Lipids	脂质	Free fatty acids	游离脂肪酸	C15H30O2	3	2485-71-4	780452	540867	975199	775197	759835	846878	0.346085	0.843643	0.948886	0.96415	-0.052671	insig
Hmln000659	3-O-Galloyl-D-glucose*	3-O-没食子酰-D-葡萄糖*	Phenolic acids	酚酸类	Phenolic acids	酚酸类	C13H16O10	3	-	671549	597601	312619	657082	508604	376940	0.00584541	0.928607	0.969703	1.02537	0.0361503	insig
MWSslk133	1,14-Tetradecanedioic Acid	1,14-十四烷二酸	Lipids	脂质	Free fatty acids	游离脂肪酸	C14H26O4	2	821-38-5	294463	369955	765268	406114	388352	528561	0.00154552	0.83434	0.947819	1.08062	0.111857	insig
Safn012625	Colnelenic acid	Colnelenic acid	Lipids	脂质	Free fatty acids	游离脂肪酸	C18H28O3	1	52591-16-9	1.53155e+06	1.06344e+06	3.67653e+06	4.90822e+06	4.07564e+06	3.92766e+06	1.42166	0.0964309	0.698636	0.485732	-1.04177	down
Hmgn004693	8-Hydroxy-α-conidendrin	8-羟基-α-铁杉脂素	Lignans and Coumarins	木脂素和香豆素	Lignans	木脂素	C20H20O7	2	-	445646	242149	271115	301071	180971	190613	1.06574	0.282035	0.817944	1.42556	0.511525	insig
Lcfn121045	Gymnospermin	Gymnospermin	Others	其它类	Others	其它	C20H38O3	3	52329-57-4	112672	82671.2	130659	108163	60013	74258.3	1.07273	0.236054	0.793222	1.3447	0.427288	insig
MWSmce466	4-Hydroxyacetophenone	4-羟基苯乙酮	Others	其它类	Ketone compounds	酮类化合物	C8H8O2	3	99-93-4	579896	444532	970006	291183	434395	876073	0.60914	0.609254	0.885767	1.24524	0.316419	insig
Waln010192	2-(2,3-dihydroxypropoxy)-3-(((2-(dimethylamino)ethoxy)(hydroxy)phosphoryl)oxy)propyl (8E,11Z,14Z)-octadeca-8,11,14-trienoate	2-(2,3-二羟基丙氧基)-3-(((2-(二甲基氨基)乙氧基)(羟基)磷酰基)氧基)丙基 (8E,11Z,14Z)-十八碳-8,11,14-三烯酸	Lipids	脂质	LPE	溶血磷脂酰乙醇胺	C28H52NO9P	1	-	4.14714e+06	3.86371e+06	4.67591e+06	1.13169e+07	3.42706e+06	2.0954e+06	0.0574142	0.678408	0.911666	0.753397	-0.408517	insig
Sasn006410	2-hydroxynonanoic acid	2-羟基壬酸	Lipids	脂质	Free fatty acids	游离脂肪酸	C9H18O3	1	-	324162	154800	174225	534281	504626	459691	1.66878	0.0220051	0.534318	0.435865	-1.19805	down
MWS3166	N-Palmitoylglycine	N-棕榈酰甘氨酸	Amino acids and derivatives	氨基酸及其衍生物	Amino acids and derivatives	氨基酸及其衍生物	C18H35NO3	3	2441-41-0	38564.6	19188.3	56105.4	23870.5	16608.3	66132.3	0.262218	0.90451	0.966649	1.06798	0.094882	insig
Safn011802	Dihydromonacolin L acid	Dihydromonacolin L acid	Others	其它类	Others	其它	C19H32O4	3	-	727668	1.11511e+06	1.78203e+06	1.48001e+06	782053	866915	0.341196	0.687017	0.913703	1.15847	0.212217	insig
pmn001691	9,12,13-Trihydroxy-10,15-octadecadienoic acid	9,12,13-三羟基-10,15-十八碳二烯酸	Lipids	脂质	Free fatty acids	游离脂肪酸	C18H32O5	1	-	6.76873e+06	3.25422e+06	5.37589e+06	5.16426e+06	3.18099e+06	4.46571e+06	0.537076	0.513513	0.853229	1.20201	0.265443	insig
MWS2070	Propyl 4-hydroxybenzoate	4-羟基苯甲酸丙酯	Phenolic acids	酚酸类	Phenolic acids	酚酸类	C10H12O3	3	94-13-3	15720.8	60132.8	19509.4	18237.6	23271.2	25634.2	0.388271	0.577556	0.869138	1.4203	0.506192	insig
WaYn006941	Hedyotisol B*	Hedyotisol B*	Lignans and Coumarins	木脂素和香豆素	Lignans	木脂素	C42H50O16	3	95839-45-5	340507	1.02585e+06	586257	385474	890731	964765	0.330054	0.740688	0.927142	0.871327	-0.198714	insig
Jmzn003632	Manglieside D	Manglieside D	Lignans and Coumarins	木脂素和香豆素	Lignans	木脂素	C26H34O11	3	-	1.7819e+06	1.11757e+06	528244	659608	398616	515678	1.24667	0.226767	0.787202	2.17784	1.1229	up
Lmbn004847	4-Methoxyphenylpropionic acid	4-甲氧基苯丙酸	Phenolic acids	酚酸类	Phenolic acids	酚酸类	C10H12O3	3	-	243995	709684	49716	151291	233791	94332.8	0.366238	0.46819	0.838827	2.09296	1.06554	insig
mws0102	Indole-5-carboxylic acid*	吲哚-5-甲酸*	Alkaloids	生物碱	Plumerane	吲哚类生物碱	C9H7NO2	3	1670-81-1	1.94821e+06	2.44631e+06	3.16474e+06	1.78345e+06	2.35453e+06	2.84498e+06	0.373343	0.702718	0.915772	1.08253	0.114407	insig
mws1417	Indole-3-carboxylic acid*	吲哚-3-甲酸*	Alkaloids	生物碱	Plumerane	吲哚类生物碱	C9H7NO2	3	771-50-6	3.19508e+06	4.41513e+06	5.11691e+06	2.92962e+06	3.89499e+06	5.12822e+06	0.310083	0.776397	0.9331	1.06478	0.0905538	insig
Lmsn106824	Hederagenin-3-O-glucoside	常春藤皂苷元-3-O-葡糖糖苷	Terpenoids	萜类	Triterpene Saponin	三萜皂苷	C36H58O9	3	39776-12-0	77750.3	63678.9	129598	58709.4	69314.1	28114.6	1.20253	0.193312	0.765849	1.73582	0.795615	insig
Lakn001671	2-β-D-Glucopyranosyloxy-5-hydroxy-phenylacetic acid	2-β-D-吡喃葡萄糖氧基-5-羟基苯乙酸	Phenolic acids	酚酸类	Phenolic acids	酚酸类	C14H18O9	2	-	385272	583960	183158	482964	720611	735374	1.19924	0.145843	0.724555	0.594337	-0.750646	insig
MWSmce406	16-Hydroxy-24-methylene-3-oxolanosta-7,9(11)-diene-21-oic acid (Polyporenic acid C)	16-羟基-24-亚甲基-3-氧代羊毛甾-7,9(11)-二烯-21-酸 (多孔菌酸 C;猪苓酸C)	Terpenoids	萜类	Triterpene	三萜	C31H46O4	2	465-18-9	526172	285467	478602	621544	221781	253455	0.5603	0.690702	0.913703	1.17639	0.234366	insig
Zmdn004764	Syringopicroside	丁香苦苷	Terpenoids	萜类	Monoterpenoids	倍萜	C24H30O11	2	29118-80-7	217077	162799	153021	79638.7	116823	129562	1.52135	0.0548791	0.657122	1.63454	0.708883	insig
Walbn07904	Benzhydryl methyl ether*	Benzhydryl methyl ether*	Others	其它类	Others	其它	C14H14O	1	1016-09-7	122412	252760	268010	349383	62297.5	92454	0.701487	0.681121	0.913387	1.27581	0.351415	insig
Wcsn008814	(3,7-dimethyl-11-oxododeca-2,6-dienyl)acetate	(3,7-二甲基-11-氧十二碳-2,6-二烯基)乙酸	Others	其它类	Others	其它	C16H26O3	1	-	1.27297e+06	1.74161e+06	1.69676e+06	3.0855e+06	1.61156e+06	651755	0.102359	0.794598	0.937325	0.880818	-0.183084	insig
WaYn006535	4'-O-(Threo-Syringoylglycerol)[(E)-3-(2-(4-hydroxy-3,5-dimethoxyphenyl)-3-(hydroxymethyl)-7-methoxy-2,3-dihydrobenzofuran-5-yl)acrylaldehyde]	4-O-(Threo-Syringoylglycerol)[(E)-3-(2-(4-hydroxy-3,5-dimethoxyphenyl)-3-(hydroxymethyl)-7-methoxy-2,3-dihydrobenzofuran-5-yl)acrylaldehyde]	Lignans and Coumarins	木脂素和香豆素	Lignans	木脂素	C32H36O12	3	-	60708.3	221063	131720	163738	233270	228593	1.04723	0.266941	0.817449	0.660951	-0.597385	insig
Wahln09353	4-Methoxydiphenylmethane*	4-甲氧基二苯基甲烷*	Others	其它类	Others	其它	C14H14O	1	834-14-0	103833	232831	239895	307326	50724.9	80354.3	0.722385	0.651248	0.901032	1.31513	0.395204	insig
Wcdn006597	ligballinol	ligballinol	Lignans and Coumarins	木脂素和香豆素	Lignans	木脂素	C18H18O4	3	-	1.37312e+06	595792	1.24501e+06	670606	679462	543426	1.22588	0.205816	0.765849	1.69735	0.763286	insig
Zbkn008083	N-Benzoylanthranilate	N-苯甲酰邻氨基苯甲酸	Alkaloids	生物碱	Alkaloids	生物碱	C14H11NO3	1	579-93-1	3.56011e+06	772882	1.07768e+07	813103	2.50902e+06	785411	0.935193	0.343142	0.838827	3.67855	1.87914	insig
WaYn006390	4'-O-[2,3-dihydroxy-1-(4-hydroxy-3-methoxyphenyl)-1-propanone]Simulanol	4'-O-[2,3-dihydroxy-1-(4-hydroxy-3-methoxyphenyl)-1-propanone]Simulanol	Lignans and Coumarins	木脂素和香豆素	Lignans	木脂素	C31H34O11	3	-	169101	280190	305033	339292	482200	512281	1.4884	0.0495508	0.657122	0.565556	-0.822258	insig
Lazn006735	Erythro-Guaiacylglycerol-β-O-4'-dehydrodisinapyl Ether	赤式-愈创木基甘油-β-O-4'-脱氢二芥子酰醚	Lignans and Coumarins	木脂素和香豆素	Lignans	木脂素	C31H36O11	2	613684-55-2	163719	516248	445386	163530	420130	457218	0.128394	0.852526	0.951817	1.08116	0.112577	insig
Lmmn009932	3-Hydroxy-24-methylene-9,19-cyclolanostan-26-oic acid (Ambolic acid)*	3-羟基-24-亚甲基-9,19-环羊毛甾烷-26-酸 (阿波醇酸)*	Terpenoids	萜类	Triterpene	三萜	C31H50O3	3	13878-93-8	76330.8	108733	103363	102713	136734	90744.5	0.685709	0.463783	0.838827	0.873515	-0.195095	insig
WaYn006596	Buddlenol C*	Buddlenol C*	Lignans and Coumarins	木脂素和香豆素	Lignans	木脂素	C32H38O12	3	97465-73-1	261567	644473	356923	404148	929760	568808	0.940711	0.336496	0.838827	0.663768	-0.591249	insig
Walbn07068	15-Amino-15-oxopentadecanoic acid	15-氨基-15-氧代十五烷酸	Lipids	脂质	Free fatty acids	游离脂肪酸	C15H29NO3	1	-	217654	248907	255728	251865	249095	278303	1.00552	0.276573	0.817712	0.926887	-0.109534	insig
Lmjn003562	3,6'-Diferuloylsucrose	3,6'-二阿魏酰蔗糖	Phenolic acids	酚酸类	Phenolic acids	酚酸类	C32H38O17	3	107172-40-7	666294	681057	217329	135723	270443	1.7146e+06	0.163921	0.754353	0.929497	0.737791	-0.438716	insig
pme2827	Palmitaldehyde	棕榈醛	Lipids	脂质	Free fatty acids	游离脂肪酸	C16H32O	3	629-80-1	2.12364e+07	2.19537e+07	2.18003e+07	2.22316e+07	2.02083e+07	1.98902e+07	0.954741	0.350481	0.838827	1.04268	0.0603001	insig
mws1024	p-Coumaraldehyde	对香豆醛	Others	其它类	Aldehyde compounds	醛类化合物	C9H8O2	3	2538-87-6	210093	191671	187171	132731	144483	151189	1.79032	0.00461817	0.475823	1.37472	0.459136	insig
WaYn005928	Buddlenol B	Buddlenol B	Lignans and Coumarins	木脂素和香豆素	Lignans	木脂素	C31H36O11	3	97399-80-9	422409	781787	828201	502999	912424	897555	0.417437	0.640712	0.895414	0.878692	-0.18657	insig
MWS1900	Undecanedioic acid	十一烷二酸	Lipids	脂质	Free fatty acids	游离脂肪酸	C11H20O4	1	1852-04-6	1.12294e+06	523090	863268	645039	890503	1.63078e+06	0.531032	0.566013	0.864589	0.792496	-0.335524	insig
pmb2799	12,13-Epoxy-9-Octadecenoic Acid	12,13-环氧-9-十八碳烯酸	Lipids	脂质	Free fatty acids	游离脂肪酸	C18H32O3	1	6799-85-5	3.08851e+06	833307	1.39936e+06	5.1294e+06	2.32039e+06	2.79637e+06	1.20866	0.214282	0.769006	0.519335	-0.945264	insig
Zbkn006995	N-Benzoyl-4-hydroxyanthranilate	N-苯甲酰基-4-羟基邻氨基苯甲酸酯	Alkaloids	生物碱	Alkaloids	生物碱	C14H11NO4	2	-	85120.6	72808.2	700613	62749.3	79137.4	78898.7	0.902818	0.412867	0.838827	3.88858	1.95924	insig
pmb2787	9-Oxo-10E,12Z-octadecadienoic acid*	9-过氧-10E,12Z-十八碳二烯酸*	Lipids	脂质	Free fatty acids	游离脂肪酸	C18H30O3	3	54232-59-6	6.34035e+06	2.17758e+06	3.81358e+06	7.31486e+06	3.31522e+06	3.56797e+06	0.396942	0.743224	0.927142	0.868536	-0.203342	insig
Waymn03248	4-O-Feruloylquinic acid	4-O-阿魏酰奎宁酸	Phenolic acids	酚酸类	Phenolic acids	酚酸类	C17H20O9	1	2613-86-7	1.20178e+08	8.76535e+07	4.46179e+07	1.12952e+08	1.04397e+08	8.86169e+07	0.763864	0.506859	0.851525	0.82509	-0.277376	insig
Wbmn007806	5,6,7,13-Tetramethoxy-2-oxatetracyclo[6.6.2.04,16.011,15]hexadeca-1(15),4,6,8(16),9,11,13-heptaen-3-one	5,6,7,13-四甲氧基-2-氧代四环[6.6.2.04,16.011,15]十六碳-1(15),4,6,8(16),9,11,13-庚烯-3-酮	Terpenoids	萜类	Triterpene Saponin	三萜皂苷	C19H16O6	1	-	306907	208263	535201	352505	192367	305074	0.451603	0.5807	0.872276	1.23581	0.305455	insig
Hmdn006566	3,4-Open loop-lupine-4(23),20(29)-diene-24-hydroxy-3-carboxylic acid*	3,4-开环-羽扇豆-4(23),20(29)-二烯-24-羟基-3-羧酸*	Terpenoids	萜类	Triterpene	三萜	C30H48O3	2	-	1.25384e+06	1.43766e+06	1.59036e+06	1.93908e+06	1.26509e+06	1.41165e+06	0.408976	0.658457	0.904414	0.927648	-0.108351	insig
Wcsn010524	8,11-Heptadecadienoic acid	8,11-十七碳二烯酸	Lipids	脂质	Free fatty acids	游离脂肪酸	C17H30O2	1	-	4.81617e+06	1.30466e+06	1.27522e+06	1.23469e+06	969922	1.02548e+06	1.07454	0.358819	0.838827	2.28973	1.19518	up
Lmqn009304	Eucalyptin (5-Hydroxy-7,4'-dimethoxy-6,8-dimethylflavone)	桉树素	Flavonoids	黄酮	Flavones	黄酮	C19H18O5	3	3122-88-1	176929	194032	419291	365398	121851	191190	0.372417	0.744163	0.927142	1.16481	0.220092	insig
Sasn006675	5,3',4',5'-Tetramethoxy-6,7-methylenedioxyflavone	5,3',4',5'-四甲氧基-6,7-亚甲二氧基黄酮	Flavonoids	黄酮	Flavones	黄酮	C20H18O8	1	132185-74-1	35367.4	263947	331623	125390	37121.5	84766.9	0.743377	0.287464	0.820706	2.55153	1.35136	insig
Wcfn005927	Madeirin	1-羟基-2-甲基-4-甲氧基蒽醌	Quinones	醌类	Quinones	醌类	C16H12O4	2	-	503138	159889	185488	166427	251717	145966	0.662829	0.485404	0.841739	1.50416	0.588961	insig
mws0097	Pinoresinol*	松脂醇*	Lignans and Coumarins	木脂素和香豆素	Lignans	木脂素	C20H22O6	1	487-36-5	821292	570936	339847	619004	967801	897559	1.07357	0.230033	0.788943	0.69719	-0.520375	insig
Lcyn000686	Prunustomentosanan A	Prunustomentosanan A	Others	其它类	Others	其它	C20H22O6	3	-	821292	570936	339847	619004	967801	897559	1.07357	0.230033	0.788943	0.69719	-0.520375	insig
Lakn003001	Hydroxy-Dihydrophaseic Acid glucoside	羟基二氢红花菜豆酸-葡萄糖苷	Terpenoids	萜类	Sesquiterpenoids	倍半萜	C21H32O11	2	-	174622	185904	158893	136593	235116	282026	0.724549	0.406307	0.838827	0.794541	-0.331807	insig
Lmyn007883	9,16-Dihydroxypalmitic acid	9,16-二羟基棕榈酸	Lipids	脂质	Free fatty acids	游离脂肪酸	C16H32O4	2	38076-49-2	1.66904e+06	897933	498543	623026	1.02663e+06	3.17234e+06	0.511654	0.550331	0.864589	0.635736	-0.653501	insig
MWSHC20189	Epipinoresinol*	表松脂醇*	Lignans and Coumarins	木脂素和香豆素	Lignans	木脂素	C20H22O6	1	24404-50-0	826127	584987	329835	636937	932084	965467	1.09194	0.216429	0.769179	0.686903	-0.541821	insig
Zbkn002844	Colneleate	Colneleate	Lipids	脂质	Free fatty acids	游离脂肪酸	C18H30O3	1	52761-34-9	8.71398e+06	4.41263e+06	1.60183e+07	2.59039e+07	1.76352e+07	1.91793e+07	1.41825	0.0620293	0.657122	0.464694	-1.10565	down
Zasn010461	Methyl 14-methylpentadecanoate	14-甲基十五烷酸甲酯	Lipids	脂质	Free fatty acids	游离脂肪酸	C17H34O2	3	5129-60-2	2.0633e+06	895073	2.09174e+06	1.31109e+06	928449	1.16273e+06	0.909699	0.296269	0.827625	1.48434	0.569818	insig
Lmbn005662	9(10)-EpOME;(9R,10S)-(12Z)-9,10-Epoxyoctadecenoic acid	9,10-环氧十八烯酸	Lipids	脂质	Free fatty acids	游离脂肪酸	C18H32O3	2	16833-56-0	3.12662e+06	1.03723e+06	1.35484e+06	6.13054e+06	2.08211e+06	2.39699e+06	1.07264	0.32891	0.838827	0.520158	-0.942978	insig
pmb2791	9-Hydroperoxy-10E,12,15Z-octadecatrienoic acid	9-羟基过氧-10E,12,15Z-十八碳三烯酸	Lipids	脂质	Free fatty acids	游离脂肪酸	C18H30O4	3	111004-08-1	521790	585914	709264	1.12005e+06	289579	322929	0.48624	0.927721	0.969703	1.04872	0.0686277	insig
Zmyn005245	2,3'-Di-feruloyl sucrose	2,3'-二-阿魏酰蔗糖	Phenolic acids	酚酸类	Phenolic acids	酚酸类	C32H38O17	1	-	307426	413379	95316.9	70619.9	157570	1.04144e+06	0.0143504	0.68032	0.912839	0.642805	-0.637547	insig
mws0884	Cyclic 3',5'-Adenylic acid	环-3',5'-腺嘌呤核苷酸	Nucleotides and derivatives	核苷酸及其衍生物	Nucleotides and derivatives	核苷酸及其衍生物	C10H12N5O6P	2	60-92-4	3.24635e+07	1.28852e+07	2.17034e+07	1.61133e+07	2.35899e+07	3.20474e+07	0.27869	0.840943	0.948734	0.934515	-0.0977103	insig
Lmtn002233	Androsin	草夹竹桃苷	Others	其它类	Ketone compounds	酮类化合物	C15H20O8	2	531-28-2	604853	399114	1.045e+06	945405	740517	744347	0.730936	0.582279	0.872815	0.843104	-0.246218	insig
MWS2066	1-Naphthol*	1-萘酚*	Others	其它类	Others	其它	C10H8O	3	90-15-3	22562.7	24080.4	19356.1	20974.8	21748.5	13624.3	0.897486	0.352162	0.838827	1.17128	0.228091	insig
MWS1875	2-Naphthol*	2-萘酚*	Others	其它类	Others	其它	C10H8O	3	135-19-3	22562.7	24080.4	19356.1	20974.8	21748.5	13624.3	0.897486	0.352162	0.838827	1.17128	0.228091	insig
Zmgn001448	2-Propylmalic Acid*	2-丙基苹果酸*	Organic acids	有机酸	Organic acids	有机酸	C7H12O5	2	-	77857.5	61838.4	178311	398642	78614.5	123820	0.760621	0.451659	0.838827	0.529062	-0.91849	insig
Wdbn005328	3,3'-Bis(3,4-dihydro-4-hydroxy-6,8-dimethoxy-2H-1-benzopyran)	3,3'-双(3,4-二氢-4-羟基-6,8-二甲氧基-2H-1-苯并吡喃)	Lignans and Coumarins	木脂素和香豆素	Lignans	木脂素	C22H26O8	2	-	6.20291e+06	7.27996e+06	1.03789e+07	4.96525e+06	5.72889e+06	8.57668e+06	0.824077	0.411022	0.838827	1.23823	0.308282	insig
WaYn006734	Hedyotisol A*	Hedyotisol A*	Lignans and Coumarins	木脂素和香豆素	Lignans	木脂素	C42H50O16	3	95732-59-5	172794	482707	251556	179964	464443	551287	0.504786	0.546242	0.864589	0.758604	-0.398582	insig
Wahln11065	Irone	Irone	Terpenoids	萜类	Monoterpenoids	倍萜	C14H22O	3	-	1.55384e+07	1.93923e+07	1.87458e+07	1.85962e+07	1.55157e+07	1.64172e+07	0.597237	0.525747	0.858088	1.06229	0.0871785	insig
Lmcn008512	2,4-Di-Tert-Butylphenol	2,4-二叔丁基苯酚	Phenolic acids	酚酸类	Phenolic acids	酚酸类	C14H22O	3	96-76-4	1.69913e+07	1.90579e+07	1.90303e+07	1.90456e+07	1.59236e+07	1.59904e+07	0.926286	0.337494	0.838827	1.08085	0.112163	insig
Lmln010063	2,6-Di-tert-butylphenol	2,6-二叔丁基苯酚	Others	其它类	Others	其它	C14H22O	1	128-39-2	1.69913e+07	1.90579e+07	1.90303e+07	1.90456e+07	1.59236e+07	1.59904e+07	0.926286	0.337494	0.838827	1.08085	0.112163	insig
Sasn008206	(E)-12-hydroxydodec-2-enoic acid	(E)-12-羟基十二碳-2-烯酸	Lipids	脂质	Free fatty acids	游离脂肪酸	C12H22O3	1	-	84640.9	50359.2	32260.8	191581	126780	154989	1.6555	0.0147411	0.52109	0.353356	-1.50081	down
pmn001319	1-O-Feruloyl-3-O-p-Coumaroylglycerol	1-O-阿魏酰-3-O-对香豆酰甘油	Phenolic acids	酚酸类	Phenolic acids	酚酸类	C22H22O8	1	-	79500.5	51022.7	542503	22412	27036.7	24140	1.41996	0.336434	0.838827	9.14578	3.19311	up
Lmln001856	5,7-Dihydroxy-4-oxo-2-(3,4,5-trihydroxyphenyl)-4H-chromen-3-yl-alloside	5,7-二羟基-4-氧代-2-(3,4,5-三羟基苯基)-4H-色烯-3-基-阿洛糖苷	Others	其它类	Others	其它	C21H20O13	3	-	100922	79746.5	43047.7	117133	47599.8	61445.9	0.00254139	0.977399	0.989827	0.989111	-0.0157955	insig
Lmmn001643	2-Hydroxycinnamic acid	2-羟基肉桂酸	Phenolic acids	酚酸类	Phenolic acids	酚酸类	C9H8O3	3	583-17-5	2.60577e+07	4.06971e+07	3.39603e+07	3.80307e+07	5.14051e+07	4.45038e+07	1.27963	0.125898	0.707476	0.751944	-0.411303	insig
MWS1848	Phenyl acetate	乙酸苯酯	Others	其它类	Others	其它	C8H8O2	3	122-79-2	431350	426369	926072	363477	403423	847796	0.260141	0.81623	0.94027	1.10472	0.143686	insig
Lmyn011818	3,19-Epoxy-3,22-dihydroxydammara-20,24-dien-26-oic acid δ-lactone (Semialactone)	3,19-环氧-3,22-二羟基达玛烷-20,24-二烯-26-酸 δ-内酯 (半翅盐肤木内酯)	Terpenoids	萜类	Triterpene	三萜	C30H44O4	3	366450-46-6	217807	384865	402056	326329	203525	328476	0.51231	0.53813	0.860801	1.17056	0.227203	insig
Wbwn006662	[2,5-Bis(1,3-benzodioxol-5-yl)-4-(hydroxymethyl)furan-3-yl]methanol	[2,5-双(1,3-苯并二氧基-5-基)-4-(羟甲基)呋喃-3-基]甲醇	Lignans and Coumarins	木脂素和香豆素	Lignans	木脂素	C20H16O7	2	-	554398	2.07142e+06	1.17983e+06	785580	1.22571e+06	904558	0.351575	0.575807	0.869138	1.30516	0.384226	insig
ML10176345	3-Dehydroshikimic acid	3-脱氢莽草酸	Organic acids	有机酸	Organic acids	有机酸	C7H8O5	3	2922-42-1	599737	336720	267841	245071	239037	181733	1.36105	0.214574	0.769006	1.80869	0.854946	insig
Hmqn004825	Rabdosia acid A*	冬凌草酸 A*	Lipids	脂质	Free fatty acids	游离脂肪酸	C18H30O3	3	-	6.7042e+06	2.31204e+06	3.82489e+06	7.88833e+06	3.65521e+06	3.87582e+06	0.500859	0.672152	0.909989	0.832793	-0.263971	insig
Zbqn004234	N-(malonyl)phenylalanine	N-(丙二酰基)苯丙氨酸	Amino acids and derivatives	氨基酸及其衍生物	Amino acids and derivatives	氨基酸及其衍生物	C12H13NO5	2	-	542933	362222	224983	865147	225447	96181.9	0.377716	0.94631	0.974902	0.952275	-0.0705498	insig
Sasn010720	docosanedioic acid	二十二碳烷二酸	Lipids	脂质	Free fatty acids	游离脂肪酸	C22H42O4	1	505-56-6	217084	155704	286133	383284	447187	625407	1.64002	0.0471904	0.657122	0.452593	-1.14371	down
Lcsn001170	Thr-Leu	苏氨酸亮氨酸	Amino acids and derivatives	氨基酸及其衍生物	Amino acids and derivatives	氨基酸及其衍生物	C10H20N2O4	1	50299-12-2	668125	391588	502811	591176	531441	677641	0.817599	0.44661	0.838827	0.867945	-0.204325	insig
WaYn006850	Buddlenol F*	Buddlenol F*	Lignans and Coumarins	木脂素和香豆素	Lignans	木脂素	C32H38O12	3	97399-83-2	218447	594804	301205	431890	866427	633626	1.19882	0.18425	0.765513	0.576858	-0.793713	insig
MWS4471	N-Alpha-Acetyl-L-Asparagine	N-α-乙酰基-L-天冬酰胺	Amino acids and derivatives	氨基酸及其衍生物	Amino acids and derivatives	氨基酸及其衍生物	C6H10N2O4	3	4033-40-3	758549	2.38239e+06	580363	1.08084e+06	3.28619e+06	2.5476e+06	1.02012	0.286955	0.820706	0.538177	-0.893847	insig
Waptn05947	DGMG 18:3	DGMG 18:3	Lipids	脂质	Glycerol ester	甘油酯	C33H56O14	1	-	2.82469e+06	3.72439e+06	2.7688e+06	1.34434e+07	3.77847e+06	3.00442e+06	0.951436	0.392088	0.838827	0.460683	-1.11815	insig
Safn006235	2-{[(1S,3aS,4R,6aR)-1,4-bis(4-hydroxy-3,5-dimethoxyphenyl)-hexahydrofuro[3,4-c]furan-3a-yl]oxy}-6-(hydroxymethyl)oxane-3,4,5-triol	2-{[(1S,3aS,4R,6aR)-1,4-bis(4-双(4-羟基-3,5-二甲氧基苯基)-六氢呋[3,4-c]呋喃-3-yl]氧基}-6-(羟甲基)恶-3,4,5-三醇	Lignans and Coumarins	木脂素和香豆素	Lignans	木脂素	C28H36O14	1	-	618773	1.29006e+06	741796	403362	648260	598655	1.21885	0.242665	0.793234	1.60617	0.683627	insig
Zmyn004732	2R-hydroxy-9Z,12Z,15Z-octadecatrienoic acid	2R-羟基-9Z,12Z,15Z-十八碳三烯酸	Lipids	脂质	Free fatty acids	游离脂肪酸	C18H30O3	2	-	6.11595e+06	3.38218e+06	5.76968e+06	7.73891e+06	4.69591e+06	4.46436e+06	0.379206	0.710643	0.917422	0.903464	-0.14646	insig
Lmmn006306	Machilusolide D	润楠丁内酯 D	Others	其它类	Lactones	内酯类化合物	C18H30O3	3	-	1.25508e+07	6.99071e+06	1.26678e+07	1.78963e+07	9.0377e+06	9.07721e+06	0.300733	0.738092	0.927142	0.894425	-0.160968	insig
MWSslk132	Hexadecanedioic acid	十六烷基二酸	Lipids	脂质	Free fatty acids	游离脂肪酸	C16H30O4	3	505-54-4	348303	346397	734994	332315	186144	299842	1.21042	0.251225	0.807615	1.74715	0.805005	insig
Lmsn000381	D-Maltose*	D-麦芽糖*	Others	其它类	Saccharides	糖类	C12H22O11	1	69-79-4	394296	771633	744869	824127	663890	503904	0.22871	0.868643	0.955317	0.959273	-0.059986	insig
mws5038	Isomaltulose*	异麦芽酮糖*	Others	其它类	Saccharides	糖类	C12H22O11	1	13718-94-0	394296	771633	744869	824127	663890	503904	0.22871	0.868643	0.955317	0.959273	-0.059986	insig
Lmxn000398	D-Lactose*	D-乳糖*	Others	其它类	Saccharides	糖类	C12H22O11	1	63-42-3	394296	771633	744869	824127	663890	503904	0.22871	0.868643	0.955317	0.959273	-0.059986	insig
Wasn001627	Glucosyl 2,3-Dihydroxy-2-Methylbutanoic Acid	葡萄糖基 2,3-二羟基-2-甲基丁酸	Organic acids	有机酸	Organic acids	有机酸	C11H20O9	1	-	695494	518805	489236	897762	270222	358868	0.545177	0.797934	0.938217	1.11572	0.157971	insig
Lmbn003524	9-Oxononanoic acid	9-氧代壬酸	Lipids	脂质	Free fatty acids	游离脂肪酸	C9H16O3	1	2553-17-5	1.93795e+06	728967	1.75125e+06	4.58077e+06	1.25898e+06	1.67817e+06	0.794438	0.432527	0.838827	0.587685	-0.766886	insig
Waptn06683	DGMG 18:1(2n isomer)	DGMG 18:1(2n isomer)	Lipids	脂质	Glycerol ester	甘油酯	C33H60O14	1	-	641462	885867	1.38178e+06	3.84468e+06	425423	296174	0.1736	0.683584	0.913703	0.637086	-0.650439	insig
Sazp001763	4-Hydroxyphenyl 6-O-(2-Methyl-3-Hydroxypropionyl)-Beta-D-Galactopyranoside	4-羟基苯基 6-O-(2-甲基-3-羟基丙酰基)-β-D-吡喃半乳糖苷	Others	其它类	Others	其它	C16H22O9	1	-	3.05721e+06	5.01359e+06	2.0696e+06	1.50262e+06	817231	1.4157e+06	1.56522	0.125045	0.707476	2.71457	1.44072	up
mws5045	12-Hydroxydodecanoic acid	12-羟基十二酸	Lipids	脂质	Free fatty acids	游离脂肪酸	C12H24O3	2	505-95-3	14283.1	17192.9	18340.9	11854.3	10631.8	15624.6	1.33157	0.116199	0.707476	1.30716	0.386438	insig
Safn001620	Saccharumoside C	Saccharumoside C	Others	其它类	Others	其它	C19H26O13	3	-	1.20082e+06	1.5446e+06	839966	1.0011e+06	894692	721122	1.1128	0.249422	0.805204	1.37008	0.454263	insig
MWS1877	4-tert-Octylphenol	4-(1,1,3,3-四甲基丁基)苯酚	Others	其它类	Others	其它	C14H22O	1	140-66-9	75545.3	87013.2	75164.1	68485.5	55295	73836.1	1.29455	0.126361	0.707476	1.20295	0.266575	insig
MWSmce439	3,4-Dihydrocoumarin	3,4-二氢香豆素	Lignans and Coumarins	木脂素和香豆素	Coumarins	香豆素	C9H8O2	3	119-84-6	260042	194005	174761	156510	162131	176321	1.26375	0.222315	0.777165	1.27042	0.345301	insig
pmb2620	3,4-Dimethoxycinnamic acid	3,4-二甲氧基肉桂酸	Phenolic acids	酚酸类	Phenolic acids	酚酸类	C11H12O4	1	2316-26-9	1.97342e+06	1.81728e+06	653989	1.44813e+06	1.29231e+06	1.12154e+06	0.0955823	0.689959	0.913703	1.15088	0.202741	insig
Lcfn121186	floionicacid	醛叶酸	Organic acids	有机酸	Organic acids	有机酸	C18H34O6	1	137-21-3	540079	527418	511500	551103	194057	290038	1.20488	0.230853	0.789276	1.52531	0.609102	insig
Wahln05882	Ferulaldehyde	阿魏醛	Others	其它类	Aldehyde compounds	醛类化合物	C10H10O3	1	-	2.13287e+06	2.51306e+06	1.62123e+06	1.49592e+06	1.79377e+06	1.5908e+06	1.23181	0.208671	0.767986	1.28413	0.360788	insig
Wasyqn2170	Vanillic acid glucoside	香草酸 葡萄糖苷	Phenolic acids	酚酸类	Phenolic acids	酚酸类	C14H18O9	1	32142-31-7	8.91318e+06	1.733e+07	7.35461e+06	6.81957e+06	3.81602e+06	3.51586e+06	1.47489	0.161907	0.732054	2.37416	1.24742	up
Zbzn008048	Embelin	酸藤子酚	Quinones	醌类	Quinones	醌类	C17H26O4	1	550-24-3	1.03195e+06	3.24049e+06	1.64156e+06	2.09694e+06	2.59177e+06	3.76069e+06	0.94653	0.366628	0.838827	0.69993	-0.514717	insig
Lcfn121143	dendrodolideK	石斛苷K	Others	其它类	Others	其它	C12H20O5	1	-	324684	146315	184344	452186	314059	456646	1.4805	0.0588088	0.657122	0.535896	-0.899974	insig
Walbn08698	3-(((2-(dimethylamino)ethoxy)(hydroxy)phosphoryl)oxy)-2-hydroxypropyl oleate	3-(((2-(二甲基氨基)乙氧基)(羟基)磷酰)氧基)-2-羟基丙基油酸酯	Lipids	脂质	LPE	溶血磷脂酰乙醇胺	C25H50NO7P	2	-	2.57405e+07	1.42026e+07	1.70876e+07	2.93723e+07	1.43029e+07	1.25127e+07	0.157812	0.967282	0.986303	1.015	0.0214772	insig
Walbn06605	2,3-bis(2-carboxyphenyl)succinic acid	2,3-双(2-羧基苯基)琥珀酸	Phenolic acids	酚酸类	Phenolic acids	酚酸类	C18H14O8	1	-	6.29484e+06	5.65017e+06	5.51792e+06	6.14385e+06	6.18184e+06	5.96448e+06	0.934322	0.370275	0.838827	0.954771	-0.0667731	insig
mws0474	Dodecanedioic aicd	十二烷二酸	Lipids	脂质	Free fatty acids	游离脂肪酸	C12H22O4	1	693-23-2	35905	19830	27926.4	32876.7	26424	30516.5	0.489617	0.712952	0.918763	0.931463	-0.10243	insig
Lmxn006423	2(3H)-Benzothiazolone	2-羟基苯并噻唑	Alkaloids	生物碱	Alkaloids	生物碱	C7H5NOS	3	934-34-9	115879	116524	101755	169240	63385.1	131011	0.042075	0.78221	0.934672	0.918936	-0.121964	insig
Ymjm000152	p-Hydroxypheny-β-D-allopyranoside	对羟基苯-β-D-阿洛糖苷	Others	其它类	Others	其它	C12H16O7	1	-	2.43941e+06	2.5844e+06	3.83186e+06	3.32787e+06	2.21333e+06	2.06023e+06	0.657351	0.521875	0.855959	1.165	0.220333	insig
MWSHC20105	4-ketopinoresinol*	4-酮基松脂酚*	Lignans and Coumarins	木脂素和香豆素	Lignans	木脂素	C20H20O7	3	66288-89-9	2.33723e+06	1.31671e+06	1.11821e+06	1.22806e+06	893799	909777	1.20129	0.260773	0.816049	1.57412	0.654544	insig
Ladn005852	Graminone A*	Graminone A*	Lignans and Coumarins	木脂素和香豆素	Lignans	木脂素	C20H20O7	3	161407-72-3	2.33723e+06	1.31671e+06	1.11821e+06	1.22806e+06	893799	909777	1.20129	0.260773	0.816049	1.57412	0.654544	insig
Wasn002449	Protocatechuic acid 1-O-Rutinoside	原儿茶酸 1-O-芸香糖苷	Phenolic acids	酚酸类	Phenolic acids	酚酸类	C19H26O13	2	-	337303	485660	604090	193938	174262	199118	1.75463	0.064153	0.657122	2.51544	1.33081	up
mws4101	Licoarylcoumarin	甘草芳香豆素	Lignans and Coumarins	木脂素和香豆素	Coumarins	香豆素	C21H20O6	3	125709-31-1	87447.1	89286.7	93578.8	81081.3	75547.2	74303.1	1.73178	0.00939001	0.508081	1.17053	0.227163	insig
pmb2640	Dodecanoic acid (Lauric acid)	十二烷酸(月桂酸)	Lipids	脂质	Free fatty acids	游离脂肪酸	C12H24O2	1	143-07-7	994063	1.23341e+06	1.35725e+06	1.13402e+06	1.02481e+06	989235	0.984325	0.305989	0.834181	1.13871	0.187395	insig
Walbn06565	13-Amino-13-oxotridecanoic acid	13-氨基-13-氧代十三烷酸	Lipids	脂质	Free fatty acids	游离脂肪酸	C13H25NO3	1	-	5.14033e+06	5.70834e+06	5.17124e+06	5.84136e+06	6.0763e+06	6.30685e+06	1.59222	0.0366706	0.642769	0.879031	-0.186014	insig
pme2074	Jasmonoyl-L-Isoleucine	茉莉酰-L-异亮氨酸	Amino acids and derivatives	氨基酸及其衍生物	Amino acids and derivatives	氨基酸及其衍生物	C18H29NO4	3	120330-93-0	3.95461e+06	43973	2.93724e+06	451614	240220	6.24527e+06	0.0625995	0.999862	0.999862	0.999816	-0.000265829	insig
MWS5231	Tridecanedioic acid	十三碳二酸	Lipids	脂质	Free fatty acids	游离脂肪酸	C13H24O4	1	505-52-2	1.53651e+06	1.34439e+06	1.50993e+06	1.26643e+06	1.22369e+06	1.44238e+06	1.20973	0.165454	0.740089	1.11655	0.159049	insig
ZBN0225	Tricin-4'-O-(guaiacylglycerol)ether	苜蓿素-4'-O-(愈创木酰甘油)醚	Flavonoids	黄酮	Flavones	黄酮	C27H26O11	3	-	1.62634e+06	755347	1.30838e+06	7.9344e+06	428526	403877	0.0364345	0.569693	0.867155	0.420913	-1.24841	insig
Hmqn003054	9,10,11-Trihydroxy-12-octadecenoic acid	9,10,11-三羟基-12-十八碳烯酸	Lipids	脂质	Free fatty acids	游离脂肪酸	C18H34O5	1	61911-67-9	3.73864e+06	2.30077e+06	2.92587e+06	3.87091e+06	2.61702e+06	3.67293e+06	0.639509	0.523034	0.856469	0.882336	-0.1806	insig
Safn011825	(10E,12Z,15Z)-9-oxooctadeca-10,12,15-trienoic acid	(10E,12Z,15Z)-9-9-氧代十八碳-10,12,15-三烯酸	Lipids	脂质	Free fatty acids	游离脂肪酸	C18H28O3	1	125559-74-2	1.37164e+06	1.0505e+06	1.84097e+06	1.88659e+06	933969	928784	0.499565	0.687257	0.913703	1.13703	0.185264	insig
MWS00275g	DL-O-tyrosine	DL-邻酪氨酸	Amino acids and derivatives	氨基酸及其衍生物	Amino acids and derivatives	氨基酸及其衍生物	C9H11NO3	3	2370-61-8	235613	309625	520685	274883	318304	503898	0.157696	0.929834	0.969703	0.971596	-0.0415714	insig
Yajn001880	7-Deoxygelsemide	7-Deoxygelsemide	Terpenoids	萜类	Monoterpenoids	倍萜	C10H12O4	3	-	394161	691402	252448	274797	718781	956324	0.618426	0.447134	0.838827	0.686194	-0.543311	insig
Zmln000899	Syringaldehyde-4-O-glucoside	丁香醛-4-O-葡萄糖苷	Others	其它类	Aldehyde compounds	醛类化合物	C15H20O9	2	-	1.19737e+07	1.61029e+06	701115	5.78301e+06	1.5974e+06	2.17134e+06	0.144197	0.713969	0.919333	1.49554	0.58067	insig
Waln009920	1-(2,3-dihydroxypropoxy)-3-(((2-(dimethylamino)ethoxy)(hydroxy)phosphoryl)oxy)propan-2-yl (8E,11Z,14Z)-octadeca-8,11,14-trienoate	1-(2,3-二羟基丙氧基)-3-(((2-(二甲基氨基)乙氧基)(羟基)磷酰基)氧基)丙-2-基 (8E,11Z,14Z)-十八碳-8,11,14-三烯酸	Lipids	脂质	LPE	溶血磷脂酰乙醇胺	C28H52NO9P	1	-	3.9951e+06	3.94654e+06	4.83422e+06	1.07557e+07	3.18718e+06	1.77657e+06	0.12558	0.759081	0.929581	0.812741	-0.299132	insig
mws0237	Azelaic acid	壬二酸	Lipids	脂质	Free fatty acids	游离脂肪酸	C9H16O4	1	123-99-9	1.72465e+06	820609	1.61052e+06	4.22976e+06	1.26794e+06	1.80641e+06	0.937643	0.369899	0.838827	0.568963	-0.813592	insig
mws0369	Arachidonic Acid	花生四烯酸	Lipids	脂质	Free fatty acids	游离脂肪酸	C20H32O2	1	506-32-1	1.71744e+06	593950	1.39606e+06	275009	488928	1.34835e+06	0.971198	0.319518	0.838827	1.75518	0.811622	insig
mws2220	Gallocatechin 3-O-gallate*	没食子儿茶素 3-O-没食子酸酯*	Flavonoids	黄酮	Flavanols	黄烷醇类	C22H18O11	1	5127-64-0	39631.9	122356	222198	290651	57160.6	48962.2	0.111596	0.967252	0.986303	0.968273	-0.0465139	insig
pme3443	Sinapinaldehyde	芥子醛	Phenolic acids	酚酸类	Phenolic acids	酚酸类	C11H12O4	1	4206-58-0	1.03171e+07	9.3052e+06	7.17105e+06	1.1363e+07	1.11504e+07	9.91424e+06	1.22912	0.169387	0.742262	0.826252	-0.275346	insig
mws0749	4-Hydroxybenzoic acid	4-羟基苯甲酸	Phenolic acids	酚酸类	Phenolic acids	酚酸类	C7H6O3	1	99-96-7	1.01789e+07	8.99138e+06	1.37356e+07	6.8531e+06	6.84039e+06	9.01821e+06	1.4253	0.124514	0.707476	1.44885	0.534911	insig
mws0014	Ferulic acid*	阿魏酸*	Phenolic acids	酚酸类	Phenolic acids	酚酸类	C10H10O4	1	537-98-4	1.49104e+07	1.40987e+07	8.16987e+06	1.28601e+07	1.62005e+07	1.3201e+07	0.666454	0.52805	0.859593	0.879733	-0.184862	insig
pme0422	Isoferulic Acid*	异阿魏酸*	Phenolic acids	酚酸类	Phenolic acids	酚酸类	C10H10O4	1	25522-33-2	1.51862e+07	1.56724e+07	7.92983e+06	1.26211e+07	1.68673e+07	1.31481e+07	0.48999	0.681468	0.913387	0.909746	-0.136464	insig
Walbn05212	4-[(2R,3R)-3-[(3,4-dimethoxyphenyl)methyl]-4-hydroxy-2-(hydroxymethyl)butyl]benzene-1,2-diol	4-[(2R,3R)-3-[(3,4-二甲氧基苯基)甲基]-4-羟基-2-(羟甲基)丁基]苯-1,2-二醇	Lignans and Coumarins	木脂素和香豆素	Lignans	木脂素	C20H26O6	1	-	505368	826754	273952	526583	836797	1.30206e+06	1.02331	0.277543	0.817712	0.602555	-0.730836	insig
Wbtn002952	1-(β-D-Glucopyranosyl)-3-ethyl-4-methyl-1H-pyrrole-2,5-dione	1-(β-D-吡喃葡萄糖基)-3-乙基-4-甲基-1H-吡咯-2,5-二酮	Others	其它类	Ketone compounds	酮类化合物	C13H19NO7	3	-	340695	203544	1.77771e+06	406209	132135	159026	0.963061	0.394869	0.838827	3.32958	1.73534	insig
Yaln005580	23-Hydroxytoonacilide	23-Hydroxytoonacilide	Terpenoids	萜类	Triterpene	三萜	C31H38O11	3	-	273595	919606	643486	231242	472815	456665	0.795653	0.356241	0.838827	1.58236	0.662082	insig
Zmyn003693	6-Hydroxy-2'-methoxyflavone	6-羟基-2'-甲氧基黄酮	Flavonoids	黄酮	Flavones	黄酮	C16H12O4	3	61546-59-6	70428.1	28030.3	37566.5	43684.4	51171.4	59532.5	0.613877	0.689434	0.913703	0.881056	-0.182694	insig
Zmpn000638	3-Guanidinopropionic acid	3-胍基丙酸	Organic acids	有机酸	Organic acids	有机酸	C4H9N3O2	3	353-09-3	512893	575600	720077	283769	613370	752979	0.477283	0.753146	0.92847	1.09602	0.13228	insig
Wasdn03730	Phenylacetylglycerol 2-glucuronide	苯乙酰甘油 2-葡萄糖醛酸苷	Phenolic acids	酚酸类	Phenolic acids	酚酸类	C17H22O10	1	-	3.94885e+06	2.66687e+06	6.5887e+06	5.09695e+06	3.10599e+06	4.33292e+06	0.000419265	0.874208	0.957188	1.05333	0.0749615	insig
Waptn06702	(9S)-Hydroxyoctadecadienoic acid	(9S)-羟基十八碳二烯酸	Lipids	脂质	Free fatty acids	游离脂肪酸	C18H32O3	1	73543-67-6	9.74985e+06	7.15882e+06	1.17635e+07	1.46238e+07	7.80543e+06	9.61885e+06	0.396022	0.671737	0.909989	0.894662	-0.160585	insig
Wbwn006953	Cagayanone A	Cagayanone A	Lignans and Coumarins	木脂素和香豆素	Lignans	木脂素	C20H18O5	3	-	3.41049e+06	2.99779e+06	2.57811e+06	2.33761e+06	1.26651e+06	2.16187e+06	1.39762	0.0645417	0.657122	1.55852	0.640173	insig
Cmdn000784	Uric acid	尿酸	Nucleotides and derivatives	核苷酸及其衍生物	Nucleotides and derivatives	核苷酸及其衍生物	C5H4N4O3	3	69-93-2	25189.2	35357.8	52410.6	23721.6	21600.6	28679.2	1.2158	0.239593	0.793222	1.52643	0.610158	insig
Saln003418	4-(Beta-D-Glucopyranosyloxy)-2,4',6-Trihydroxybenzophenone	4-(β-D-吡喃葡萄糖基氧基)-2,4',6-三羟基二苯甲酮	Others	其它类	Ketone compounds	酮类化合物	C19H20O10	3	-	44943.2	28819.3	37866.2	36533.7	57933	92389.9	1.15496	0.259677	0.816049	0.597403	-0.743225	insig
mws0576	3-Hydroxybutyric acid	3-羟基丁酸	Organic acids	有机酸	Organic acids	有机酸	C4H8O3	3	300-85-6	204303	349902	691296	284458	195771	180096	1.08005	0.307705	0.835732	1.88619	0.915478	insig
Lcsn006335	2-Hydroxymyristic acid	2-羟基肉豆蔻酸	Lipids	脂质	Free fatty acids	游离脂肪酸	C14H28O3	1	2507-55-3	580916	470443	774529	479056	335846	403308	1.39152	0.136215	0.71982	1.49883	0.583835	insig
MWSmce268	Lathyrol	千金子二萜醇	Terpenoids	萜类	Ditepenoids	二萜	C20H30O4	3	34420-19-4	31151.8	29135.5	78928.9	76465.3	14089.2	20978.1	0.559773	0.737218	0.926736	1.24821	0.319862	insig
Ydyn013925	Methyl oleanolate*	齐墩果酸甲酯*	Terpenoids	萜类	Triterpene	三萜	C31H50O3	3	1724-17-0	89387.7	119989	79825.6	116220	139001	110605	1.23058	0.169056	0.742262	0.790546	-0.339078	insig
Lmgn013947	2α,3α-Dihydroxyolean-12-en-28-oic acid	2α,3α-二羟基齐墩果-12-烯-28-酸	Terpenoids	萜类	Triterpene	三萜	C30H48O4	2	26563-68-8	248235	234523	1.96523e+06	1.17281e+06	1.50685e+06	2.4541e+06	1.20134	0.274185	0.817712	0.47684	-1.06842	down
Wasyqn2417	Homomevalonic Acid Glucoside	Homomevalonic Acid Glucoside	Organic acids	有机酸	Organic acids	有机酸	C13H24O9	1	-	4.50707e+06	2.13818e+06	1.7783e+06	7.56912e+06	4.84204e+06	5.50475e+06	1.50397	0.0560488	0.657122	0.470172	-1.08874	down
Labn004625	2-Phenylethyl beta-primeveroside	2-苯乙基 β-樱草苷	Others	其它类	Alcohol compounds	醇类化合物	C19H28O10	2	129932-48-5	193536	217721	247196	224287	248055	224179	0.663962	0.51959	0.855959	0.945347	-0.0810846	insig
Lacn005887	Noricariside	去甲淫羊藿异黄酮次苷	Flavonoids	黄酮	Flavonols	黄酮醇	C26H30O12	2	-	294575	309010	143786	264698	174401	169956	0.533816	0.502415	0.851267	1.2271	0.295251	insig
Waptn03329	Benzyl 6-O-beta-D-apiofuranosyl-beta-D-glucoside*	苄基 6-O-芹糖基葡萄糖苷*	Others	其它类	Alcohol compounds	醇类化合物	C18H26O10	1	115009-57-9	189353	694444	807143	141121	152882	158099	1.47105	0.16167	0.732054	3.74018	1.90311	up
Lmmn003323	2-Hydroxyhexadecanoic acid*	2-羟基十六烷酸*	Lipids	脂质	Free fatty acids	游离脂肪酸	C16H32O3	1	764-67-0	4.10307e+07	2.74697e+07	4.82847e+07	3.84588e+07	2.01107e+07	3.30237e+07	0.811359	0.363043	0.838827	1.27504	0.350544	insig
Lmmn008971	3-Hydroxycycloarta-24-ene-26-oic acid (Isomangiferolic acid)*	3-羟基环木菠萝烷-24-烯-26-酸 (异杧果醇酸)*	Terpenoids	萜类	Triterpene	三萜	C30H48O3	2	13878-92-7	99430.6	161305	469359	92234	128384	180117	0.735496	0.440046	0.838827	1.82189	0.865435	insig
mws0147	β-Hydroxyisovaleric acid	β-羟基异戊酸	Organic acids	有机酸	Organic acids	有机酸	C5H10O3	3	625-08-1	351339	214843	147971	313994	182658	273316	0.363761	0.809118	0.94027	0.92751	-0.108565	insig
Sasn007499	2',6'-Diacetyl-3,6-diferuloylsucrose	2',6'-二乙酰基-3,6-二阿魏酰基葡萄糖	Phenolic acids	酚酸类	Phenolic acids	酚酸类	C36H42O19	1	-	1.73447e+06	1.89623e+06	1.39001e+06	2.03612e+06	3.41139e+06	3.242e+06	1.5293	0.0931404	0.698636	0.577791	-0.791381	insig
Zbfn007626	1-Linoleoyl-2-Lysophosphatidic Acid Monobutylamine Ester*	1-亚油酰-2-溶血磷脂酸单丁胺酯*	Lipids	脂质	Glycerol ester	甘油酯	C25H48NO7P	1	-	512953	411223	537018	1.04992e+06	374338	291317	0.0178071	0.759275	0.929581	0.851722	-0.231545	insig
Wcsn010915	(3E,5E,8Z,11Z)-10,13,15-trimethylheptadeca-3,5,8,11-tetraenoic acid	(3E,5E,8Z,11Z)-10,13,15-trimethylheptadeca-3,5,8,11-tetraenoic acid	Others	其它类	Others	其它	C20H32O2	3	-	328360	124230	287295	54863.6	91847.8	283640	0.978649	0.336786	0.838827	1.71926	0.781786	insig
pmn001369	1-Hydroxypineolin Diglucoside*	1-羟基松脂素二葡萄糖苷*	Lignans and Coumarins	木脂素和香豆素	Lignans	木脂素	C32H42O17	2	-	142695	176123	44026.5	85771.3	32307.4	32874.8	1.14699	0.209891	0.767986	2.40368	1.26525	up
Lmcn009539	E,E,Z-1,3,12-Nonadecatriene-5,14-diol	E,E,Z-1,3,12-十九碳三烯-5,14-二醇	Lipids	脂质	Free fatty acids	游离脂肪酸	C19H34O2	3	-	1.71125e+06	1.08248e+06	1.14902e+06	1.25704e+06	1.45955e+06	867641	0.424371	0.675188	0.910863	1.10003	0.137538	insig
Lmcn004052	Buddlenol D	醉鱼草醇 D	Phenolic acids	酚酸类	Phenolic acids	酚酸类	C33H40O13	3	97465-75-3	401411	1.09752e+06	684019	1.73049e+06	3.36581e+06	2.27765e+06	1.63984	0.0529555	0.657122	0.296035	-1.75616	down
Lmyn012771	3-Oxoolean-18-en-28-oic acid (Moronic acid)*	3-氧代齐墩果-18-烯-28-酸 (模绕酮酸)*	Terpenoids	萜类	Triterpene	三萜	C30H46O3	3	6713-27-5	153700	178187	162510	224048	150729	151223	0.315538	0.713158	0.918763	0.939918	-0.0893934	insig
Rfmb26201	Syringaresinol-4'-O-(6''-acetyl)glucoside	丁香树脂酚-4'-O-(6''-乙酰)葡萄糖苷	Lignans and Coumarins	木脂素和香豆素	Lignans	木脂素	C30H38O14	1	-	1.58062e+06	1.88711e+06	2.65126e+06	991536	1.48092e+06	1.65819e+06	1.26682	0.165918	0.740089	1.48136	0.566925	insig
HJN092	p-Coumaroylferuloylputrescine	对香豆酰阿魏酰腐胺	Alkaloids	生物碱	Phenolamine	酚胺	C23H26N2O5	1	-	3.233e+06	5.10221e+06	1.59466e+07	3.16317e+06	6.46054e+06	3.72556e+06	0.702656	0.457569	0.838827	1.81896	0.863115	insig
Ladn005758	Graminone B	Graminone B	Lignans and Coumarins	木脂素和香豆素	Lignans	木脂素	C21H22O8	3	161407-73-4	256631	236535	215127	296996	192141	147832	0.612483	0.649667	0.900848	1.11197	0.153123	insig
MWSmce675	Arbutin	熊果苷	Others	其它类	Others	其它	C12H16O7	1	497-76-7	2.48475e+06	2.70827e+06	3.77183e+06	3.50915e+06	2.38661e+06	2.16806e+06	0.514366	0.628883	0.887352	1.11174	0.152816	insig
Wcfn006909	4,6-Dihydroxy-2-[(4-Hydroxy-3,5-Dimethoxyphenyl)Methylidene]-1-Benzofuran-3-One	4,6-Dihydroxy-2-[(4-Hydroxy-3,5-Dimethoxyphenyl)Methylidene]-1-Benzofuran-3-One	Others	其它类	Others	其它	C17H14O7	3	-	1.36224e+06	502101	1.49452e+06	6.33773e+06	319487	313083	0.128464	0.611052	0.885995	0.481882	-1.05325	insig
Yamn004462	6-((4-(3-hydroxy-2-(4-(3-hydroxypropyl)-2-methylphenoxy)propoxy)-2-methoxyphenoxy)methyl)tetrahydro-2H-pyran-2,3,4,5-tetraol*	6-((4-(3-hydroxy-2-(4-(3-hydroxypropyl)-2-methylphenoxy)propoxy)-2-methoxyphenoxy)methyl)tetrahydro-2H-pyran-2,3,4,5-tetraol*	Lignans and Coumarins	木脂素和香豆素	Lignans	木脂素	C26H36O11	2	-	889638	810912	213500	687298	1.63065e+06	1.07182e+06	1.02296	0.233566	0.793104	0.564655	-0.824559	insig
Lmtn003096	Secoisolariciresinol 4-O-glucoside*	开环异落叶松脂酚-4-O-葡萄糖苷*	Lignans and Coumarins	木脂素和香豆素	Lignans	木脂素	C26H36O11	2	-	889638	810912	213500	687298	1.63065e+06	1.07182e+06	1.02296	0.233566	0.793104	0.564655	-0.824559	insig
Lmbn007891	Hydroxy ricinoleic acid	羟基蓖麻油酸	Lipids	脂质	Free fatty acids	游离脂肪酸	C18H34O4	1	-	1.63009e+06	2.33714e+06	3.35521e+06	5.76496e+06	918517	1.41631e+06	0.267597	0.885216	0.960665	0.904029	-0.145559	insig
Wayn000597	Citric acid-1-O-diglucoside	柠檬酸 1-O-二葡萄糖苷	Organic acids	有机酸	Organic acids	有机酸	C18H28O17	1	-	125790	177034	262931	72751.2	236676	205289	0.375361	0.804785	0.94027	1.09916	0.1364	insig
Lmfn004235	Myricetin-3,7,3'-trimethyl ether	杨梅素-3,7,3'-三甲醚	Flavonoids	黄酮	Flavonols	黄酮醇	C18H16O8	1	-	101402	83607.2	171049	87573.2	132951	138225	0.1225	0.978692	0.989827	0.9925	-0.0108615	insig
Zmhn000892	4-O-Glucosyl-3,4-dihydroxybenzyl alcohol	4-O-葡萄糖基-3,4-二羟基苄醇	Others	其它类	Others	其它	C13H18O8	3	-	1.07282e+06	709350	643082	944826	692748	694185	0.112595	0.854685	0.951817	1.04009	0.0567143	insig
Wasyqn2135	Gallic Acid 4-O-Glucoside	没食子酸 4-O-葡萄糖苷	Phenolic acids	酚酸类	Phenolic acids	酚酸类	C13H16O10	1	-	1.4158e+07	8.80221e+06	1.10848e+08	1.43697e+07	2.63783e+07	1.67954e+07	0.302965	0.523995	0.85692	2.32535	1.21745	insig
pme3188	Uridine 5'-monophosphate	尿苷 5'-单磷酸	Nucleotides and derivatives	核苷酸及其衍生物	Nucleotides and derivatives	核苷酸及其衍生物	C9H13N2O9P	3	58-97-9	4.56772e+06	4.06948e+06	6.22458e+06	3.02283e+06	4.95101e+06	8.54109e+06	0.0954175	0.775283	0.932884	0.899899	-0.152165	insig
Wasn002329	Xanthurenic Acid 8-O-Glucoside	4,8 二羟基喹啉甲酸 8-O-葡糖苷	Alkaloids	生物碱	Quinoline alkaloids	喹啉类生物碱	C16H17NO9	1	97451-32-6	5.75621e+06	2.94044e+06	4.39481e+06	1.18331e+07	1.62011e+07	1.60608e+07	1.77491	0.00695804	0.475823	0.296892	-1.75199	down
Walbn05525	2-Decenedioic acid	2-癸烯二酸	Lipids	脂质	Free fatty acids	游离脂肪酸	C10H16O4	1	37443-67-7	467519	326862	799035	488269	392213	503816	0.260739	0.671963	0.909989	1.15106	0.202969	insig
Waptn03507	Vomifoliol-D-glucopyranoside	催吐萝芙木醇 葡萄糖苷	Terpenoids	萜类	Monoterpenoids	倍萜	C19H30O8	1	-	436165	331702	271251	724490	854164	1.5175e+06	1.68882	0.102825	0.698691	0.335615	-1.57512	down
Lmbn001754	3-Isopropylmalic Acid*	3-异丙基苹果酸*	Organic acids	有机酸	Organic acids	有机酸	C7H12O5	2	921-28-8	95035.3	53785.6	241520	517201	95929.9	123044	0.695292	0.497824	0.848699	0.530228	-0.915315	insig
Lmbn004240	9,10-Dihydroxy-12,13-epoxyoctadecanoic acid	9,10-二羟基-12,13-环氧十八酸	Lipids	脂质	Free fatty acids	游离脂肪酸	C18H34O5	1	-	2.95209e+06	871123	948177	2.04275e+06	1.15131e+06	1.04268e+06	0.0147594	0.828624	0.943904	1.12619	0.171455	insig
Hmtn001358	2-(D-Glucosyloxy)-4-hydroxybenzeneacetonitrile	2-(D-葡萄糖基氧基)-4-羟基苯乙腈	Alkaloids	生物碱	Alkaloids	生物碱	C14H17NO7	3	-	670225	212964	285797	1.04164e+06	215019	193718	0.043084	0.784274	0.935122	0.80599	-0.311167	insig
Safn005200	Supinenolone D	Supinenolone D	Terpenoids	萜类	Triterpene	三萜	C30H44O3	3	-	3.4758e+07	2.9354e+07	2.66649e+07	3.396e+07	3.04683e+07	4.18546e+07	1.02542	0.285317	0.820706	0.854106	-0.227514	insig
pmn001727	N-(4-O-(Glucosyl)-E-feruloyl)-tyramine	N-(4-O-(葡萄糖基)-E-阿魏酰)-酪胺	Alkaloids	生物碱	Phenolamine	酚胺	C24H29NO9	2	-	2.43867e+06	641950	1.32366e+06	3.08881e+06	2.73602e+06	1.55529e+06	1.08421	0.230122	0.788943	0.596776	-0.744738	insig
Zbqn000955	N-Acetoxy-glucosyl-alanine	N-乙酰氧基葡萄糖基-丙氨酸	Amino acids and derivatives	氨基酸及其衍生物	Amino acids and derivatives	氨基酸及其衍生物	C10H17NO9	3	-	761630	1.36503e+06	1.30254e+06	305645	1.11212e+06	1.30566e+06	0.67165	0.556699	0.864589	1.25915	0.332448	insig
pme1975	Malonic acid	丙二酸	Organic acids	有机酸	Organic acids	有机酸	C3H4O4	3	141-82-2	262258	456281	772764	303068	190531	263623	1.24279	0.238501	0.793222	1.96944	0.977786	insig
MWSmce583	Piperonylic acid	胡椒酸	Phenolic acids	酚酸类	Phenolic acids	酚酸类	C8H6O4	3	94-53-1	200099	187230	205329	185201	178748	190973	1.30591	0.133358	0.71982	1.068	0.0949142	insig
mws0467	3-(4-Hydroxyphenyl)-propionic acid*	3-(4-羟基苯基)丙酸*	Phenolic acids	酚酸类	Phenolic acids	酚酸类	C9H10O3	1	501-97-3	294622	199413	150785	198296	289665	246290	0.617641	0.587518	0.874078	0.878201	-0.187376	insig
Lmbn005172	2,6-Dimethoxybenzaldehyde	2,6-二甲氧基苯甲醛	Others	其它类	Aldehyde compounds	醛类化合物	C9H10O3	1	3392-97-0	270091	187074	196839	170592	226037	228194	0.255998	0.779569	0.934342	1.0467	0.0658534	insig
MWS0274	DL-3-Phenyllactic acid*	DL-3-苯基乳酸*	Phenolic acids	酚酸类	Phenolic acids	酚酸类	C9H10O3	1	828-01-3	259666	199953	176404	173437	329647	270430	0.680973	0.440028	0.838827	0.822251	-0.28235	insig
pmf0175	2-Decanol*	2-癸醇*	Others	其它类	Alcohol compounds	醇类化合物	C10H22O	3	1120-06-5	1.53938e+06	3.59899e+06	4.23385e+06	3.4918e+06	1.35058e+06	1.14851e+06	0.869799	0.366173	0.838827	1.56441	0.64562	insig
mws0668	Xanthosine	黄苷	Nucleotides and derivatives	核苷酸及其衍生物	Nucleotides and derivatives	核苷酸及其衍生物	C10H12N4O6	3	146-80-5	3.94707e+06	1.37168e+06	1.60923e+06	8.55475e+06	3.91351e+06	2.77976e+06	1.22195	0.255035	0.813822	0.454352	-1.13812	down
Lmmn003822	(4β,10E)-6α,15-Dihydroxy-8β-(angeloyloxy)-14-oxogermacra-1(10),11(13)-diene-12-oic acid-12,6-lactone	(4β,10E)-6α,15-二羟基-8β-(当归酰氧基)-14-氧代吉玛烷-1(10),11(13)-二烯-12-羧酸-12,6-内酯	Terpenoids	萜类	Sesquiterpenoids	倍半萜	C20H26O6	1	-	532133	960860	308416	528475	1.00106e+06	1.4582e+06	0.96131	0.302967	0.833242	0.602933	-0.729929	insig
Wcfn005812	Flaxseeds Extract	Flaxseeds Extract	Others	其它类	Others	其它	C20H26O6	3	3688-23-1	532133	960860	308416	528475	1.00106e+06	1.4582e+06	0.96131	0.302967	0.833242	0.602933	-0.729929	insig
pmb3101	2-Isopropylmalic Acid	2-异丙基苹果酸	Organic acids	有机酸	Organic acids	有机酸	C7H12O5	1	49601-06-1	88133.8	52360.3	163100	360189	77978.2	95119.9	0.654588	0.49783	0.848699	0.569289	-0.812768	insig
Lmqn000351	Rutinose	芸香糖	Others	其它类	Saccharides	糖类	C12H22O10	2	90-74-4	81947.1	111163	144278	78231.2	90180.6	107563	0.829546	0.383187	0.838827	1.22253	0.289874	insig
pmn001375	1-Hydroxypinoresinol-1-O-Glucoside*	1-羟基松脂醇-1-O-葡萄糖苷*	Lignans and Coumarins	木脂素和香豆素	Lignans	木脂素	C26H32O12	3	81495-71-8	1.58508e+06	861319	337004	1.61144e+06	601583	456696	0.0131536	0.944621	0.974622	1.04259	0.0601655	insig
Lacn004858	Phellavin	异黄柏苷	Flavonoids	黄酮	Flavanonols	二氢黄酮醇	C26H32O12	2	-	1.58508e+06	861319	337004	1.61144e+06	601583	456696	0.0131536	0.944621	0.974622	1.04259	0.0601655	insig
Lmhn004960	7-O-Galloyltricetiflavan	7-O-没食子酰基特利色黄烷	Flavonoids	黄酮	Flavanols	黄烷醇类	C22H18O10	2	-	33855.1	165865	184832	345350	106275	30377.7	0.0224518	0.779905	0.934342	0.797822	-0.325861	insig
MWS20152	Syringaresinol	丁香树脂酚	Lignans and Coumarins	木脂素和香豆素	Lignans	木脂素	C22H26O8	1	21453-71-4	660037	1.43799e+06	698792	1.75806e+06	3.42596e+06	2.13831e+06	1.5723	0.0770436	0.6592	0.381958	-1.38851	down
Lmbn005923	Crepenynic acid	顺式十八碳-9-烯-12-炔酸	Lipids	脂质	Free fatty acids	游离脂肪酸	C18H30O2	3	2277-31-8	2.19236e+06	1.50856e+06	1.57075e+06	2.25521e+06	1.81986e+06	1.83129e+06	0.779261	0.469917	0.838827	0.892541	-0.164009	insig
Wcsn010375	Methyl (4E,8E,11E)-5,9,13-trimethyltetradeca-4,8,11-trienoate	5,9,13-三甲基十四烷-4,8,11-三烯酸甲酯	Others	其它类	Others	其它	C18H30O2	1	-	2.19236e+06	1.50856e+06	1.57075e+06	2.25521e+06	1.81986e+06	1.83129e+06	0.779261	0.469917	0.838827	0.892541	-0.164009	insig
Lacn006274	Acetyl Phellatin	乙酰去氢异黄柏苷	Flavonoids	黄酮	Flavonols	黄酮醇	C28H32O13	3	-	49124.1	27703.6	47170.8	111581	13249.3	30358.2	0.155325	0.767277	0.931747	0.799018	-0.3237	insig
pmb3053	Tricin-4'-O-(C-Veratroylglycol) ether	苜蓿素-4'-O-(C-藜芦基乙二醇)醚	Flavonoids	黄酮	Flavones	黄酮	C27H24O11	1	-	601897	320261	571401	2.51335e+06	239446	218178	0.0790595	0.584942	0.872855	0.502718	-0.99218	insig
pmn001694	9,10,13-Trihydroxy-11-Octadecenoic Acid	9,10,13-三羟基-11-十八碳烯酸	Lipids	脂质	Free fatty acids	游离脂肪酸	C18H34O5	1	29907-57-1	5.44946e+07	3.35511e+07	4.53183e+07	5.31826e+07	3.85809e+07	5.52907e+07	0.539125	0.600423	0.879252	0.906904	-0.140978	insig
Cmmn013378	Levopimaric acid*	左旋海松酸*	Terpenoids	萜类	Ditepenoids	二萜	C20H30O2	3	79-54-9	748717	185013	421192	835792	442829	7.96937e+06	1.06653	0.394621	0.838827	0.14651	-2.77093	down
pmb2654	Anthranilate-1-O-Sophoroside	邻氨基苯甲酸-1-O-槐糖苷	Phenolic acids	酚酸类	Phenolic acids	酚酸类	C19H27NO12	3	-	1.31281e+06	3.85024e+06	6.24806e+06	3.74102e+06	3.43215e+06	2.61661e+06	0.0350009	0.744246	0.927142	1.16561	0.22109	insig
Lmbn001467	5-Acetamidopentanoic Acid	5-乙酰氨基戊酸	Organic acids	有机酸	Organic acids	有机酸	C7H13NO3	2	1072-10-2	3.70752e+06	4.11342e+06	3.27851e+06	2.02778e+06	2.90289e+06	3.6025e+06	1.17603	0.194376	0.765849	1.30074	0.379334	insig
Safn010504	2,3-dinor-9S,11R,15S-trihydroxy-5Z,13E-prostadienoic acid	2,3-dinor-9S,11R,15S-trihydroxy-5Z,13E-prostadienoic acid	Lipids	脂质	Free fatty acids	游离脂肪酸	C18H30O5	2	-	235660	92728.3	252388	512515	259256	228141	1.08308	0.265205	0.81605	0.580827	-0.78382	insig
MWS0559	1,6-anhydro-β-D-glucose	1,6-脱水-β-D-葡萄糖	Others	其它类	Saccharides	糖类	C6H10O5	3	498-07-7	129655	119118	69588	73162.6	128845	111457	0.0365559	0.95067	0.97853	1.01562	0.0223578	insig
Zamn006847	glycoric acid	glycoric acid	Others	其它类	Others	其它	C12H20O4	3	-	374911	129570	238110	543565	326106	341678	1.17977	0.192196	0.765849	0.613028	-0.705976	insig
Rfn0110118	Phomolide G	Phomolide G	Others	其它类	Others	其它	C12H20O5	3	-	245621	75961.3	127348	231332	227363	295304	1.26293	0.169374	0.742262	0.595399	-0.748071	insig
Walbn07906	2,6-Di-tert-butyl-4-hydroxymethylphenol	2,6-二叔丁基-4-羟甲基苯酚	Others	其它类	Others	其它	C15H24O2	1	88-26-6	94221.4	264949	261340	260780	97539.9	75296.7	0.698837	0.48571	0.841739	1.43101	0.517035	insig
Lmyn012274	3,25-Epoxy-3-hydroxyolean-18-en-28-oic acid (Semimoronic acid)	3,25-环氧-3-羟基齐墩果-18-烯-28-酸 (3,25-环氧模绕醇酸)	Terpenoids	萜类	Triterpene	三萜	C30H46O4	2	102053-38-3	84934.7	85807.2	107716	137697	141502	128317	1.72897	0.0141905	0.52109	0.683306	-0.549397	insig
Labn003059	galloyl malonyl glucoside	没食子酰丙二酰葡萄糖苷	Phenolic acids	酚酸类	Phenolic acids	酚酸类	C16H18O13	2	-	451608	155013	1.65761e+06	703118	1.37995e+06	618091	0.65996	0.797057	0.938217	0.838243	-0.254559	insig
Zmyn000155	N-α-Acetyl-L-ornithine	N-α-乙酰基-L-鸟氨酸	Amino acids and derivatives	氨基酸及其衍生物	Amino acids and derivatives	氨基酸及其衍生物	C7H14N2O3	2	6205-08-9	3.28617e+07	1.28838e+08	2.78349e+07	5.1908e+07	1.64225e+08	1.385e+08	0.999402	0.309069	0.836166	0.534452	-0.903868	insig
pmf0516	Mangiferin	杧果苷	Flavonoids	黄酮	Other Flavonoids	其它类黄酮	C19H18O11	2	4773-96-0	900930	411596	1.59485e+06	5.88675e+06	193999	148169	0.299181	0.621987	0.887352	0.466754	-1.09927	insig
pme2914	3-Hydroxy-3-methylpentane-1,5-dioic acid	3-羟基-3-甲基戊-1,5-二酸	Organic acids	有机酸	Organic acids	有机酸	C6H10O5	3	503-49-1	335812	167830	227822	456433	436365	398368	1.56592	0.0504708	0.657122	0.566515	-0.819815	insig
Waln011009	2-(2,3-dihydroxypropoxy)-3-(((2-(dimethylamino)ethoxy)(hydroxy)phosphoryl)oxy)propyl (11Z,14Z)-octadeca-11,14-dienoate	2-(2,3-二羟基丙氧基)-3-(((2-(二甲基氨基)乙氧基)(羟基)磷酰基)氧基)丙基 (11Z,14Z)-十八碳-11,14-二烯酸	Lipids	脂质	LPE	溶血磷脂酰乙醇胺	C28H54NO9P	1	-	7.2061e+06	1.14323e+07	1.3518e+07	2.79374e+07	6.47573e+06	4.14544e+06	0.19816	0.807511	0.94027	0.833962	-0.261946	insig
ZBN0219	Tricin-7-O-syringylalcohol	苜蓿素-7-O-丁香醇醚	Flavonoids	黄酮	Flavones	黄酮	C26H24O10	3	-	1.96432e+06	815420	1.4024e+06	4.509e+06	442755	538913	0.276276	0.778982	0.934342	0.761682	-0.392739	insig
MWStz518	Regaloside A	王百合苷A	Phenolic acids	酚酸类	Phenolic acids	酚酸类	C18H24O10	2	114420-66-5	452537	220160	283156	132678	53171.3	29701.8	1.61631	0.0532434	0.657122	4.43447	2.14876	up
mws0712	N-Propionylglycine	N-丙酰甘氨酸	Amino acids and derivatives	氨基酸及其衍生物	Amino acids and derivatives	氨基酸及其衍生物	C5H9NO3	3	21709-90-0	7.4091e+06	2.25328e+06	4.81771e+06	8.22187e+06	4.05895e+06	3.49663e+06	0.276642	0.847343	0.950874	0.917771	-0.123794	insig
pmb2871	1-O-Gentisoyl-β-D-glucoside*	1-O-龙胆酰-β-D-葡萄糖*	Phenolic acids	酚酸类	Phenolic acids	酚酸类	C13H16O9	1	23445-11-6	7.08148e+06	6.69003e+06	7.10671e+07	7.42154e+06	6.32255e+06	8.37048e+06	0.781508	0.431507	0.838827	3.83632	1.93972	insig
pmn001367	Protocatechuic acid-4-O-glucoside*	原儿茶酸-4-O-葡萄糖苷*	Phenolic acids	酚酸类	Phenolic acids	酚酸类	C13H16O9	1	-	7.08148e+06	6.69003e+06	7.10671e+07	7.42154e+06	6.32255e+06	8.37048e+06	0.781508	0.431507	0.838827	3.83632	1.93972	insig
Wasdn03813	Benzoylglycerol 3-glucuronide	苯甲酰甘油 3-葡萄糖醛酸苷	Phenolic acids	酚酸类	Phenolic acids	酚酸类	C16H20O10	2	-	2.01663e+06	1.71708e+06	1.96275e+07	2.8515e+07	3.4704e+06	2.86759e+06	0.413931	0.731353	0.92356	0.670279	-0.577167	insig
Zahn007990	5-hydroxy-3,4-dimethyl-5-pentylfuran-2(5H)-one*	5-羟基-3,4-二甲基-5-戊基呋喃-2(5H)-酮*	Others	其它类	Lactones	内酯类化合物	C11H18O3	3	-	82835	38058.7	38265.1	79003.1	54741.9	49561.5	0.591794	0.673082	0.909989	0.868266	-0.203791	insig
Wagn012030	2-Palmitoyl-Sn-Glycerol 3-O-Diglucoside	2-棕榈酰-Sn-甘油 3-O-二葡萄糖苷	Lipids	脂质	Glycerol ester	甘油酯	C31H58O14	2	-	749182	2.71159e+06	2.01001e+06	5.21977e+06	685454	758327	0.160632	0.822827	0.941184	0.821	-0.284545	insig
MWSmce134	3-Oxolup-20(29)-en-28-oic acid (Betulonic acid)*	3-羰基羽扇豆-20(29)-烯-28-酸 (白桦脂酮酸)*	Terpenoids	萜类	Triterpene	三萜	C30H46O3	3	4481-62-3	155699	174637	161572	218564	136873	143223	0.0411446	0.940205	0.973853	0.986459	-0.0196696	insig
Rfmb091	9S-Hydroxy-10E,12Z-octadecadienoic acid*	9S-羟基-10E,12Z-十八碳二烯酸*	Lipids	脂质	Free fatty acids	游离脂肪酸	C18H32O3	1	15514-85-9	2.25382e+07	1.20395e+07	2.03835e+07	2.96169e+07	1.5828e+07	1.92602e+07	0.563829	0.570729	0.867155	0.849412	-0.235464	insig
Labn003432	Glucosyl tachioside	葡萄糖基-它乔糖苷	Phenolic acids	酚酸类	Phenolic acids	酚酸类	C19H28O13	3	-	312483	936132	208609	445891	263674	283159	0.390906	0.569953	0.867155	1.4679	0.553758	insig
Lazn002744	C-Veratroylglycol	C-藜芦酰乙二醇	Others	其它类	Alcohol compounds	醇类化合物	C10H12O5	3	168293-10-5	69763.5	114213	146863	58120.8	91948.6	119295	0.60308	0.513857	0.853229	1.22822	0.296573	insig
Lmcn009122	(7Z)-Hexadecenoic acid*	(7Z)-十六碳烯酸*	Lipids	脂质	Free fatty acids	游离脂肪酸	C16H30O2	3	2416-19-5	366428	256855	92346.6	83830.2	298074	367173	0.021751	0.928502	0.969703	0.955347	-0.0659036	insig
mws0361	Palmitoleic Acid*	棕榈油酸*	Lipids	脂质	Free fatty acids	游离脂肪酸	C16H30O2	3	373-49-9	366428	256855	92346.6	83830.2	298074	367173	0.021751	0.928502	0.969703	0.955347	-0.0659036	insig
mws2212	Caffeic acid	咖啡酸	Phenolic acids	酚酸类	Phenolic acids	酚酸类	C9H8O4	3	331-39-5	1.0419e+06	431660	1.00766e+06	874428	657113	669444	0.15837	0.692253	0.913703	1.12732	0.172903	insig
pme0266	Sebacic acid	癸二酸	Organic acids	有机酸	Organic acids	有机酸	C10H18O4	1	111-20-6	48731.6	25422.6	41502.8	38286.2	22952.3	31960.4	0.6965	0.420995	0.838827	1.24097	0.311467	insig
Cmjn004337	Benzyl-(2''-O-xylosyl)glucoside	苄基-(2''-O-木糖基)葡萄糖苷	Others	其它类	Others	其它	C18H26O10	2	-	404458	1.66725e+06	1.32482e+06	303152	167482	168425	1.60127	0.133092	0.71982	5.3149	2.41004	up
Zbsn003878	Vicenin-3	维采宁-3	Flavonoids	黄酮	Flavones	黄酮	C26H28O14	2	59914-91-9	2.84715e+06	1.402e+06	1.34566e+06	7.91734e+06	2.56466e+06	3.77967e+06	1.393	0.210407	0.767986	0.392297	-1.34998	down
Rfmb087	9-Hydroxy-13-oxo-10-octadecenoic Acid	9-羟基-13-氧代-10-十八碳烯酸	Lipids	脂质	Free fatty acids	游离脂肪酸	C18H32O4	3	-	1.80182e+07	1.67451e+07	3.8139e+07	3.85361e+07	8.36532e+06	1.29596e+07	0.564022	0.729876	0.92356	1.21786	0.284347	insig
Lazn005606	[(2S)-2α-[3,5-Dimethoxy-4-[[(αS,βR)-α-(Hydroxymethyl)-β,4-Dihydroxy-3-Methoxyphenethyl]Oxy]Phenyl]-5-(3-Hydroxy-1-Propenyl)-7-Methoxy-2,3-Dihydrobenzofuran]-3β-Ylmethylβ-D-Glucopyranoside	[(2S)-2α-[3,5-Dimethoxy-4-[[(αS,βR)-α-(Hydroxymethyl)-β,4-Dihydroxy-3-Methoxyphenethyl]Oxy]Phenyl]-5-(3-Hydroxy-1-Propenyl)-7-Methoxy-2,3-Dihydrobenzofuran]-3β-Ylmethylβ-D-Glucopyranoside	Lignans and Coumarins	木脂素和香豆素	Lignans	木脂素	C37H46O16	3	-	341685	210151	196594	314643	94806.1	174417	0.725776	0.530172	0.860323	1.28185	0.358232	insig
Lmhn003990	Phellodenol E	Phellodenol E	Lignans and Coumarins	木脂素和香豆素	Coumarins	香豆素	C17H20O9	3	778637-83-5	4.09577e+06	3.14704e+06	1.35434e+06	4.56285e+06	4.33906e+06	3.10494e+06	0.957968	0.30191	0.832175	0.716021	-0.481927	insig
Wasn000977	4-O-galactopyranosylxylose	4-O-吡喃半乳糖木糖	Others	其它类	Saccharides	糖类	C11H20O10	3	14087-31-1	136688	148651	292555	253235	118921	146417	0.271336	0.775713	0.932884	1.11439	0.156255	insig
MWS20022	15S-Hydroxy-8,11,13-eicosatrienoic acid	15S-羟基-8,11,13-十八碳三烯酸	Lipids	脂质	Free fatty acids	游离脂肪酸	C20H34O3	1	92693-02-2	250518	55939	32334.6	53977.6	78875	112436	0.0311522	0.700124	0.915772	1.3812	0.46592	insig
Labn003405	Xylosyl tachioside	木糖基-它乔糖苷	Phenolic acids	酚酸类	Phenolic acids	酚酸类	C18H26O12	3	-	173063	229090	175619	194516	226507	262453	1.04538	0.259363	0.816049	0.845343	-0.24239	insig
Walbn08060	1-(((2-(dimethylamino)ethoxy)(hydroxy)phosphoryl)oxy)-3-hydroxypropan-2-yl (9Z,12Z)-octadeca-9,12-dienoate*	1-(((2-(二甲基氨基)乙氧基)(羟基)磷酰)氧基)-3-羟基丙-2-基 (9Z,12Z)-十八碳-9,12-二烯酸酯*	Lipids	脂质	LPE	溶血磷脂酰乙醇胺	C25H48NO7P	1	-	8.36689e+07	6.52089e+07	8.0146e+07	1.38064e+08	7.12609e+07	5.0131e+07	0.130122	0.74143	0.927142	0.882706	-0.179994	insig
Lakn002075	4-Hydroxybenzoic acid glucosyl xyloside	4-羟基苯甲酸葡萄糖基木糖苷	Phenolic acids	酚酸类	Phenolic acids	酚酸类	C18H24O12	1	-	1.17157e+06	1.39656e+06	550899	1.01128e+06	657901	633696	0.685841	0.40666	0.838827	1.3544	0.437653	insig
Laln002027	3,4-dihydroxybenzaldehyde-xylose-glucoside	3,4-二羟基苯甲醛-木糖-葡萄糖苷	Others	其它类	Aldehyde compounds	醛类化合物	C18H24O12	1	-	1.17157e+06	1.39656e+06	550899	1.01128e+06	657901	633696	0.685841	0.40666	0.838827	1.3544	0.437653	insig
pmf0297	1-Eicosanol	正二十醇	Lipids	脂质	Free fatty acids	游离脂肪酸	C20H42O	3	629-96-9	324711	250677	167738	165090	189502	501763	0.115652	0.771418	0.93252	0.867778	-0.204602	insig
Waln010743	1-(2,3-dihydroxypropoxy)-3-(((2-(dimethylamino)ethoxy)(hydroxy)phosphoryl)oxy)propan-2-yl (11Z,14Z)-octadeca-11,14-dienoate	1-(2,3-二羟基丙氧基)-3-(((2-(二甲基氨基)乙氧基)(羟基)磷酰基)氧基)丙-2-基 (11Z,14Z)-十八碳-11,14-二烯酸	Lipids	脂质	LPE	溶血磷脂酰乙醇胺	C28H54NO9P	1	-	7.89895e+06	9.34928e+06	1.53508e+07	2.0921e+07	5.1107e+06	5.58403e+06	0.385424	0.957865	0.982739	1.0311	0.0441861	insig
MWSslk216	Sibiricose A5*	西伯利亚远志糖苷 A5*	Phenolic acids	酚酸类	Phenolic acids	酚酸类	C22H30O14	2	107912-97-0	2.10905e+06	2.13178e+06	1.0104e+06	1.28092e+06	1.0382e+06	2.96117e+06	0.102705	0.989879	0.994274	0.994497	-0.00796154	insig
Hmbn002692	6'-O-Feruloyl-D-sucrose*	6'-O-阿魏酰-D-蔗糖*	Phenolic acids	酚酸类	Phenolic acids	酚酸类	C22H30O14	2	118230-77-6	2.10905e+06	2.13178e+06	1.0104e+06	1.28092e+06	1.0382e+06	2.96117e+06	0.102705	0.989879	0.994274	0.994497	-0.00796154	insig
Lmxn008846	Hydroxydihydrobovolide*	羟基二氢博伏内酯*	Others	其它类	Lactones	内酯类化合物	C11H18O3	3	-	89830.3	41181.3	42362	80608.5	62484.7	58865.4	0.692249	0.625758	0.887352	0.858461	-0.220176	insig
ZBN0131	Gossypetin-3-O-glucoside	棉黄素-3-O-葡萄糖苷	Flavonoids	黄酮	Flavonols	黄酮醇	C21H20O13	3	-	128014	84298.1	53623.7	138950	60515.1	70641.2	0.0351981	0.968213	0.986848	0.984562	-0.0224467	insig
Rfn0125088	Episyringaresinol*	表丁香脂素*	Lignans and Coumarins	木脂素和香豆素	Lignans	木脂素	C22H26O8	1	51152-20-6	3.98117e+06	8.30116e+06	4.5246e+06	8.82719e+06	1.9937e+07	1.17134e+07	1.49313	0.127542	0.707476	0.415215	-1.26807	down
ZBN0377	3,3',4',5,6,7,8-Heptahydroxyflavan	3,3',4',5,6,7,8-六羟基黄烷	Flavonoids	黄酮	Flavanols	黄烷醇类	C15H14O8	3	-	635193	278850	817968	661490	400043	474023	0.114147	0.735793	0.926348	1.12794	0.173686	insig
Safn011471	2-hydroxy-3-{[3,4,5-trihydroxy-6-(hydroxymethyl)oxan-2-yl]oxy}propyl octadeca-9,12,15-trienoate	2-羟基-3-{[3,4,5-三羟基-6-(羟甲基)氧-2-基]氧基}十八碳-9,12,15-三烯酸丙酯	Lipids	脂质	Free fatty acids	游离脂肪酸	C27H46O9	1	-	2.20507e+06	1.82428e+06	5.7898e+06	4.49856e+06	1.57978e+06	1.49651e+06	0.4623	0.666368	0.908437	1.29628	0.374381	insig
Labn005411	Urolignoside	(7S,8R)-川素馨木脂苷	Lignans and Coumarins	木脂素和香豆素	Lignans	木脂素	C26H34O11	1	131723-83-6	3.49949e+06	1.63321e+06	439188	1.03953e+06	638710	794412	0.720116	0.365631	0.838827	2.2534	1.17211	insig
Rfn048602	Melilotoside*	草木樨苷*	Phenolic acids	酚酸类	Phenolic acids	酚酸类	C15H18O8	2	618-67-7	108882	97061.9	93358.9	149584	94333.7	107969	0.858418	0.404107	0.838827	0.850568	-0.233502	insig
Jmwn002117	2,6-dimethoxybenzene-1,4-diol 1-O-β-D-glucopyranoside	2,6-二甲氧基-1,4-苯二醇-1-O-β-D-吡喃葡萄糖苷	Phenolic acids	酚酸类	Phenolic acids	酚酸类	C14H20O9	1	-	7.48995e+06	1.01051e+07	5.13655e+06	7.10378e+06	3.40379e+06	4.10047e+06	1.14403	0.216631	0.769179	1.5561	0.637934	insig
Zbbn005905	Abyssinone II	Abyssinone II	Flavonoids	黄酮	Flavanones	二氢黄酮	C20H20O5	3	-	1.25785e+07	4.34741e+06	4.16944e+06	5.83682e+06	4.23406e+06	2.68471e+06	0.813827	0.425937	0.838827	1.65381	0.725792	insig
Zmsn006790	Cormusglucoside A	Cormusglucoside A	Others	其它类	Others	其它	C24H38O16	3	-	1.36719e+06	4.99322e+06	3.84209e+06	1.12349e+06	2.0005e+06	2.31652e+06	0.972275	0.273159	0.817712	1.87528	0.907108	insig
Lmyn006011	Gingerglycolipid B	姜糖脂 B	Lipids	脂质	Glycerol ester	甘油酯	C33H58O14	1	88168-90-5	7.94374e+06	1.69342e+07	1.40644e+07	4.25544e+07	1.0097e+07	6.68479e+06	0.219121	0.615873	0.887352	0.656299	-0.607575	insig
Lmbn000121	3-Cyano-L-alanine	3-氰基-L-丙氨酸	Amino acids and derivatives	氨基酸及其衍生物	Amino acids and derivatives	氨基酸及其衍生物	C4H6N2O2	3	6232-19-5	393154	621690	591236	276956	356648	445941	1.33034	0.122277	0.707476	1.48774	0.573119	insig
mws1080	Galactinol	肌醇半乳糖苷	Others	其它类	Saccharides	糖类	C12H22O11	1	3687-64-7	946212	1.83114e+06	1.92735e+06	1.58173e+06	1.76104e+06	1.08448e+06	0.126992	0.817866	0.94027	1.06267	0.0876945	insig
pme1712	L-Saccharopine	L-酵母氨酸	Amino acids and derivatives	氨基酸及其衍生物	Amino acids and derivatives	氨基酸及其衍生物	C11H20N2O6	3	997-68-2	1.43313e+06	1.94421e+06	909610	518990	731760	2.51043e+06	0.554604	0.81885	0.94027	1.13979	0.188765	insig
pme2165	Orotic acid (Vitamin B13)	乳清酸 (维生素 B13)	Others	其它类	Vitamin	维生素	C5H4N2O4	3	65-86-1	350277	480583	522428	450632	305831	370152	0.899942	0.322827	0.838827	1.2012	0.264474	insig
Hmln003169	Trachelogenin	络石苷元	Lignans and Coumarins	木脂素和香豆素	Lignans	木脂素	C21H24O7	2	34209-69-3	123217	76673.8	107930	128240	88328.3	120250	0.499698	0.626348	0.887352	0.913907	-0.129881	insig
pmb2893	N-p-Coumaroylhydroxyagmatine	N-对香豆酰羟基胍丁胺	Alkaloids	生物碱	Phenolamine	酚胺	C14H20N4O3	3	-	1.00494e+07	6.84704e+06	1.87572e+07	2.82754e+07	1.29438e+07	4.54976e+06	0.134072	0.69505	0.915772	0.778993	-0.360317	insig
Lakn003294	2-β-D-Glucopyranosyloxy-5-hydroxyphenylacetic acidmethylester*	2-β-D-吡喃葡萄糖氧基-5-羟基苯乙酸甲酯*	Phenolic acids	酚酸类	Phenolic acids	酚酸类	C15H20O9	1	-	1.99584e+06	1.31097e+06	185248	4.47058e+06	2.88461e+06	2.4541e+06	1.27968	0.0611976	0.657122	0.355996	-1.49007	down
Waptn02904	3-(3,5-dihydroxyphenyl)propanoic acid glucoside*	3-(3,5-二羟基苯基)丙酸 葡萄糖苷*	Phenolic acids	酚酸类	Phenolic acids	酚酸类	C15H20O9	1	-	1.99584e+06	1.31097e+06	185248	4.47058e+06	2.88461e+06	2.4541e+06	1.27968	0.0611976	0.657122	0.355996	-1.49007	down
mws1629	Aucubin	桃叶珊瑚苷	Terpenoids	萜类	Sesquiterpenoids	倍半萜	C15H22O9	2	479-98-1	155464	295607	144187	242195	129033	163646	0.270518	0.752626	0.928288	1.1129	0.154317	insig
WaYn003112	Erythro-Guaiacylglycerol-β-threo-syringylglycerol Ether	赤式-愈创木基甘油-β-苏式-丁香酰甘油醚	Lignans and Coumarins	木脂素和香豆素	Lignans	木脂素	C21H28O10	3	1313434-74-0	108340	180983	145543	155203	84545.3	161684	0.345573	0.748665	0.928029	1.08329	0.115414	insig
Zmgn002106	N-Acetyl-L-phenylalanine	N-乙酰-L-苯丙氨酸	Amino acids and derivatives	氨基酸及其衍生物	Amino acids and derivatives	氨基酸及其衍生物	C11H13NO3	2	2018-61-3	1.29522e+07	3.17677e+06	3.77978e+06	1.55363e+07	1.68414e+06	1.82312e+06	0.410797	0.96154	0.984402	1.04543	0.0641021	insig
Wahln04571	8-Hydroxypinoresinol 4-Glucoside*	8-Hydroxypinoresinol 4-Glucoside*	Lignans and Coumarins	木脂素和香豆素	Lignans	木脂素	C26H32O12	3	-	1.64436e+06	858319	352435	1.55673e+06	479143	490400	0.152466	0.842962	0.948886	1.13017	0.176539	insig
pmn001423	Roseoside	长寿花糖苷	Terpenoids	萜类	Sesquiterpenoids	倍半萜	C19H30O8	3	54835-70-0	156017	92716.9	104701	207359	390058	431987	1.66126	0.0727862	0.657122	0.34334	-1.54229	down
mws0242	Suberic Acid	辛二酸	Lipids	脂质	Free fatty acids	游离脂肪酸	C8H14O4	1	505-48-6	387938	229161	419712	571760	454853	543905	1.40115	0.074288	0.657122	0.660171	-0.599087	insig
Wbmn002185	6-Hydroxy-4-(4-hydroxy-3-methoxyphenyl)-7-methoxy-naphtho[2,3-c]furan-1,3-dione-1	6-羟基-4-(4-羟基-3-甲氧基苯基)-7-甲氧基-萘并[2,3-c]呋喃-1,3-二酮	Lignans and Coumarins	木脂素和香豆素	Lignans	木脂素	C20H14O7	3	-	197253	241141	167752	160645	122251	103938	1.52416	0.0574791	0.657122	1.56694	0.647953	insig
Zmzn000078	Dihydroxyacetone phosphate	磷酸二羟基丙酮	Others	其它类	Ketone compounds	酮类化合物	C3H7O6P	3	57-04-5	516841	532541	635446	618594	630782	688406	1.32471	0.13869	0.71982	0.869463	-0.201804	insig
mws0863	2-Deoxyribose-5'-phosphate*	2-脱氧核糖-5'-磷酸*	Nucleotides and derivatives	核苷酸及其衍生物	Nucleotides and derivatives	核苷酸及其衍生物	C5H11O7P	3	102916-66-5	959665	2.8472e+06	2.75297e+06	417561	600736	181753	1.62844	0.0954321	0.698636	5.46631	2.45057	up
WaYn005746	3-[(2S,3S)-2-(4-hydroxy-3-methoxyphenyl)-7-methoxy-3-methyl-2,3-dihydro-1-benzofuran-5-yl]prop-2-enal	3-[(2S,3S)-2-(4-hydroxy-3-methoxyphenyl)-7-methoxy-3-methyl-2,3-dihydro-1-benzofuran-5-yl]prop-2-enal	Phenolic acids	酚酸类	Phenolic acids	酚酸类	C20H20O5	3	-	7.16105e+06	2.698e+06	3.06694e+06	3.94788e+06	2.82638e+06	1.91426e+06	0.778502	0.436149	0.838827	1.48771	0.57309	insig
Rn00864	dGMP	2'-脱氧鸟苷-5'-一磷酸	Nucleotides and derivatives	核苷酸及其衍生物	Nucleotides and derivatives	核苷酸及其衍生物	C10H14N5O7P	3	902-04-5	505094	684281	414622	585173	1.01292e+06	983973	1.33335	0.127506	0.707476	0.621208	-0.686851	insig
Zbfn008434	1-O-Linoleoyl-3-O-galactopyranosyl-L-glycerol	1-O-亚麻酰基-3-O-吡喃半乳糖基-L-甘油	Lipids	脂质	Glycerol ester	甘油酯	C27H48O9	1	-	1.43655e+06	1.44678e+06	2.29519e+06	4.02902e+06	506405	1.0198e+06	0.389865	0.920933	0.969703	0.932189	-0.101305	insig
Wafn011571	alpha-Hydroxylinoleic acid*	α-羟基亚油酸*	Lipids	脂质	Free fatty acids	游离脂肪酸	C18H32O3	1	57818-44-7	2.50868e+07	1.32029e+07	2.16608e+07	3.21911e+07	1.66781e+07	2.12011e+07	0.526812	0.59427	0.876997	0.855577	-0.225031	insig
Wcdn001824	2,5-Dihydroxybenzoic acid-5-O-glucoside	2,5-二羟基苯甲酸-5-O-葡萄糖苷	Phenolic acids	酚酸类	Phenolic acids	酚酸类	C13H16O9	1	-	1.13911e+07	1.07348e+07	1.14095e+08	9.93983e+06	1.01382e+07	1.32631e+07	0.839386	0.423238	0.838827	4.08567	2.03057	insig
pmb2833	3-O-Feruloylquinic acid-O-glucoside	3-O-阿魏酰奎宁酸-O-葡萄糖苷	Phenolic acids	酚酸类	Phenolic acids	酚酸类	C23H30O14	1	-	582598	361557	261420	529325	604071	579396	1.22695	0.212442	0.768313	0.703865	-0.506629	insig
mws0628	4-Hydroxybenzaldehyde	4-羟基苯甲醛	Others	其它类	Aldehyde compounds	醛类化合物	C7H6O2	3	123-08-0	1.31822e+07	1.272e+07	2.1723e+07	1.33421e+07	1.2066e+07	1.17961e+07	0.982838	0.356923	0.838827	1.2801	0.356261	insig
Lmyn000503	Mucic acid-1,4-lactone-2-O-gallate	粘酸-1,4-内酯-2-O-没食子酸酯	Phenolic acids	酚酸类	Phenolic acids	酚酸类	C13H12O11	3	-	51620.7	103406	107072	93167.6	60726.9	94782.7	0.067952	0.844104	0.94895	1.05397	0.0758362	insig
Lmbn014696	Pimaric acid*	海松酸*	Terpenoids	萜类	Ditepenoids	二萜	C20H30O2	3	127-27-5	737420	175761	400861	796959	420630	7.90761e+06	1.05586	0.396958	0.838827	0.144001	-2.79584	down
Lmgn000160	N-carbamoyl-b-alanine	N-氨基甲酰基-b-丙氨酸	Amino acids and derivatives	氨基酸及其衍生物	Amino acids and derivatives	氨基酸及其衍生物	C4H8N2O3	1	462-88-4	2.00638e+07	3.12781e+07	3.00473e+07	1.5973e+07	1.83534e+07	2.05834e+07	1.44682	0.117699	0.707476	1.48223	0.567773	insig
Zjbn102547	2,7-Dihydroxy-1-(p-hydroxybenzyl)-4-methoxy-9,10-dihydrophenanthrene-4'-O-glucose	2,7-二羟基-1-(对羟基苄基)-4-甲氧基-9,10-二氢菲-4'-O-葡萄糖	Others	其它类	Others	其它	C28H30O9	3	-	27747	20193.8	15753.1	38822.2	13906.3	17447.5	0.0724456	0.817686	0.94027	0.907631	-0.139823	insig
WaYn003084	Guaiacylglycerol 8-O-(1''-O-Glucosyl)Vanillic Acid Ether	愈创木脂甘油 8-O-(1''-O-葡萄糖基)香草酸醚	Phenolic acids	酚酸类	Phenolic acids	酚酸类	C24H30O13	2	-	762338	505267	1.58044e+06	2.43536e+06	264076	378252	0.355852	0.928073	0.969703	0.925384	-0.111876	insig
pme3096	Aminomalonic acid	氨基丙二酸	Amino acids and derivatives	氨基酸及其衍生物	Amino acids and derivatives	氨基酸及其衍生物	C3H5NO4	3	1068-84-4	311467	283402	168914	535158	385111	262674	1.14757	0.215133	0.769179	0.645664	-0.631144	insig
mws0179	Chlorogenic acid methyl ester	绿原酸甲酯	Phenolic acids	酚酸类	Phenolic acids	酚酸类	C17H20O9	2	29708-87-0	356612	247229	110769	993045	658591	595277	1.60541	0.0334701	0.625474	0.318041	-1.65272	down
Lmmn000214	Solatriose	茄三糖	Others	其它类	Saccharides	糖类	C18H32O15	3	528-40-5	995309	2.32681e+06	2.58347e+06	2.13041e+06	2.54335e+06	2.4421e+06	0.737501	0.501867	0.851267	0.82992	-0.268956	insig
Wcsn000472	Laminaran	海带多糖(昆布多糖)	Others	其它类	Saccharides	糖类	C18H32O16	1	9008-22-4	8.28322e+06	9.27784e+06	5.74706e+06	1.3378e+07	5.98852e+06	3.63657e+06	0.313571	0.9764	0.989827	1.01326	0.0190045	insig
Wasyqn2983	3-[4-(Beta-D-Glucopyranosyloxy)Phenyl]Propionic Acid	3-[4-(β-D-吡喃葡萄糖氧基)苯基]丙酸	Phenolic acids	酚酸类	Phenolic acids	酚酸类	C15H20O8	2	-	591273	368267	897554	884170	668736	719939	0.822497	0.472782	0.839243	0.817079	-0.291453	insig
mws1189	D-Galacturonic acid*	D-半乳糖醛酸*	Others	其它类	Saccharides	糖类	C6H10O7	3	685-73-4	1.92881e+06	1.61956e+06	1.65488e+06	1.19594e+06	1.10333e+06	1.09136e+06	1.80478	0.017018	0.523494	1.53459	0.617857	insig
pme3705	D-Glucoronic acid*	D-葡萄糖醛酸*	Others	其它类	Saccharides	糖类	C6H10O7	3	6556-12-3	1.92881e+06	1.61956e+06	1.65488e+06	1.19594e+06	1.10333e+06	1.09136e+06	1.80478	0.017018	0.523494	1.53459	0.617857	insig
Lakn002368	2-Hydroxy-5-methylbenzoyl-1-O-glucose	2-羟基-5-甲基苯甲酰基-1-O-葡萄糖	Phenolic acids	酚酸类	Phenolic acids	酚酸类	C14H18O8	1	-	277730	115283	553291	440867	160679	198117	0.121024	0.770313	0.93209	1.18338	0.242912	insig
Lcfn121066	Glu-Glu-Phe	谷氨酸-谷氨酸-苯丙氨酸	Amino acids and derivatives	氨基酸及其衍生物	Amino acids and derivatives	氨基酸及其衍生物	C19H25N3O8	1	-	18153.6	25793.1	37560.9	20513.4	32416.4	41869.9	0.465493	0.62474	0.887352	0.859788	-0.217947	insig
mws1350	Syringaldehyde; 4-Hydroxy-3,5-Dimethoxybenzaldehyde	丁香醛; 4-羟基-3,5-二甲氧基苯甲醛	Others	其它类	Aldehyde compounds	醛类化合物	C9H10O4	3	134-96-3	1.59565e+06	1.55467e+06	1.26225e+06	1.82824e+06	2.6516e+06	2.05697e+06	1.5445	0.0855578	0.684737	0.675034	-0.566967	insig
HJN003	1-O-Sinapoyl-β-D-glucose	1-O-芥子酰-D-葡萄糖	Phenolic acids	酚酸类	Phenolic acids	酚酸类	C17H22O10	3	-	257984	304504	290774	634458	407914	472333	1.69149	0.0765745	0.6592	0.563319	-0.827975	insig
pmb2789	13S-Hydroperoxy-6Z,9Z,11E-octadecatrienoic acid	13-氢过氧化-6Z,9Z,11E-十八碳三烯酸	Lipids	脂质	Free fatty acids	游离脂肪酸	C18H30O4	3	121107-97-9	905002	781308	951142	1.79427e+06	605058	561738	0.0696105	0.815117	0.94027	0.890711	-0.166971	insig
WaYn006733	5''-Methoxy-4''-O-(8-Guaiacylglycerol)Buddlenol A	5''-Methoxy-4''-O-(8-Guaiacylglycerol)Buddlenol A	Lignans and Coumarins	木脂素和香豆素	Lignans	木脂素	C42H48O16	3	-	389430	1.05556e+06	750087	618924	1.18852e+06	1.2249e+06	0.811628	0.367405	0.838827	0.72389	-0.466158	insig
Zmxn110201	2,6-Dimethoxy-4-hydroxyphenol-1-O-ß-D-glucopyranoside	2,6-二甲氧基-4-羟基苯酚-1-O-β-D-吡喃葡萄糖苷	Others	其它类	Others	其它	C14H20O9	2	-	286889	451523	645487	462837	312769	295559	0.710304	0.437009	0.838827	1.29196	0.369558	insig
Zmxn003874	7,8-Dihydro-Buddlenol B(threo)	7,8-二氢-醉鱼草醇(赤式)	Lignans and Coumarins	木脂素和香豆素	Lignans	木脂素	C31H38O11	1	-	248964	734878	647561	299477	391269	406425	0.749997	0.355774	0.838827	1.48692	0.572325	insig
Safn004643	3-Carboxy-4-Methyl-5-Propyl-2-Furanpropionic Acid	3-羧基-4-甲基-5-丙基-2-呋喃丙酸	Organic acids	有机酸	Organic acids	有机酸	C12H16O5	1	86879-39-2	947253	259502	860440	1.17717e+06	482966	663005	0.376858	0.79027	0.935322	0.889825	-0.168406	insig
pme1216	2-Picolinic acid	2-吡啶甲酸	Alkaloids	生物碱	Pyridine alkaloids	吡啶类生物碱	C6H5NO2	3	98-98-6	233308	130610	170270	123031	202366	243347	0.183637	0.815992	0.94027	0.939241	-0.090433	insig
mws0470	Methylmalonic acid*	甲基丙二酸*	Organic acids	有机酸	Organic acids	有机酸	C4H6O4	2	516-05-2	8.91392e+06	8.30319e+06	5.02586e+06	1.39614e+07	1.05068e+07	7.74925e+06	1.13243	0.209295	0.767986	0.690402	-0.534492	insig
mws0192	Succinic acid*	琥珀酸*	Organic acids	有机酸	Organic acids	有机酸	C4H6O4	2	110-15-6	8.91392e+06	8.30319e+06	5.02586e+06	1.39614e+07	1.05068e+07	7.74925e+06	1.13243	0.209295	0.767986	0.690402	-0.534492	insig
MWSHC2047	Syringaresinol-4'-O-glucoside; Acanthoside B*	丁香树脂酚-4'-O-葡萄糖苷; 无梗五加苷 B*	Lignans and Coumarins	木脂素和香豆素	Lignans	木脂素	C28H36O13	1	7374-79-0	1.06884e+06	1.57559e+06	1.45313e+06	1.78802e+06	5.53084e+06	3.62134e+06	1.47227	0.166861	0.740315	0.374542	-1.4168	down
Lmbn000193	Tartronate semialdehyde*	羟基丙二酸半醛*	Organic acids	有机酸	Organic acids	有机酸	C3H4O4	1	2480-77-5	100198	27833.2	44435.3	95236.9	66876.9	43197.6	0.553593	0.703846	0.915772	0.840026	-0.251495	insig
ML10172161	Hydroxypyruvic acid*	羟基丙酮酸*	Organic acids	有机酸	Organic acids	有机酸	C3H4O4	1	1113-60-6	100198	27833.2	44435.3	95236.9	66876.9	43197.6	0.553593	0.703846	0.915772	0.840026	-0.251495	insig
Wacyn02305	Methyl 3-O-Beta-Glucopyranosyl-Gallate	甲基 3-O-葡萄糖基-没食子酸酯	Phenolic acids	酚酸类	Phenolic acids	酚酸类	C14H18O10	2	-	173304	222836	113015	231929	128242	170316	0.186246	0.878814	0.958112	0.959788	-0.059212	insig
pme2125	Raffinose*	棉子糖*	Others	其它类	Saccharides	糖类	C18H32O16	1	512-69-6	7.46701e+06	1.0884e+07	3.29151e+06	1.48514e+07	4.59121e+06	2.31492e+06	0.250934	0.993623	0.996075	0.994716	-0.00764413	insig
mws1589	D-Panose*	D-潘糖*	Others	其它类	Saccharides	糖类	C18H32O16	1	33401-87-5	7.46701e+06	1.0884e+07	3.29151e+06	1.48514e+07	4.59121e+06	2.31492e+06	0.250934	0.993623	0.996075	0.994716	-0.00764413	insig
Lmqn000213	Stachyose	水苏糖	Others	其它类	Saccharides	糖类	C24H42O21	1	470-55-3	1.4912e+06	3.41188e+06	624547	2.81427e+06	1.86549e+06	1.11611e+06	0.33491	0.931153	0.969723	0.95372	-0.0683621	insig
Ysjn000603	2-Amino-6-oxoheptanedioic acid	2-Amino-6-oxoheptanedioic acid	Alkaloids	生物碱	Alkaloids	生物碱	C7H11NO5	3	75650-93-0	395163	106134	218877	460846	153926	281461	0.493819	0.656893	0.904247	0.803556	-0.315529	insig
mws0609	Guanosine 3',5'-cyclic monophosphate	鸟苷 3',5'-环单磷酸	Nucleotides and derivatives	核苷酸及其衍生物	Nucleotides and derivatives	核苷酸及其衍生物	C10H12N5O7P	1	7665-99-8	4.44655e+07	2.44199e+07	4.52121e+07	2.27087e+07	3.41609e+07	5.75422e+07	0.0847602	0.993674	0.996075	0.997253	-0.00396811	insig
pme0085	Rosmarinic acid	迷迭香酸	Phenolic acids	酚酸类	Phenolic acids	酚酸类	C18H16O8	1	537-15-5	96216	93708.8	107807	81362	97310.5	71040.6	1.27362	0.161175	0.732054	1.1923	0.253743	insig
Waptn06322	DGMG 18:2(2n isomer)	DGMG 18:2(2n isomer)	Lipids	脂质	Glycerol ester	甘油酯	C33H58O14	1	-	4.02028e+06	5.38345e+06	4.3524e+06	1.76105e+07	3.3284e+06	2.54849e+06	0.242824	0.576151	0.869138	0.585682	-0.771811	insig
Wasdn04148	Phenylacetylglycerol 3-glucuronide	苯乙酰甘油 3-葡萄糖醛酸苷	Phenolic acids	酚酸类	Phenolic acids	酚酸类	C17H22O10	2	-	1.62067e+06	645184	4.43644e+06	1.10465e+07	1.22724e+06	1.5807e+06	0.531047	0.544115	0.863714	0.483765	-1.04762	insig
mws1167	Oxalacetic acid	草酰乙酸	Organic acids	有机酸	Organic acids	有机酸	C4H4O5	3	328-42-7	73093.9	105874	92867.7	60194.7	105388	78626.2	0.58001	0.603197	0.880007	1.11312	0.154615	insig
Ran03661	IAA-inositol	IAA-inositol	Alkaloids	生物碱	Alkaloids	生物碱	C16H19NO7	2	-	2.99283e+06	1.44054e+06	1.60906e+07	1.20703e+06	724607	591568	1.38769	0.325627	0.838827	8.13409	3.02398	up
Zmhn002227	4-O-Glucosyl-sinapate	4-O-葡萄糖基芥子酸	Phenolic acids	酚酸类	Phenolic acids	酚酸类	C17H22O10	3	-	229268	306723	336258	606912	417202	442575	1.59469	0.0591418	0.657122	0.594707	-0.74975	insig
Zbfn002690	1-(4-Hydroxybenzoyl)Glucose; 25545-07-7	1-(4-羟基苯甲酰基)葡萄糖	Phenolic acids	酚酸类	Phenolic acids	酚酸类	C13H16O8	3	-	1.04746e+06	573434	5.95334e+06	879015	375032	281642	1.15376	0.362279	0.838827	4.93214	2.30221	up
Rfmb25702	Pinoresinol-4-O-(6''-acetyl)glucoside	松脂醇-4-O-(6''-乙酰)葡萄糖苷	Lignans and Coumarins	木脂素和香豆素	Lignans	木脂素	C28H34O12	1	-	126543	30489.4	222928	93026.3	44049.8	34857.5	0.767859	0.338665	0.838827	2.20993	1.144	insig
mws0214	D-Sorbitol	D-山梨糖醇	Others	其它类	Saccharides	糖类	C6H14O6	3	50-70-4	90241.8	171396	266214	44611.9	67721.3	141226	1.19645	0.211399	0.768313	2.08177	1.05781	up
mws0248	Uridine	尿嘧啶核苷	Nucleotides and derivatives	核苷酸及其衍生物	Nucleotides and derivatives	核苷酸及其衍生物	C9H12N2O6	3	58-96-8	2.79902e+06	2.25378e+06	1.83821e+06	2.79527e+06	3.14599e+06	2.84122e+06	1.33585	0.139069	0.71982	0.784631	-0.349914	insig
Zbqn004681	N-acetyl-tryptophan	N-乙酰基色氨酸	Amino acids and derivatives	氨基酸及其衍生物	Amino acids and derivatives	氨基酸及其衍生物	C13H14N2O3	1	-	1.05077e+07	8.2992e+06	5.47479e+06	2.63435e+07	2.09344e+06	2.26399e+06	0.465943	0.816901	0.94027	0.790909	-0.338417	insig
pmb3142	Salicylic acid-2-O-glucoside	水杨酸-2-O-葡萄糖苷	Phenolic acids	酚酸类	Phenolic acids	酚酸类	C13H16O8	3	10366-91-3	2.13245e+07	2.76396e+07	1.31822e+07	1.80951e+07	1.04206e+07	1.09111e+07	1.16465	0.210432	0.767986	1.57624	0.65649	insig
Wcfn005424	2-[2-[(Z)-pent-2-enyl]-3-[3,4,5-trihydroxy-6-(hydroxymethyl)oxan-2-yl]oxycyclopentyl]acetic acid	2-[2-[(Z)-pent-2-enyl]-3-[3,4,5-trihydroxy-6-(hydroxymethyl)oxan-2-yl]oxycyclopentyl]acetic acid	Others	其它类	Others	其它	C18H30O8	3	-	443936	165218	1.23009e+06	541953	343568	257314	0.310717	0.54651	0.864589	1.60937	0.686496	insig
Zbqn004682	N-(malonyl)tryptophan*	N-(丙二酰基)色氨酸*	Amino acids and derivatives	氨基酸及其衍生物	Amino acids and derivatives	氨基酸及其衍生物	C14H14N2O5	1	-	329763	293138	179905	758286	88944.1	60099.9	0.5324	0.893731	0.962291	0.8848	-0.176577	insig
Safn006331	9-(2,3-dihydroxypropoxy)-9-oxononanoic acid	9-(2,3-二羟基丙氧基)-9-氧代壬酸	Lipids	脂质	Free fatty acids	游离脂肪酸	C12H22O6	1	-	3.84023e+06	1.57811e+06	1.7143e+06	2.93438e+06	1.97454e+06	3.11414e+06	0.538192	0.740275	0.927142	0.889018	-0.169716	insig
Hahn000897	picrorhizin	苦根苷	Phenolic acids	酚酸类	Phenolic acids	酚酸类	C20H28O14	1	60824-10-4	481860	1.14367e+06	407734	226637	175506	279661	1.54846	0.192249	0.765849	2.98218	1.57637	up
pmb2826	L-Citramalic acid	2-甲基苹果酸	Organic acids	有机酸	Organic acids	有机酸	C5H8O5	3	6236-09-5	625077	237597	148430	773596	452500	377767	1.00926	0.359226	0.838827	0.630418	-0.66562	insig
pme3351	Allysine(6-Oxo DL-Norleucine)	醛赖氨酸	Amino acids and derivatives	氨基酸及其衍生物	Amino acids and derivatives	氨基酸及其衍生物	C6H11NO3	3	1962-83-0	122503	58623.3	138927	115603	42109.3	120057	0.358692	0.709294	0.917422	1.15223	0.204423	insig
Zbqn004590	N-(acetyl)phenylalanine	N-(乙酰基)苯丙氨酸	Amino acids and derivatives	氨基酸及其衍生物	Amino acids and derivatives	氨基酸及其衍生物	C11H13NO3	3	-	1.00825e+07	3.9177e+06	4.88122e+06	1.47013e+07	2.14787e+06	2.09372e+06	0.448582	0.996753	0.997554	0.996757	-0.00468697	insig
Safn009833	5-[(1S,2R,3R,5S)-3,5-dihydroxy-2-[(E,3S)-3-hydroxyoct-1-enyl]cyclopentyl]pentanoic acid	5-[(1S,2R,3R,5S)-3,5-二羟基-2-[(E,3S)-3-羟基辛-1-烯基]环戊基]戊酸	Lipids	脂质	Free fatty acids	游离脂肪酸	C18H32O5	2	-	2.22774e+07	1.31621e+07	1.49864e+07	2.20374e+07	1.66916e+07	2.22023e+07	0.936044	0.360175	0.838827	0.827588	-0.273016	insig
Sacn002893	10-acetylmonomelittoside*	10-羟基单密力特苷*	Terpenoids	萜类	Monoterpenoids	倍萜	C17H24O11	1	-	4.16078e+06	7.87974e+06	3.29149e+06	4.86778e+06	5.49224e+06	4.25907e+06	0.0521247	0.883465	0.959399	1.04877	0.0686934	insig
Zmsn002575	Hastatoside*	戟叶马鞭草苷*	Terpenoids	萜类	Monoterpenoids	倍萜	C17H24O11	1	50816-24-5	4.19671e+06	7.39689e+06	3.10508e+06	4.98562e+06	4.72049e+06	4.00591e+06	0.0328166	0.824628	0.942378	1.07196	0.100245	insig
Wchn003237	3-hydroxy-5-methoxybenzaldehyde	3-羟基-5-甲氧基苯甲醛	Phenolic acids	酚酸类	Phenolic acids	酚酸类	C8H8O3	2	57179-35-8	180795	82187.1	478616	405632	55579.9	95419.3	0.451539	0.723928	0.922513	1.3323	0.413918	insig
Wasn002508	Glucosyl 7-methyl-3-methyleneoctane-1,2,6,7-tetraol	葡萄糖基 7-甲基-3-亚甲基辛烷-1,2,6,7-四醇	Terpenoids	萜类	Monoterpenoids	倍萜	C16H30O9	3	-	620082	567417	300705	302313	335236	405849	1.02139	0.269251	0.817712	1.4263	0.512282	insig
mws0336	Urocanic acid	尿刊酸	Alkaloids	生物碱	Alkaloids	生物碱	C6H6N2O2	3	104-98-3	121147	276692	176147	170978	418392	224918	0.781699	0.423538	0.838827	0.704893	-0.504523	insig
Zbqn003921	N-carboxy-N-(2-oxo-2-phenylethyl)-L-alanine	N-羧基-N-(2-氧代-2-苯乙基)-L-丙氨酸	Amino acids and derivatives	氨基酸及其衍生物	Amino acids and derivatives	氨基酸及其衍生物	C12H13NO5	2	-	431922	113887	1.64292e+06	2.28608e+06	1.99156e+06	3.35405e+06	1.40442	0.0443414	0.657122	0.286794	-1.80191	down
Hmcn000192	Sedoheptulose	景天庚酮糖	Others	其它类	Saccharides	糖类	C7H14O7	1	3019-74-7	4.15103e+06	4.61407e+06	5.68617e+06	5.17353e+06	2.30468e+06	2.71617e+06	1.13656	0.253568	0.811223	1.41757	0.503422	insig
MWS1983	Maltitol	麦芽糖醇	Others	其它类	Saccharides	糖类	C12H24O11	3	585-88-6	793292	1.5535e+06	1.46011e+06	1.52176e+06	1.25727e+06	1.11523e+06	0.223036	0.920286	0.969703	0.977566	-0.0327343	insig
mws0208	Adipic Acid*	己二酸*	Organic acids	有机酸	Organic acids	有机酸	C6H10O4	3	124-04-9	224484	134842	202074	590324	212564	170528	0.859376	0.412456	0.838827	0.576732	-0.794027	insig
mws0924	2-Methylglutaric acid*	2-甲基戊二酸*	Organic acids	有机酸	Organic acids	有机酸	C6H10O4	3	617-62-9	224484	134842	202074	590324	212564	170528	0.859376	0.412456	0.838827	0.576732	-0.794027	insig
pme3882	2'-Deoxyuridine	2'-脱氧尿苷	Nucleotides and derivatives	核苷酸及其衍生物	Nucleotides and derivatives	核苷酸及其衍生物	C9H12N2O5	3	951-78-0	139898	105081	74804.1	81065.8	138177	207521	0.670571	0.449782	0.838827	0.749322	-0.416341	insig
mws1593	D-Maltotetraose	D-麦芽四糖	Others	其它类	Saccharides	糖类	C24H42O21	2	34612-38-9	3.06804e+06	4.00951e+06	1.14606e+06	3.49169e+06	1.91271e+06	1.89688e+06	0.0745235	0.77547	0.932884	1.12632	0.171622	insig
[truncated: 662 more rows]
