# Supplementary material for: Differentiation mechanisms of rhizome clonal propagation strategies in Leymus chinensis based on physiological and metabolomic analyses
Source: Front Plant Sci. 2026 Mar 10;17:1753652. doi: 10.3389/fpls.2026.1753652 (PMC13047480; doi:10.3389/fpls.2026.1753652)
Supplement: Supplementary file 3 [file Table3.xlsx]

## Sheet: Sheet1
Kegg_level_1	Kegg_pathway	ko_ID	Cluster_frequency	Metabolome_frequency	P-value	Adjusted P-value	DA_score	Up_num	Down_num
Metabolism	Metabolic pathways	ko01100	35 out of 99 35.3535353535354%	301 out of 536 56.1567164179104%	0.999999	1	0.0166113	20	15
Metabolism	Biosynthesis of secondary metabolites	ko01110	22 out of 99 22.2222222222222%	168 out of 536 31.3432835820896%	0.990279	1	0	11	11
Metabolism	2-Oxocarboxylic acid metabolism	ko01210	2 out of 99 2.02020202020202%	26 out of 536 4.85074626865672%	0.968913	1	0	1	1
Metabolism	Biosynthesis of amino acids	ko01230	3 out of 99 3.03030303030303%	40 out of 536 7.46268656716418%	0.988276	1	-0.025	1	2
Metabolism	Nucleotide metabolism	ko01232	1 out of 99 1.01010101010101%	23 out of 536 4.2910447761194%	0.991828	1	-0.0434783	0	1
Metabolism	Biosynthesis of nucleotide sugars	ko01250	1 out of 99 1.01010101010101%	13 out of 536 2.42537313432836%	0.931994	1	-0.0769231	0	1
Metabolism	Biosynthesis of cofactors	ko01240	7 out of 99 7.07070707070707%	51 out of 536 9.51492537313433%	0.868146	1	-0.0980392	1	6
Metabolism	Pentose phosphate pathway	ko00030	1 out of 99 1.01010101010101%	9 out of 536 1.67910447761194%	0.843266	1	0.111111	1	0
Metabolism	Pentose and glucuronate interconversions	ko00040	4 out of 99 4.04040404040404%	10 out of 536 1.86567164179104%	0.0935352	1	0.4	4	0
Metabolism	Fructose and mannose metabolism	ko00051	1 out of 99 1.01010101010101%	6 out of 536 1.11940298507463%	0.708173	1	0.166667	1	0
Metabolism	Galactose metabolism	ko00052	1 out of 99 1.01010101010101%	15 out of 536 2.79850746268657%	0.955323	1	0.0666667	1	0
Metabolism	Amino sugar and nucleotide sugar metabolism	ko00520	1 out of 99 1.01010101010101%	12 out of 536 2.23880597014925%	0.916153	1	-0.0833333	0	1
Metabolism	Glyoxylate and dicarboxylate metabolism	ko00630	1 out of 99 1.01010101010101%	14 out of 536 2.61194029850746%	0.944867	1	0.0714286	1	0
Metabolism	Oxidative phosphorylation	ko00190	2 out of 99 2.02020202020202%	4 out of 536 0.746268656716418%	0.157154	1	-0.5	0	2
Metabolism	Photosynthesis	ko00195	1 out of 99 1.01010101010101%	1 out of 536 0.186567164179104%	0.184701	1	-1	0	1
Metabolism	Cutin, suberine and wax biosynthesis	ko00073	1 out of 99 1.01010101010101%	4 out of 536 0.746268656716418%	0.559283	1	-0.25	0	1
Metabolism	Arachidonic acid metabolism	ko00590	1 out of 99 1.01010101010101%	3 out of 536 0.559701492537313%	0.458751	1	0.333333	1	0
Metabolism	alpha-Linolenic acid metabolism	ko00592	1 out of 99 1.01010101010101%	11 out of 536 2.05223880597015%	0.896667	1	-0.0909091	0	1
Metabolism	Biosynthesis of unsaturated fatty acids	ko01040	1 out of 99 1.01010101010101%	6 out of 536 1.11940298507463%	0.708173	1	0.166667	1	0
Metabolism	Purine metabolism	ko00230	2 out of 99 2.02020202020202%	19 out of 536 3.54477611940298%	0.894728	1	0	1	1
Metabolism	Glycine, serine and threonine metabolism	ko00260	1 out of 99 1.01010101010101%	9 out of 536 1.67910447761194%	0.843266	1	0.111111	1	0
Metabolism	Cysteine and methionine metabolism	ko00270	2 out of 99 2.02020202020202%	14 out of 536 2.61194029850746%	0.764645	1	-0.142857	0	2
Metabolism	Lysine degradation	ko00310	1 out of 99 1.01010101010101%	11 out of 536 2.05223880597015%	0.896667	1	0.0909091	1	0
Metabolism	Arginine and proline metabolism	ko00330	1 out of 99 1.01010101010101%	14 out of 536 2.61194029850746%	0.944867	1	-0.0714286	0	1
Metabolism	Histidine metabolism	ko00340	1 out of 99 1.01010101010101%	7 out of 536 1.30597014925373%	0.762684	1	-0.142857	0	1
Metabolism	Tyrosine metabolism	ko00350	6 out of 99 6.06060606060606%	17 out of 536 3.17164179104478%	0.0739041	1	0.117647	4	2
Metabolism	Phenylalanine metabolism	ko00360	1 out of 99 1.01010101010101%	12 out of 536 2.23880597014925%	0.916153	1	0.0833333	1	0
Metabolism	Tryptophan metabolism	ko00380	8 out of 99 8.08080808080808%	22 out of 536 4.1044776119403%	0.0338142	1	0	4	4
Metabolism	Phenylalanine, tyrosine and tryptophan biosynthesis	ko00400	2 out of 99 2.02020202020202%	11 out of 536 2.05223880597015%	0.633132	1	0.181818	2	0
Metabolism	Glutathione metabolism	ko00480	1 out of 99 1.01010101010101%	11 out of 536 2.05223880597015%	0.896667	1	-0.0909091	0	1
Metabolism	Thiamine metabolism	ko00730	1 out of 99 1.01010101010101%	4 out of 536 0.746268656716418%	0.559283	1	-0.25	0	1
Metabolism	Riboflavin metabolism	ko00740	2 out of 99 2.02020202020202%	5 out of 536 0.932835820895522%	0.23123	1	0	1	1
Metabolism	Nicotinate and nicotinamide metabolism	ko00760	2 out of 99 2.02020202020202%	15 out of 536 2.79850746268657%	0.79848	1	-0.133333	0	2
Metabolism	Monoterpenoid biosynthesis	ko00902	1 out of 99 1.01010101010101%	3 out of 536 0.559701492537313%	0.458751	1	-0.333333	0	1
Metabolism	Diterpenoid biosynthesis	ko00904	1 out of 99 1.01010101010101%	6 out of 536 1.11940298507463%	0.708173	1	-0.166667	0	1
Metabolism	Carotenoid biosynthesis	ko00906	1 out of 99 1.01010101010101%	1 out of 536 0.186567164179104%	0.184701	1	1	1	0
Metabolism	Zeatin biosynthesis	ko00908	4 out of 99 4.04040404040404%	12 out of 536 2.23880597014925%	0.164188	1	-0.166667	1	3
Metabolism	Flavonoid biosynthesis	ko00941	3 out of 99 3.03030303030303%	14 out of 536 2.61194029850746%	0.494524	1	-0.0714286	1	2
Metabolism	Flavone and flavonol biosynthesis	ko00944	5 out of 99 5.05050505050505%	17 out of 536 3.17164179104478%	0.188805	1	-0.0588235	2	3
Metabolism	Anthocyanin biosynthesis	ko00942	2 out of 99 2.02020202020202%	2 out of 536 0.373134328358209%	0.0338332	1	0	1	1
Metabolism	Isoflavonoid biosynthesis	ko00943	3 out of 99 3.03030303030303%	8 out of 536 1.49253731343284%	0.169039	1	-0.125	1	2
Metabolism	Indole alkaloid biosynthesis	ko00901	2 out of 99 2.02020202020202%	5 out of 536 0.932835820895522%	0.23123	1	0.4	2	0
Metabolism	Tropane, piperidine and pyridine alkaloid biosynthesis	ko00960	1 out of 99 1.01010101010101%	13 out of 536 2.42537313432836%	0.931994	1	0.0769231	1	0
Metabolism	Biosynthesis of various alkaloids	ko00996	2 out of 99 2.02020202020202%	11 out of 536 2.05223880597015%	0.633132	1	0	1	1
Metabolism	Caffeine metabolism	ko00232	1 out of 99 1.01010101010101%	6 out of 536 1.11940298507463%	0.708173	1	-0.166667	0	1
Metabolism	Glucosinolate biosynthesis	ko00966	1 out of 99 1.01010101010101%	10 out of 536 1.86567164179104%	0.872709	1	0.1	1	0
Metabolism	Benzoxazinoid biosynthesis	ko00402	2 out of 99 2.02020202020202%	5 out of 536 0.932835820895522%	0.23123	1	0	1	1
Metabolism	Monobactam biosynthesis	ko00261	1 out of 99 1.01010101010101%	4 out of 536 0.746268656716418%	0.559283	1	-0.25	0	1
Metabolism	Biosynthesis of various plant secondary metabolites	ko00999	7 out of 99 7.07070707070707%	31 out of 536 5.78358208955224%	0.341984	1	0.0967742	5	2
Genetic Information Processing	Aminoacyl-tRNA biosynthesis	ko00970	1 out of 99 1.01010101010101%	12 out of 536 2.23880597014925%	0.916153	1	0.0833333	1	0
Genetic Information Processing	Sulfur relay system	ko04122	1 out of 99 1.01010101010101%	2 out of 536 0.373134328358209%	0.33557	1	-0.5	0	1
Environmental Information Processing	ABC transporters	ko02010	3 out of 99 3.03030303030303%	44 out of 536 8.2089552238806%	0.994186	1	0.0227273	2	1
Environmental Information Processing	Plant hormone signal transduction	ko04075	3 out of 99 3.03030303030303%	6 out of 536 1.11940298507463%	0.079869	1	0.166667	2	1
MetMap	Apigenin C-glycosides biosynthesis	MetMap104	4 out of 99 4.04040404040404%	14 out of 536 2.61194029850746%	0.248499	1	-0.285714	0	4
MetMap	Tricin O-glycosides biosynthesis	MetMap107	6 out of 99 6.06060606060606%	22 out of 536 4.1044776119403%	0.204362	1	0.0909091	4	2
MetMap	Biosynthesis of other tricin derivatives	MetMap108	8 out of 99 8.08080808080808%	28 out of 536 5.22388059701493%	0.12418	1	0	4	4
MetMap	Biosynthesis of flavones aglycones I	MetMap110	7 out of 99 7.07070707070707%	17 out of 536 3.17164179104478%	0.0231968	1	-0.294118	1	6
MetMap	Biosynthesis of flavones aglycones III	MetMap121	3 out of 99 3.03030303030303%	15 out of 536 2.79850746268657%	0.544719	1	0.0666667	2	1
MetMap	Biosynthesis of coumarins II	MetMap128	2 out of 99 2.02020202020202%	2 out of 536 0.373134328358209%	0.0338332	1	0	1	1
MetMap	Biosynthesis of sinapic acid derivatives	MetMap153	4 out of 99 4.04040404040404%	13 out of 536 2.42537313432836%	0.205039	1	-0.307692	0	4
MetMap	Biosynthesis of other gallic acid derivatives	MetMap156	4 out of 99 4.04040404040404%	10 out of 536 1.86567164179104%	0.0935352	1	-0.2	1	3
MetMap	Biosynthesis of benzoic acid derivatives	MetMap157	6 out of 99 6.06060606060606%	29 out of 536 5.41044776119403%	0.45328	1	0	3	3
MetMap	Biosynthesis of salicylic acid derivatives	MetMap158	4 out of 99 4.04040404040404%	8 out of 536 1.49253731343284%	0.0420603	1	0.5	4	0
MetMap	Biosynthesis of gentisic acid derivatives	MetMap159	1 out of 99 1.01010101010101%	4 out of 536 0.746268656716418%	0.559283	1	0.25	1	0
MetMap	Biosynthesis of vanillic acid derivatives	MetMap160	3 out of 99 3.03030303030303%	6 out of 536 1.11940298507463%	0.079869	1	-0.5	0	3
