# Supplementary material for: Differentiation mechanisms of rhizome clonal propagation strategies in Leymus chinensis based on physiological and metabolomic analyses
Source: Front Plant Sci. 2026 Mar 10;17:1753652. doi: 10.3389/fpls.2026.1753652 (PMC13047480; doi:10.3389/fpls.2026.1753652)
Supplement: Supplementary file 4 [file Table4.xlsx]

## Sheet: Sheet1
Index	Compounds	物质	Class I	物质一级分类	Class II	物质二级分类	Formula	Level	CAS	LC-E-I1	LC-E-I2	LC-E-I3	LC-P-I1	LC-P-I2	LC-P-I3	VIP	P-value	FDR	Fold_Change	Log2FC	Type
pmb2319	LysoPC 15:0*	溶血磷脂酰胆碱 15:0*	Lipids	脂质	LPC	溶血磷脂酰胆碱	C23H48NO7P	1	108273-89-8	2.37283e+07	7.04247e+06	8.00347e+06	3.5933e+07	2.26412e+07	2.52794e+07	1.42646	0.0957239	0.800834	0.462404	-1.11277	down
Lmhp009349	LysoPE 20:4(2n isomer)*	溶血磷脂酰乙醇胺 20:4(2n异构)*	Lipids	脂质	LPE	溶血磷脂酰乙醇胺	C25H44NO7P	2	-	791018	413998	342603	199710	397505	402531	0.929482	0.325158	0.811504	1.54801	0.630417	insig
Zahp012577	Octadecadienamide	十八碳二烯酰胺	Alkaloids	生物碱	Alkaloids	生物碱	C18H33NO	1	-	3.98508e+06	1.68376e+06	1.10141e+06	2.1226e+06	1.62425e+06	2.08426e+06	0.0189708	0.758016	0.908459	1.16105	0.215436	insig
Lskp211268	3-Ethyl-7-hydroxyphthalide	3-乙基-7-羟基苯酞	Others	其它类	Others	其它	C10H10O3	2	-	6.57858e+06	1.05015e+07	4.70763e+06	2.48757e+06	3.1721e+06	3.9406e+06	1.55769	0.133367	0.800834	2.26949	1.18237	up
mws0520	N-Acetyl-L-tyrosine	N-乙酰-L-酪氨酸	Amino acids and derivatives	氨基酸及其衍生物	Amino acids and derivatives	氨基酸及其衍生物	C11H13NO4	3	537-55-3	160062	230625	96081.9	136259	60029.1	166174	0.733313	0.456335	0.813377	1.34295	0.42541	insig
Lcfp100016	3-Methylsubericacid	3-甲基辛二酸	Lipids	脂质	Free fatty acids	游离脂肪酸	C9H16O4	1	34284-35-0	1.34687e+06	991897	1.39046e+06	4.88573e+06	1.25339e+06	1.3784e+06	0.903902	0.400049	0.811504	0.496072	-1.01138	insig
Zbsp006822	Tricin-7-O-guaiacylglycerol*	苜蓿素-7-O-愈创木酚基甘油*	Flavonoids	黄酮	Flavones	黄酮	C27H26O11	1	-	1.2439e+07	5.47966e+06	6.14207e+06	6.15898e+07	2.33892e+06	2.96483e+06	0.000719824	0.543609	0.823229	0.359687	-1.47518	insig
MWSHC2099	Salcolin A*	沙可林 A*	Flavonoids	黄酮	Flavones	黄酮	C27H26O11	1	369390-51-2	1.2439e+07	5.47966e+06	6.14207e+06	6.15898e+07	2.33892e+06	2.96483e+06	0.000719824	0.543609	0.823229	0.359687	-1.47518	insig
pmp000235	Salcolin B*	沙可林 B*	Flavonoids	黄酮	Flavones	黄酮	C27H26O11	1	-	1.2439e+07	5.47966e+06	6.14207e+06	6.15898e+07	2.33892e+06	2.96483e+06	0.000719824	0.543609	0.823229	0.359687	-1.47518	insig
Hmsp005892	[4]-Shogaol	[4]-姜烯酚	Phenolic acids	酚酸类	Phenolic acids	酚酸类	C15H20O3	3	-	483663	437425	433605	264272	388782	377929	1.36763	0.0983552	0.800834	1.31398	0.393947	insig
Yamp010883	13-Hydroxylabda-8,14-Dien-7-One	13-Hydroxylabda-8,14-Dien-7-One	Terpenoids	萜类	Ditepenoids	二萜	C20H32O2	3	-	195541	60536	43225.7	123671	69817.9	129795	0.506502	0.888457	0.963841	0.925823	-0.111191	insig
Lmhp008513	2-α-Linolenoyl-glycerol-1,3-di-O-glucoside	2-α-亚麻酸甘油酯-1,3-二-O-葡萄糖苷	Lipids	脂质	Glycerol ester	甘油酯	C33H56O14	1	-	233468	112834	49930.9	151239	270861	136145	0.877013	0.477761	0.815855	0.709783	-0.494551	insig
Lskp211408	polypodin B	polypodin B	Steroids	甾体	Steroid	甾体	C27H44O8	3	-	643127	181718	110805	160349	446016	240021	0.215121	0.88397	0.962307	1.10547	0.144653	insig
Hmlp013407	β-Eudesmol	β-桉叶醇	Terpenoids	萜类	Sesquiterpenoids	倍半萜	C15H26O	3	473-15-4	303543	320826	314675	206141	306922	335962	0.698637	0.526081	0.823229	1.10603	0.145386	insig
Zjxp110305	3-Hydroxy-3,7,11-trimethyldodeca-1,6E,10-trien-9-yl isobutyrate	3-羟基-3,7,11-三甲基十二碳-1,6E,10-三烯-9-异丁酸酯	Terpenoids	萜类	Sesquiterpenoids	倍半萜	C18H30O3	3	-	4.49423e+06	2.06878e+06	1.49101e+06	2.24262e+06	1.96625e+06	2.48625e+06	0.174026	0.672901	0.878431	1.20297	0.2666	insig
Lcsp001337	Ala-Ile-Ala	L-丙氨酰-L-异亮氨酰-L-丙氨酸	Amino acids and derivatives	氨基酸及其衍生物	Amino acids and derivatives	氨基酸及其衍生物	C12H23N3O4	2	-	869452	342221	339499	412347	346030	380885	0.530739	0.517945	0.823229	1.36156	0.44526	insig
Safp002024	Trp-Asp	Trp-Asp	Amino acids and derivatives	氨基酸及其衍生物	Amino acids and derivatives	氨基酸及其衍生物	C15H17N3O5	1	-	387944	241340	234668	323269	199682	329428	0.0364951	0.955927	0.988354	1.01358	0.0194534	insig
Walbp08560	3,5-di-tert-Butyl-4-hydroxyacetophenone	3,5-二叔丁基-4-羟基苯乙酮	Others	其它类	Ketone compounds	酮类化合物	C16H24O2	1	14035-33-7	2.1411e+06	2.41668e+06	2.69321e+06	1.33798e+06	2.17242e+06	1.86271e+06	1.31882	0.108869	0.800834	1.3495	0.432422	insig
Wtmp010557	2-benzoyl-4-[(2r)-2-hydroxy-7-methyl-3-methylideneoct-6-en-1-yl]benzene-1,3,5-triol	2-苯甲酰基-4-[(2r)-2-羟基-7-甲基-3-亚甲基-6-烯-1-基]苯-1,3,5-三醇	Others	其它类	Ketone compounds	酮类化合物	C23H26O5	2	-	429100	462500	489350	321721	467622	483623	0.624238	0.564828	0.833604	1.08483	0.117467	insig
HX1332	Roupelliol	紫金牛酚 II	Others	其它类	Others	其它	C19H30O2	3	-	7.4722e+06	4.31201e+06	4.08203e+06	3.32746e+06	5.88604e+06	4.93214e+06	0.303637	0.690056	0.887653	1.12163	0.165603	insig
Wasdp09220	2,3-Dehydro-4-oxo-beta-ionol	2,3-脱氢-4-氧代-β-紫罗兰醇	Terpenoids	萜类	Monoterpenoids	倍萜	C13H18O2	1	-	346886	213508	138193	618256	463794	401727	1.53891	0.0420846	0.800834	0.470817	-1.08676	down
Walp007738	14-Amino-15-hydroxy-11-methylpentadecanoic acid	14-氨基-15-羟基-11-甲基十五烷酸	Lipids	脂质	Sphingolipids	鞘脂	C16H33NO3	1	-	477445	496782	490141	466265	467057	443438	1.5645	0.0429436	0.800834	1.06363	0.0890005	insig
Qmdp112404	Viteagnusin B	Viteagnusin B	Terpenoids	萜类	Ditepenoids	二萜	C22H36O3	3	-	1.72924e+07	6.06427e+06	8.33748e+06	1.43175e+07	6.10938e+06	7.25099e+06	0.215328	0.771338	0.9148	1.14511	0.195484	insig
Lmzp004885	Tricin (5,7,4'-Trihydroxy-3',5'-dimethoxyflavone)	苜蓿素(麦黄酮)	Flavonoids	黄酮	Flavones	黄酮	C17H14O7	1	520-32-1	1.57282e+06	728602	2.00033e+06	9.18878e+06	291791	545940	0.143653	0.58197	0.840586	0.429038	-1.22082	insig
Lmcp005089	6,8-Dihydroxy-2-[2-(4-methoxyphenyl)ethyl]chromone	6,8-二羟基-2-[2-(4-甲氧基苯)乙基]色酮	Others	其它类	Chromone	色酮类	C18H16O5	2	-	796149	588927	831233	1.66947e+06	2.87311e+06	3.12623e+06	1.76888	0.0524665	0.800834	0.289003	-1.79084	down
Wdhp006324	3-(4-hydroxyphenyl)-n-[2-(4-hydroxyphenyl)ethyl]prop-2-enimidic acid	3-(4-羟基苯基)-n-[2-(4-羟基苯基)乙基]丙-2-氨基甲酸	Alkaloids	生物碱	Isoquinoline alkaloids	异喹啉类生物碱	C17H17NO3	3	-	445578	206312	2.31655e+06	6.55244e+06	1.03999e+06	339953	0.628024	0.495001	0.821505	0.374218	-1.41805	insig
Lmyp003951	3,4-Dihydroxy-3-methoxypropiophenone	3,4-二羟基-3-甲氧基苯丙酮	Others	其它类	Ketone compounds	酮类化合物	C11H14O5	2	-	2.94072e+06	905401	2.08909e+06	2.83286e+06	1.05244e+06	489679	0.605903	0.603093	0.848824	1.35663	0.440022	insig
mws1715	Cordycepin (3'-Deoxyadenosine)*	虫草素(3'-脱氧腺苷)*	Nucleotides and derivatives	核苷酸及其衍生物	Nucleotides and derivatives	核苷酸及其衍生物	C10H13N5O3	1	73-03-0	5.23713e+07	1.08119e+07	1.53334e+07	4.46244e+07	1.07654e+07	1.4609e+07	0.0749555	0.875538	0.958121	1.12169	0.165669	insig
HX1381	toddanol	飞龙掌血烯醇内酯	Lignans and Coumarins	木脂素和香豆素	Coumarins	香豆素	C16H18O5	3	77636-08-9	64138.7	15301.3	28426.8	21166.4	32018.9	14439.9	0.575678	0.461323	0.813377	1.59507	0.673618	insig
MWS201400	Val-Trp	L-缬氨酸-L-色氨酸	Amino acids and derivatives	氨基酸及其衍生物	Amino acids and derivatives	氨基酸及其衍生物	C16H21N3O3	1	24587-37-9	2.73291e+06	1.00966e+06	1.03173e+06	1.14468e+06	877458	1.04234e+06	0.785479	0.423545	0.811504	1.55795	0.639646	insig
pmb0801	4-Pyridoxic acid-O-glucoside	4-吡哆酸-O-葡萄糖苷	Others	其它类	Vitamin	维生素	C14H19NO9	2	-	294176	419451	444470	978599	1.3881e+06	1.53215e+06	1.78073	0.0244736	0.747937	0.297035	-1.75129	down
Zmmp002167	L-Glutamyl-L-Tyrosine	L-谷氨酰-L-酪氨酸	Amino acids and derivatives	氨基酸及其衍生物	Amino acids and derivatives	氨基酸及其衍生物	C14H18N2O6	1	-	1.00249e+06	1.72578e+06	1.42754e+06	1.29349e+06	800998	1.31203e+06	0.824731	0.407195	0.811504	1.21996	0.286833	insig
MWS1962	cis-Citral	柠檬醛	Terpenoids	萜类	Monoterpenoids	倍萜	C10H16O	3	5392-40-5	240068	165865	169036	178259	165792	190825	0.381397	0.642708	0.861432	1.07496	0.104282	insig
Ymjm000067	14-Hydroxyvibsanin F	14-Hydroxyvibsanin F	Terpenoids	萜类	Ditepenoids	二萜	C20H32O3	3	-	5.08149e+06	2.21128e+06	3.46437e+06	2.64723e+06	1.88094e+06	1.7652e+06	1.23	0.208418	0.800834	1.70928	0.773388	insig
Lmfp009701	Glycerol 9,11,13-octadecatrienoyl ester*	9,11,13-十八碳三烯酸甘油酯*	Lipids	脂质	Glycerol ester	甘油酯	C21H36O4	1	-	926525	339222	334686	365981	298138	416901	0.650871	0.472409	0.815855	1.48048	0.566068	insig
Wcdp006912	Lauryldiethanolamine	N-十二烷基乙醇胺	Others	其它类	Others	其它	C16H35NO2	2	1541-67-9	4.19948e+07	4.376e+07	4.78934e+07	4.65635e+07	5.00383e+07	3.7602e+07	0.0055831	0.966918	0.991041	0.99586	-0.00598559	insig
pmd0130	LysoPC 14:0	溶血磷脂酰胆碱 14:0	Lipids	脂质	LPC	溶血磷脂酰胆碱	C22H46NO7P	1	20559-16-4	2.79148e+06	1.27847e+06	1.17128e+06	3.01491e+06	1.53289e+06	1.74399e+06	0.596738	0.642831	0.861432	0.833027	-0.263565	insig
pme2776	2'-Deoxyinosine	2-脱氧肌苷	Nucleotides and derivatives	核苷酸及其衍生物	Nucleotides and derivatives	核苷酸及其衍生物	C10H12N4O4	3	890-38-0	5.91346e+06	1.22298e+06	1.74871e+06	5.11829e+06	1.18519e+06	1.60155e+06	0.0987171	0.874561	0.957933	1.12399	0.168627	insig
Safp017918	(diphenylphosphoroso)benzene	(二苯基磷)苯	Others	其它类	Others	其它	C18H15OP	2	791-28-6	3.5063e+06	3.60121e+06	3.55528e+06	3.96573e+06	3.27787e+06	3.37484e+06	0.153163	0.951633	0.986711	1.00418	0.00601428	insig
Lcfp121026	N-p-hydroxybenxoylputrescine	对羟基苯甲酰基腐胺	Alkaloids	生物碱	Phenolamine	酚胺	C11H16N2O2	2	-	2.43925e+06	4.68724e+06	1.28604e+06	1.5266e+06	2.59749e+06	2.57943e+06	0.27621	0.634995	0.861374	1.25494	0.327622	insig
MWS1844	2-Pentyl-3-phenyl-2-propenal	α-戊基肉桂醛	Others	其它类	Aldehyde compounds	醛类化合物	C14H18O	3	122-40-7	1.28522e+06	1.43431e+06	1.64492e+06	791336	1.30356e+06	1.31521e+06	1.11019	0.205082	0.800834	1.27986	0.355981	insig
pmb0889	Punicic acid (9Z,11E,13Z-octadecatrienoic acid)	石榴酸 (9Z,11E,13Z-十八碳三烯酸)	Lipids	脂质	Free fatty acids	游离脂肪酸	C18H30O2	3	544-72-9	4.35109e+07	1.70423e+07	2.10595e+07	1.58339e+07	2.90414e+07	5.16754e+07	0.327107	0.728441	0.896598	0.845284	-0.242492	insig
Safp001796	4-Hydroxy-l-tryptophan	4-羟基-L-色氨酸	Amino acids and derivatives	氨基酸及其衍生物	Amino acids and derivatives	氨基酸及其衍生物	C11H12N2O3	1	25242-90-4	2.93953e+07	6.52194e+06	5.06297e+06	7.99631e+06	2.37072e+06	4.55984e+06	0.962337	0.385628	0.811504	2.7454	1.45702	insig
Lmhp005872	Diferuloylcadaverine	二阿魏酰尸胺	Alkaloids	生物碱	Phenolamine	酚胺	C25H30N2O6	1	-	6.18854e+06	8.2473e+06	6.5429e+06	3.33341e+06	6.50604e+06	4.23797e+06	1.31361	0.123118	0.800834	1.49024	0.575545	insig
Lhhp102904	Horsfieldin*	Horsfieldin*	Lignans and Coumarins	木脂素和香豆素	Lignans	木脂素	C20H20O6	1	-	2.32221e+06	1.86489e+06	1.94135e+06	1.13144e+06	595127	967776	1.69968	0.00596637	0.642704	2.27456	1.18559	up
Wbwp006397	(3r,4r)-3-(2h-1,3-benzodioxol-5-ylmethyl)-4-[(4-hydroxy-3-methoxyphenyl)methyl]oxolan-2-one*	(3r,4r)-3-(2h-1,3-苯并二氧戊醇-5-基甲基)-4-[(4-羟基-3-甲氧基苯基)甲基]氧代烷-2-酮*	Lignans and Coumarins	木脂素和香豆素	Lignans	木脂素	C20H20O6	1	-	2.32221e+06	1.86489e+06	1.94135e+06	1.13144e+06	595127	967776	1.69968	0.00596637	0.642704	2.27456	1.18559	up
MWStz661	Neocnidilide	新蛇床内酯	Others	其它类	Lactones	内酯类化合物	C12H18O2	2	4567-33-3	248103	109825	116982	71516	137696	202586	0.317791	0.738892	0.902811	1.15326	0.205716	insig
pmp001251	LysoPC 18:2(2n isomer)	溶血磷脂酰胆碱 18:2(2n异构)	Lipids	脂质	LPC	溶血磷脂酰胆碱	C26H50NO7P	1	-	7.99634e+06	1.73044e+06	1.27094e+06	1.83431e+06	2.70812e+06	1.24731e+06	0.444107	0.509387	0.823229	1.89952	0.925633	insig
Zmcp102204	Senkyunolide Q*	洋川芎内酯 Q*	Others	其它类	Lactones	内酯类化合物	C16H22O4	1	-	1.52331e+07	1.32762e+07	2.08975e+07	1.04199e+07	1.54636e+07	1.63191e+07	0.695363	0.461015	0.813377	1.17071	0.22738	insig
Wasdp08141	6-phenyl-hexan-2-ol	6-苯基-2-己醇	Others	其它类	Alcohol compounds	醇类化合物	C12H18O	3	38487-94-4	426116	246167	324652	357967	235308	416354	0.0439264	0.957467	0.988354	0.987427	-0.0182542	insig
MWS1834	2-Acetyl-5-methylfuran	2-乙酰基-5-甲基呋喃	Others	其它类	Others	其它	C7H8O2	3	1193-79-9	139749	157001	156836	317361	94917.5	148959	0.1913	0.646208	0.863422	0.808191	-0.307233	insig
Walbp09179	Myristamide	肉豆蔻酰胺	Lipids	脂质	Free fatty acids	游离脂肪酸	C14H29NO	2	638-58-4	40862.5	40873.2	66453.2	58421.2	60777.6	59358	1.01709	0.357024	0.811504	0.829926	-0.268946	insig
Safp021800	LPC(18:1/0:0)	LPC(18:1/0:0)	Lipids	脂质	LPC	溶血磷脂酰胆碱	C26H53NO7P+	1	3542-29-8	1.14772e+06	255361	162552	400654	430199	200451	0.0911046	0.631285	0.860719	1.51811	0.602274	insig
Hmyp002656	Methyl dioxindole-3-acetate	甲基-二氧吲哚-乙酸	Alkaloids	生物碱	Plumerane	吲哚类生物碱	C11H11NO4	3	57061-18-4	3.03113e+06	142727	203029	118349	223896	271080	0.665699	0.435719	0.811504	5.50586	2.46097	insig
Zkep02152	Cyclic AMP	腺苷-3'-5'-环单磷酸水合物	Nucleotides and derivatives	核苷酸及其衍生物	Nucleotides and derivatives	核苷酸及其衍生物	C10H12N5O6P	1	-	3.49302e+07	8.86491e+06	1.60888e+07	1.97846e+07	1.79967e+07	2.64224e+07	0.511991	0.873899	0.957933	0.932717	-0.100489	insig
pmb0818	Methoxyindoleacetic acid	甲氧基吲哚乙酸	Alkaloids	生物碱	Plumerane	吲哚类生物碱	C11H11NO3	3	3471-31-6	2.26971e+07	2.85608e+07	2.30319e+07	1.31155e+07	9.73838e+06	2.18367e+07	1.44059	0.093133	0.800834	1.66231	0.733193	insig
Waqkp05977	2-g-linolenoyl-glycerol	2-g-亚麻酰甘油	Lipids	脂质	Glycerol ester	甘油酯	C21H36O4	2	-	4.94705e+06	1.45907e+06	1.26433e+06	1.59638e+06	2.39266e+06	1.85616e+06	0.105949	0.66411	0.872581	1.31226	0.392057	insig
pme0264	Thymidine	胸苷	Nucleotides and derivatives	核苷酸及其衍生物	Nucleotides and derivatives	核苷酸及其衍生物	C10H14N2O5	1	50-89-5	767536	230139	344696	442236	252255	338064	0.337215	0.600014	0.848824	1.30005	0.378565	insig
Qmyp101229	1β-Hydroxy-α-cyperone	1β-羟基-α-香附酮	Terpenoids	萜类	Sesquiterpenoids	倍半萜	C15H24O2	2	-	666540	185171	143214	247433	334791	724103	0.663852	0.665992	0.873034	0.76162	-0.392857	insig
Wbjp006632	Tribulusamide A*	Tribulusamide A*	Alkaloids	生物碱	Alkaloids	生物碱	C36H36N2O8	1	-	97590.2	40405.4	48767.2	118127	164189	153717	1.62482	0.0235858	0.741816	0.428323	-1.22323	down
Zmcp102202	Senkyunolide C*	洋川芎内酯 C*	Others	其它类	Lactones	内酯类化合物	C12H12O3	1	-	906223	1.21793e+06	1.92578e+06	622197	1.71031e+06	1.27563e+06	0.368168	0.753112	0.907368	1.12244	0.166639	insig
MWSslk102	6-Chloropurine	6-氯嘌呤	Nucleotides and derivatives	核苷酸及其衍生物	Nucleotides and derivatives	核苷酸及其衍生物	C5H3ClN4	3	87-42-3	4.8439e+06	5.50731e+06	5.24977e+06	4.90984e+06	5.60388e+06	5.37516e+06	0.290951	0.749993	0.907368	0.981881	-0.0263798	insig
MWS201449	Asn-Leu	L-天冬酰胺-L-亮氨酸	Amino acids and derivatives	氨基酸及其衍生物	Amino acids and derivatives	氨基酸及其衍生物	C10H19N3O4	1	22601-71-4	1.81137e+06	731635	678378	898888	619708	772689	0.606764	0.491562	0.819597	1.40593	0.491522	insig
Lssp210412	Cuscohygrine	红古豆碱	Alkaloids	生物碱	Pyrrole alkaloids	吡咯类生物碱	C13H24N2O	1	454-14-8	5.3479e+06	5.4797e+06	5.2147e+06	4.8128e+06	5.00564e+06	5.35772e+06	1.20031	0.205168	0.800834	1.05707	0.0800752	insig
Lcsp002261	Thr-Trp	苏氨酸-色氨酸	Amino acids and derivatives	氨基酸及其衍生物	Amino acids and derivatives	氨基酸及其衍生物	C15H19N3O4	1	186761-42-2	930731	325678	294731	598516	467769	496407	0.413439	0.986984	0.997673	0.992608	-0.0107042	insig
Hmgp006095	Lyciumamide C	Lyciumamide C	Alkaloids	生物碱	Phenolamine	酚胺	C28H29O7N	3	-	1.48859e+07	6.07427e+06	6.26827e+06	1.74494e+07	2.10384e+07	1.98923e+07	1.57298	0.05652	0.800834	0.4664	-1.10036	down
Wbhp006740	Xyloccensin U	Xyloccensin U	Terpenoids	萜类	Triterpene	三萜	C33H38O14	3	-	182920	548994	487064	840650	2.32956e+06	1.7117e+06	1.55441	0.0972608	0.800834	0.249693	-2.00177	down
pme3967	2-(Dimethylamino)guanosine*	2-(二甲基氨基)鸟苷*	Nucleotides and derivatives	核苷酸及其衍生物	Nucleotides and derivatives	核苷酸及其衍生物	C12H17N5O5	3	2140-67-2	1.42435e+06	578757	377903	1.0914e+06	307204	664648	0.183887	0.8021	0.927825	1.15401	0.206654	insig
Lmhp009802	LysoPE 20:3(2n isomer)*	溶血磷脂酰乙醇胺 20:3(2n异构)*	Lipids	脂质	LPE	溶血磷脂酰乙醇胺	C25H46NO7P	2	-	951326	291648	202032	569720	273875	255858	0.155541	0.687567	0.887285	1.3143	0.394289	insig
Zbqp001296	trans-3'-Hydroxycotinine-O-glucoside	反式3'-羟基可替宁-O-葡萄糖苷	Alkaloids	生物碱	Pyridine alkaloids	吡啶类生物碱	C16H22N2O7	2	-	430113	298883	350279	421903	501180	580095	1.46499	0.0785291	0.800834	0.717995	-0.477954	insig
Lmhp010394	LysoPC 22:4	溶血磷脂酰胆碱 22:4	Lipids	脂质	LPC	溶血磷脂酰胆碱	C30H54NO7P	2	-	230885	85567.8	80450.5	78267	69386.7	143941	0.490655	0.56824	0.835766	1.36115	0.444822	insig
Zahp011689	2,2-dimethylchromene-6-carboxylic acid*	2,2-二甲基色烯-6-甲酸*	Others	其它类	Others	其它	C12H12O3	1	34818-56-9	860910	1.29322e+06	2.14237e+06	581862	1.17359e+06	1.03913e+06	0.970082	0.319642	0.811504	1.53744	0.620529	insig
Wcdp007388	10,14,16-Octadecatrien-12-Ynoic Acid	10,14,16-Octadecatrien-12-Ynoic Acid	Lipids	脂质	Free fatty acids	游离脂肪酸	C18H26O2	1	-	3.10964e+06	685813	2.00474e+06	867604	1.98075e+06	2.85503e+06	0.12046	0.973368	0.99278	1.01697	0.0242822	insig
Sasp001674	Pro-Ile-Ala	Pro-Ile-Ala	Amino acids and derivatives	氨基酸及其衍生物	Amino acids and derivatives	氨基酸及其衍生物	C14H25N3O4	1	-	531074	125209	150356	295514	297967	194333	0.414952	0.966862	0.991041	1.0239	0.0340691	insig
Qmqp101736	Sessilifol O	Sessilifol O	Terpenoids	萜类	Sesquiterpenoids	倍半萜	C19H32O3	3	-	652419	347846	194373	337438	380551	359182	0.0906947	0.798939	0.927698	1.10905	0.149325	insig
pmp000608	Aurantio-obtusin-6-O-Glucoside	橙黄决明素-6-O-葡萄糖苷	Quinones	醌类	Anthraquinone	蒽醌	C23H24O12	3	129025-96-3	822089	576171	553875	5.88973e+06	194736	200993	0.0481116	0.526082	0.823229	0.31058	-1.68696	insig
mws4176	L-Alanyl-L-Phenylalanine	L-丙氨酰-L-苯丙氨酸	Amino acids and derivatives	氨基酸及其衍生物	Amino acids and derivatives	氨基酸及其衍生物	C12H16N2O3	2	3061-90-3	3.13142e+06	1.61199e+06	1.83814e+06	2.51805e+06	1.65926e+06	1.59146e+06	0.364632	0.657916	0.872348	1.14089	0.190162	insig
Cmyp005222	Iristectorin A*	鸢尾甲苷A*	Flavonoids	黄酮	Isoflavones	异黄酮	C23H24O12	2	37744-61-9	822089	576171	553875	5.88973e+06	194736	200993	0.0481116	0.526082	0.823229	0.31058	-1.68696	insig
MWS201391	Asn-Ile	L-天冬酰胺-L-异亮氨酸	Amino acids and derivatives	氨基酸及其衍生物	Amino acids and derivatives	氨基酸及其衍生物	C10H19N3O4	2	438533-59-6	1.49865e+06	626442	696254	972779	451752	713491	0.592434	0.524138	0.823229	1.3196	0.400104	insig
pmb0745	Tricin-4'-O-syringyl alcohol*	苜蓿素-4'-O-丁香醇醚*	Flavonoids	黄酮	Flavones	黄酮	C26H24O10	1	-	1.54402e+07	5.36254e+06	8.54799e+06	4.19483e+07	3.45819e+06	4.09853e+06	0.0617484	0.653868	0.868982	0.592883	-0.75418	insig
Wbhp009366	Ceriopsin B	角果木素 B	Terpenoids	萜类	Terpene	萜类	C21H34O4	3	-	807335	216880	196903	147325	359354	687861	0.068577	0.973998	0.993018	1.02225	0.0317466	insig
Wagp001908	N-Feruloylputrescine N-glucoside	N-阿魏酰腐胺 N-葡萄糖苷	Alkaloids	生物碱	Phenolamine	酚胺	C20H30N2O8	3	-	981418	545441	1.25405e+06	261011	549836	1.05735e+06	0.860004	0.384167	0.811504	1.48855	0.573905	insig
pmb0532	Inosine 5'-monophosphate	5'-肌苷酸	Nucleotides and derivatives	核苷酸及其衍生物	Nucleotides and derivatives	核苷酸及其衍生物	C10H13N4O8P	3	131-99-7	215582	456896	436767	366285	989577	766829	1.16587	0.196804	0.800834	0.522565	-0.936317	insig
pme1383	Pyridoxine	吡哆醇	Others	其它类	Vitamin	维生素	C8H11NO3	1	65-23-6	4.36813e+06	3.22753e+06	7.72246e+06	4.04115e+06	1.45018e+06	2.17639e+06	1.28045	0.194139	0.800834	1.99774	0.998369	insig
Wbsp007290	Lycoposerramine E	Lycoposerramine E	Others	其它类	Ketone compounds	酮类化合物	C17H24O3	3	-	340310	121319	145032	433588	200452	222736	0.85587	0.458342	0.813377	0.708075	-0.498027	insig
Zjjp092609	Dendronobilin I	金钗石斛素I	Terpenoids	萜类	Sesquiterpenoids	倍半萜	C18H30O3	3	-	3.84629e+06	1.40841e+06	4.35154e+06	1.27017e+06	2.02017e+06	2.82318e+06	0.758268	0.335906	0.811504	1.57131	0.651967	insig
Zbsp011089	Methyl [6]-Gingerdione	甲基 [6]-姜辣二酮	Phenolic acids	酚酸类	Phenolic acids	酚酸类	C18H26O4	2	-	90783.2	74827	82029.7	14564.5	67627.7	85004.6	0.908358	0.332384	0.811504	1.48113	0.566696	insig
Lskp211423	Intergristerone A-22-O-galactoside (Sileneoside C)	Intergristerone A-22-O-galactoside (Sileneoside C)	Steroids	甾体	Steroidal saponins	甾体皂苷	C33H54O13	3	-	1.18731e+06	255845	200536	421886	627591	391273	0.354227	0.854294	0.953188	1.14086	0.190117	insig
Wbjp006749	N-(4-Hydroxyphenethyl)-2-(3-methoxy-4-hydroxyphenyl)-5-[(Z)-2-[2-methoxy-4-[(E)-2-[(4-hydroxyphenethyl)carbamoyl]ethenyl]phenoxy]-2-[(4-hydroxyphenethyl)carbamoyl]ethenyl]-7-methoxy-2,3-dihydrobenzofuran-3-carboxamide	N-(4-羟基苯乙基)-2-(3-甲氧基-4-羟基苯基)-5-[(Z)-2-[2-甲氧基-4-[(E)-2-[(4-羟基苯基乙基)氨基甲酰基]乙烯基]苯氧基]-2-[(4-羟乙基)氨基甲酰]乙烯基]-7-甲氧基-2,3-二氢苯并呋喃-3-甲酰胺	Alkaloids	生物碱	Alkaloids	生物碱	C54H53N3O12	2	-	731767	550509	740300	1.1815e+06	2.25867e+06	3.38813e+06	1.6376	0.127084	0.800834	0.296205	-1.75533	down
pmd0146	LysoPC 20:2(2n isomer)	溶血磷脂酰胆碱 20:2(2n异构)	Lipids	脂质	LPC	溶血磷脂酰胆碱	C28H54NO7P	3	-	2.43494e+06	1.08719e+06	856009	7.40851e+06	1.48156e+06	1.56354e+06	0.911885	0.412008	0.811504	0.418816	-1.25561	insig
pme2828	4-Nitrophenol	4-硝基苯酚	Others	其它类	Others	其它	C6H5NO3	3	100-02-7	1.35719e+07	1.45089e+07	1.3914e+07	1.1922e+07	1.33773e+07	1.31502e+07	1.38536	0.103412	0.800834	1.09221	0.127247	insig
Lcfp121057	Ile-Gly-Thr	异亮氨酸-甘氨酸-酪氨酸	Amino acids and derivatives	氨基酸及其衍生物	Amino acids and derivatives	氨基酸及其衍生物	C12H23N3O5	1	-	328994	142576	152954	154651	92976.4	134082	1.06122	0.311496	0.811504	1.63612	0.710283	insig
HX1349	dihydro-4-hydroxy-5-hydroxymethyl-2(3H)-furanone	二氢-4-羟基-5-羟甲基-2(3H)-呋喃酮	Others	其它类	Others	其它	C5H8O4	3	-	429037	438852	362316	543518	720277	742269	1.6975	0.0406991	0.800834	0.613243	-0.70547	insig
MWSmce341	Butyl isobutyl phthalate*	邻苯二甲酸-1-丁酯-2-异丁酯*	Phenolic acids	酚酸类	Phenolic acids	酚酸类	C16H22O4	3	17851-53-5	131414	210613	248739	112184	169841	127142	1.15828	0.216908	0.800834	1.44383	0.529896	insig
Lmxp011770	Diisobutyl phthalate*	邻苯二甲酸二异丁酯*	Phenolic acids	酚酸类	Phenolic acids	酚酸类	C16H22O4	3	84-69-5	131414	210613	248739	112184	169841	127142	1.15828	0.216908	0.800834	1.44383	0.529896	insig
pmb1650	Octadeca-11E,13E,15Z-trienoic acid	十八碳-9E,13E,15Z-三烯酸	Lipids	脂质	Free fatty acids	游离脂肪酸	C18H30O2	3	25575-00-2	131414	210613	248739	112184	169841	127142	1.15828	0.216908	0.800834	1.44383	0.529896	insig
Zbzp011453	Des-O-Methyllasiodiplodin*	去-O-甲基毛狄泼老素*	Others	其它类	Lactones	内酯类化合物	C16H22O4	1	32885-82-8	131414	210613	248739	112184	169841	127142	1.15828	0.216908	0.800834	1.44383	0.529896	insig
Latp009929	6α,10α-Dihydroxy-1-oxoeremophila-7(11),8(9)-dien-12,8-olide	6α,10α-二羟基-1-氧代雅槛蓝烷-7(11),8(9)-二烯-12,8-交酯	Terpenoids	萜类	Sesquiterpenoids	倍半萜	C15H18O5	3	-	131414	210613	248739	112184	169841	127142	1.15828	0.216908	0.800834	1.44383	0.529896	insig
Lhhp120812	Methylillicinone F	甲基芥子酮F	Lignans and Coumarins	木脂素和香豆素	Coumarins	香豆素	C16H22O4	3	-	131414	210613	248739	112184	169841	127142	1.15828	0.216908	0.800834	1.44383	0.529896	insig
MWSHC20164	Dibutyl phthalate*	邻苯二甲酸二丁酯*	Phenolic acids	酚酸类	Phenolic acids	酚酸类	C16H22O4	3	84-74-2	131414	210613	248739	112184	169841	127142	1.15828	0.216908	0.800834	1.44383	0.529896	insig
Wadp008172	7-Oxo-pimara-8,15-dien-2,6,19-triol	7-Oxo-pimara-8,15-dien-2,6,19-triol	Terpenoids	萜类	Ditepenoids	二萜	C20H30O4	3	-	590524	143572	108595	135293	272770	138835	0.242868	0.595863	0.847371	1.54086	0.623733	insig
Wcfp007836	Tetradecyldiethanolamine	十四烷基二乙醇胺	Alkaloids	生物碱	Alkaloids	生物碱	C18H39NO2	2	18924-66-8	555287	611134	659285	626890	582575	534073	0.626425	0.534165	0.823229	1.04713	0.0664358	insig
Lmhp001670	L-Valyl-L-Leucine	L-缬氨酰-L-亮氨酸	Amino acids and derivatives	氨基酸及其衍生物	Amino acids and derivatives	氨基酸及其衍生物	C11H22N2O3	2	3989-97-7	8.38004e+06	3.58086e+06	3.28368e+06	4.58236e+06	2.93432e+06	2.49639e+06	0.813039	0.407577	0.811504	1.52247	0.606413	insig
Wbkp008219	(3S,3'S)-N,N'-((1R,2R)-5-((3,4,5-trihydroxy-6-methyltetrahydro-2H-pyran-2-yl)oxy)cyclohex-3-ene-1,2-diyl)bis(2-methyl-2,3,4,9-tetrahydro-1H-pyrido[3,4-b]indole-3-carboxamide)	(3S,3'S)-N,N'-((1R,2R)-5-((3,4,5-三羟基-6-甲基四氢-2H-吡喃-2-基)氧基)环己-3-烯-1,2-基)双(2-甲基-2,3,4,9-四氢-1H-吡啶并[3,4-b]吲哚-3-甲酰胺)	Alkaloids	生物碱	Alkaloids	生物碱	C38H46N6O7	2	-	1.28809e+08	3.82294e+07	3.11079e+07	3.52291e+07	6.54546e+07	4.71351e+07	0.153058	0.652391	0.868237	1.34047	0.422737	insig
pmd0160	LysoPE 16:0(2n isomer)	溶血磷脂酰乙醇胺 16:0(2n异构)	Lipids	脂质	LPE	溶血磷脂酰乙醇胺	C21H44NO7P	3	-	9.82144e+07	3.82524e+07	3.72282e+07	7.63015e+07	5.31309e+07	5.01693e+07	0.384655	0.934373	0.980804	0.967112	-0.0482455	insig
pmf0085	9,19-Cyclolanost-24-en-3-ol (Cycloartenol)	9,19-环羊毛甾-24-烯-3-醇 (环阿尔廷醇)	Terpenoids	萜类	Triterpene	三萜	C30H50O	3	469-38-5	24224.9	27917.2	27565.2	11640.6	23226.1	21629.4	1.21682	0.157042	0.800834	1.41085	0.496561	insig
pmb0789	Pyridoxine-5'-O-glucoside	吡哆醇-5'-O-葡萄糖苷	Others	其它类	Vitamin	维生素	C14H21NO8	3	-	1.17791e+06	7.12011e+06	7.3448e+06	1.49017e+06	1.01484e+06	594427	1.40237	0.172299	0.800834	5.04698	2.33542	up
Hmjp000572	Kinsenoside*	金线莲苷*	Others	其它类	Lactones	内酯类化合物	C10H16O8	3	151870-74-5	131782	87276.6	85581.9	130059	34378.2	71287.8	0.797837	0.519759	0.823229	1.29235	0.369999	insig
MWSHC2025	1,2,3,4-Tetrahydro-3-carboxy-2-carboline*	1,2,3,4-Tetrahydro-3-carboxy-2-carboline*	Alkaloids	生物碱	Alkaloids	生物碱	C12H12N2O2	1	72002-54-1	2.74671e+06	4.20953e+06	3.38435e+06	1.70831e+06	808070	1.31794e+06	1.71196	0.0179687	0.726329	2.69685	1.43128	up
MWSHC2026	Lycoperodine-1*	Lycoperodine-1*	Alkaloids	生物碱	Alkaloids	生物碱	C12H12N2O2	1	42438-90-4	2.74671e+06	4.20953e+06	3.38435e+06	1.70831e+06	808070	1.31794e+06	1.71196	0.0179687	0.726329	2.69685	1.43128	up
Wasyqp5995	2-Aminooctadecane-1,5,17-triol	2-氨基十八烷-1,5,17-三醇	Lipids	脂质	Sphingolipids	鞘脂	C18H39NO3	2	-	323440	363594	364691	296937	343152	266610	1.25647	0.152084	0.800834	1.15995	0.214063	insig
Wbsp000107	2-[(5s)-5-hydroxyhexa-1,3-dien-1-yl]-5-methoxy-4-[(3r)-3-methoxybutanoyl]-2-methylfuran-3-one	2-[(5s)-5-羟基六-1,3-二烯-1-基]-5-甲氧基-4-[(3r)-3-甲氧基丁酰基]-2-甲基呋喃-3-酮	Others	其它类	Ketone compounds	酮类化合物	C17H24O6	2	-	1.9122e+06	2.77531e+06	322703	1.30862e+06	381071	545477	0.709556	0.328532	0.811504	2.24154	1.16449	insig
Hmtp000776	4,5,6-Trihydroxy-2-cyclohexen-1-ylideneacetonitrile	4,5,6-三羟基-2-环己烯-1-亚乙乙腈	Alkaloids	生物碱	Alkaloids	生物碱	C8H9NO3	3	-	497391	957328	1.23205e+06	528795	616158	1.20024e+06	0.393108	0.724101	0.894772	1.14565	0.196165	insig
Wadp008571	7-Oxo-2-hydroxy-Pimara-15-en-19-oic acid	7-Oxo-2-hydroxy-Pimara-15-en-19-oic acid	Terpenoids	萜类	Ditepenoids	二萜	C20H30O4	3	-	871765	233561	198302	198534	445189	275003	0.226886	0.624943	0.856156	1.41895	0.504827	insig
Lmhp010757	LysoPE 20:2	溶血磷脂酰乙醇胺 20:2	Lipids	脂质	LPE	溶血磷脂酰乙醇胺	C25H48NO7P	1	-	1.68217e+06	401867	317823	2.55079e+06	527258	478646	0.47136	0.664462	0.872581	0.675306	-0.566386	insig
MWS201444	Gln-Gly	L-谷氨酰胺-L-甘氨酸	Amino acids and derivatives	氨基酸及其衍生物	Amino acids and derivatives	氨基酸及其衍生物	C7H13N3O4	3	2650-65-9	4.15214e+06	3.86817e+06	4.40137e+06	4.312e+06	3.96544e+06	4.20952e+06	0.114268	0.912898	0.97247	0.994772	-0.0075629	insig
MWS201419	Lys-Gly	赖氨酰-甘氨酸	Amino acids and derivatives	氨基酸及其衍生物	Amino acids and derivatives	氨基酸及其衍生物	C8H17N3O3	3	7563-03-3	4.15214e+06	3.86817e+06	4.40137e+06	4.312e+06	3.96544e+06	4.20952e+06	0.114268	0.912898	0.97247	0.994772	-0.0075629	insig
mws1195	p-Coumaric acid methyl ester	对香豆酸甲酯	Phenolic acids	酚酸类	Phenolic acids	酚酸类	C10H10O3	1	19367-38-5	2.05701e+07	2.10076e+07	1.65427e+06	1.01737e+07	1.348e+07	1.58515e+07	0.415812	0.866014	0.956892	1.09433	0.130054	insig
Walp006014	Cleomiscosin A	黄花菜木脂素A	Lignans and Coumarins	木脂素和香豆素	Lignans	木脂素	C20H18O8	2	76948-72-6	496059	1.18974e+06	1.01773e+06	446798	660772	431555	1.24433	0.195919	0.800834	1.75654	0.812737	insig
pmp001230	Senkyunolide M	洋川芎内酯 M	Others	其它类	Lactones	内酯类化合物	C16H22O4	3	146986-60-9	1.86114e+06	1.61126e+06	2.29269e+06	1.64653e+06	1.92267e+06	2.53401e+06	0.286433	0.750477	0.907368	0.944598	-0.0822273	insig
Lcsp003090	Ser-Leu-Leu	丝氨酰-亮氨酰-亮氨酸	Amino acids and derivatives	氨基酸及其衍生物	Amino acids and derivatives	氨基酸及其衍生物	C15H29N3O5	1	10329-74-5	2.17311e+06	1.00257e+06	1.45024e+06	1.06646e+06	1.07688e+06	1.09494e+06	1.01186	0.307762	0.811504	1.42852	0.514519	insig
WaYp006462	2-Aminohexadecane-1,5,15-triol	2-氨基十六烷-1,5,15-三醇	Lipids	脂质	Sphingolipids	鞘脂	C16H35NO3	1	-	2.15445e+06	2.30305e+06	2.43171e+06	2.20585e+06	2.1307e+06	1.58212e+06	1.09315	0.236582	0.804478	1.16398	0.219065	insig
Lmjp101205	Coumurrayin	月橘香豆精	Lignans and Coumarins	木脂素和香豆素	Coumarins	香豆素	C16H18O4	3	17245-25-9	463183	176437	59727.5	153745	144897	243343	0.0875403	0.708811	0.88992	1.29035	0.367758	insig
Lcsp012679	linolenoyl ethanolamine	亚麻酰乙醇胺	Lipids	脂质	LPE	溶血磷脂酰乙醇胺	C20H35NO2	2	57086-93-8	269751	99587.7	68935.3	111472	72248.8	108085	0.490011	0.518327	0.823229	1.50194	0.586823	insig
pmp001198	6-Deoxyfagomine	6-脱氧荞麦碱	Alkaloids	生物碱	Piperidine alkaloids	哌啶类生物碱	C6H13NO2	1	197449-09-5	9.50541e+06	9.49142e+06	8.58229e+06	1.15165e+07	1.4904e+07	1.56091e+07	1.69424	0.0553605	0.800834	0.656185	-0.607826	insig
pmp000479	N-Isobutyl-2E,4E-dodedienamide	N-异丁基-2E,4E-十二烯酰胺	Alkaloids	生物碱	Alkaloids	生物碱	C16H29NO	3	-	130199	154031	246932	140445	156277	88988.2	0.965917	0.317841	0.811504	1.3771	0.461635	insig
Zmdp001857	γ-Glu-Tyr	γ-谷氨酰-酪氨酸	Amino acids and derivatives	氨基酸及其衍生物	Amino acids and derivatives	氨基酸及其衍生物	C14H18N2O6	1	7432-23-7	710411	2.01757e+06	1.5773e+06	1.59641e+06	1.06495e+06	1.61378e+06	0.0979358	0.982666	0.996182	1.00705	0.0101359	insig
Hmhp010886	Sarisan	细辛素	Others	其它类	Others	其它	C11H12O3	3	18607-93-7	138556	200159	209004	134399	187446	136727	0.867454	0.353371	0.811504	1.1944	0.256288	insig
pme3337	Succinyladenosine	琥珀酰腺苷	Nucleotides and derivatives	核苷酸及其衍生物	Nucleotides and derivatives	核苷酸及其衍生物	C14H17N5O8	1	4542-23-8	5.19802e+06	9.05963e+06	4.74654e+06	6.05191e+06	6.93538e+06	1.01065e+07	0.689845	0.500516	0.823229	0.822915	-0.281185	insig
pmd0147	LysoPC 20:2	溶血磷脂酰胆碱 20:2	Lipids	脂质	LPC	溶血磷脂酰胆碱	C28H54NO7P	3	-	1.96924e+06	1.19153e+06	823382	7.76361e+06	1.50295e+06	1.8086e+06	1.0652	0.365705	0.811504	0.359738	-1.47498	down
Lmhp009368	LysoPC 22:6	溶血磷脂酰胆碱 22:6	Lipids	脂质	LPC	溶血磷脂酰胆碱	C30H50NO7P	1	-	8.15397e+06	180262	98937.6	1.43182e+06	6.19249e+06	258491	0.572481	0.957773	0.988354	1.06982	0.097366	insig
Lmhp008440	LysoPE 15:1*	溶血磷脂酰乙醇胺 15:1*	Lipids	脂质	LPE	溶血磷脂酰乙醇胺	C20H40NO7P	1	-	1.49187e+06	748001	587145	518423	1.5462e+06	171376	0.597886	0.715272	0.891046	1.26432	0.338358	insig
mws0982	1-Methylhistamine	1-甲基组胺	Alkaloids	生物碱	Alkaloids	生物碱	C6H11N3	3	501-75-7	357392	409199	475605	345959	359428	456649	0.556734	0.613483	0.853675	1.06898	0.0962388	insig
mws1212	Ferulic acid methyl ester	阿魏酸甲酯	Phenolic acids	酚酸类	Phenolic acids	酚酸类	C11H12O4	3	2309-07-1	1.87121e+07	6.16674e+06	2.90895e+06	6.00239e+06	3.62528e+06	4.82124e+06	0.576997	0.454064	0.813264	1.92317	0.943488	insig
pmb2406	LysoPC 17:0	溶血磷脂酰胆碱 17:0	Lipids	脂质	LPC	溶血磷脂酰胆碱	C25H52NO7P	2	50930-23-9	4.46322e+06	1.77181e+06	1.53362e+06	7.58416e+06	2.59719e+06	2.9072e+06	0.915673	0.40791	0.811504	0.593545	-0.75257	insig
Wcdp007645	9-Oxo-10,12-Octadecadienoic Acid	9-Oxo-10,12-Octadecadienoic Acid	Lipids	脂质	Free fatty acids	游离脂肪酸	C18H30O3	1	54665-32-6	2.97932e+06	1.38225e+06	1.23926e+06	2.01725e+06	1.50972e+06	2.08733e+06	0.269362	0.994475	0.998266	0.997599	-0.00346791	insig
pme3009	trans-Aconitic acid	反式乌头酸	Organic acids	有机酸	Organic acids	有机酸	C6H6O6	3	4023-65-8	483842	658013	517470	517985	558801	517491	0.339519	0.727846	0.896598	1.0408	0.0576944	insig
Qahp007065	Periseoside E*	杠柳苷 E*	Steroids	甾体	Steroidal saponins	甾体皂苷	C33H54O13	3	-	1.19115e+06	229170	198517	392828	589685	314184	0.224386	0.776554	0.915933	1.24844	0.320121	insig
Yalp006043	2-((3,16-dihydroxy-17-(1-hydroxyethyl)-10,13-dimethyl-2,3,4,5,8,9,10,11,12,13,14,15,16,17-tetradecahydro-1H-cyclopenta[a]phenanthren-2-yl)oxy)-6-(((3,4,5-trihydroxy-6-methyltetrahydro-2H-pyran-2-yl)oxy)methyl)tetrahydro-2H-pyran-3,4,5-triol	2-((3,16-dihydroxy-17-(1-hydroxyethyl)-10,13-dimethyl-2,3,4,5,8,9,10,11,12,13,14,15,16,17-tetradecahydro-1H-cyclopenta[a]phenanthren-2-yl)oxy)-6-(((3,4,5-trihydroxy-6-methyltetrahydro-2H-pyran-2-yl)oxy)methyl)tetrahydro-2H-pyran-3,4,5-triol	Terpenoids	萜类	Triterpene	三萜	C33H54O13	3	-	1.19115e+06	229170	198517	392828	589685	314184	0.224386	0.776554	0.915933	1.24844	0.320121	insig
Zahp002663	3-(3-hydroxyphenyl)-N-((E)-2-(5-methoxycyclopenta-1,3-dien-1-yl)vinyl)acrylamide*	3-(3-hydroxyphenyl)-N-((E)-2-(5-methoxycyclopenta-1,3-dien-1-yl)vinyl)acrylamide*	Alkaloids	生物碱	Alkaloids	生物碱	C17H17NO3	1	-	1.09331e+06	385130	4.60285e+06	1.40759e+07	1.88576e+06	759856	0.617567	0.498168	0.82301	0.363681	-1.45926	insig
Rfp109585	cis-N-p-coumaroyltyramine	顺式-N-对香豆酰酪胺	Alkaloids	生物碱	Phenolamine	酚胺	C17H17N1O3	1	-	1.09331e+06	385130	4.60285e+06	1.40759e+07	1.88576e+06	759856	0.617567	0.498168	0.82301	0.363681	-1.45926	insig
MWS201483	Phe-Hyp	L-苯丙氨酸-L-羟脯氨酸	Amino acids and derivatives	氨基酸及其衍生物	Amino acids and derivatives	氨基酸及其衍生物	C14H18N2O4	2	90965-82-5	230112	455128	593735	278176	301647	582428	0.263359	0.800661	0.927825	1.10043	0.138067	insig
pmb0864	LysoPE 14:0*	溶血磷脂酰乙醇胺 14:0*	Lipids	脂质	LPE	溶血磷脂酰乙醇胺	C19H40NO7P	1	-	848263	390892	417472	609650	329228	364822	0.57041	0.540503	0.823229	1.27071	0.345638	insig
Wcdp007789	9-Oxooctadeca-10,12-Dienoic Acid	9-氧十八烷基-10,12-二烯酸	Lipids	脂质	Free fatty acids	游离脂肪酸	C18H30O3	1	-	2.6843e+06	841854	2.7618e+06	999255	1.20238e+06	2.1406e+06	0.556197	0.430888	0.811504	1.44809	0.534151	insig
pmb0892	Trans-Zeatin-1-O-Glucoside	反式玉米素-1-O-葡萄糖苷	Alkaloids	生物碱	Alkaloids	生物碱	C16H23N5O6	3	56329-06-7	1.20644e+06	1.67458e+06	1.89478e+06	1.58422e+06	2.9826e+06	2.93298e+06	1.21609	0.175685	0.800834	0.63679	-0.651111	insig
Wacyp08016	2,5,8-trimethyldeca-2,4,7-triene-1,10-diol	2,5,8-三甲基癸-2,4,7-三烯-1,10-二醇	Terpenoids	萜类	Monoterpenoids	倍萜	C13H22O2	1	-	1.34508e+07	1.31287e+07	1.27934e+07	1.58047e+07	1.4461e+07	1.3376e+07	1.33926	0.173263	0.800834	0.902182	-0.14851	insig
Wbjp005065	N-p-Coumaroyltyramine*	N-对香豆酰酪胺*	Alkaloids	生物碱	Phenolamine	酚胺	C17H17NO3	1	36417-86-4	1.18767e+06	370817	4.69928e+06	1.47975e+07	2.12241e+06	712946	0.616525	0.491003	0.819346	0.354893	-1.49454	insig
Lmhp007840	LysoPC 19:2	溶血磷脂酰胆碱 19:2	Lipids	脂质	LPC	溶血磷脂酰胆碱	C27H52NO7P	2	-	6.47376e+06	1.10162e+06	858602	5.12414e+06	2.13496e+06	1.35092e+06	0.410516	0.97989	0.994978	0.979554	-0.0298037	insig
Zbkp006473	Cannabisin G	大麻素G	Alkaloids	生物碱	Alkaloids	生物碱	C36H36N2O8	1	-	1.00866e+07	5.00647e+06	1.0481e+07	2.93655e+07	3.46687e+07	2.13611e+07	1.73228	0.0213834	0.741816	0.299478	-1.73948	down
Qahp006824	Periseoside B*	杠柳苷 B*	Steroids	甾体	Steroidal saponins	甾体皂苷	C33H54O13	3	-	1.00212e+06	216273	158189	329466	453914	292440	0.197766	0.74977	0.907368	1.27957	0.355659	insig
pmf0534	Hinokitiol	桧木醇	Terpenoids	萜类	Monoterpenoids	倍萜	C10H12O2	3	499-44-5	462724	319168	555277	242376	577601	409398	0.322432	0.7787	0.915933	1.08768	0.121257	insig
Wcdp010432	Linoleamide	Linoleamide	Lipids	脂质	Free fatty acids	游离脂肪酸	C18H33NO	1	3999-01-7	299996	187928	374313	116175	124079	107253	1.67767	0.0857263	0.800834	2.48121	1.31104	up
Lmhp008885	LysoPE 15:0(2n isomer)*	溶血磷脂酰乙醇胺 15:0(2n异构)*	Lipids	脂质	LPE	溶血磷脂酰乙醇胺	C20H42NO7P	1	-	5.29781e+06	1.48286e+06	2.09748e+06	4.94775e+06	5.18246e+06	5.41491e+06	1.32416	0.199635	0.800834	0.571121	-0.808131	insig
Zmzp000145	Trimethyllysine	三甲基赖氨酸	Amino acids and derivatives	氨基酸及其衍生物	Amino acids and derivatives	氨基酸及其衍生物	C9H20N2O2	1	23284-33-5	1.74176e+07	2.78795e+07	1.88322e+07	1.74189e+07	3.36449e+07	3.86085e+07	0.862721	0.322017	0.811504	0.715151	-0.48368	insig
FQtp008495	13-Hydroxygermacrone*	13-羟基吉马酮*	Terpenoids	萜类	Sesquiterpenoids	倍半萜	C15H22O2	1	-	7.45863e+06	8.56061e+06	9.14303e+06	4.61491e+06	7.96862e+06	8.15034e+06	0.926763	0.331035	0.811504	1.21358	0.279273	insig
MWSmce698	2',4'-Dimethylacetophenone	2',4'-二甲基苯乙酮	Others	其它类	Ketone compounds	酮类化合物	C10H12O	3	89-74-7	1.67853e+06	1.96171e+06	2.08411e+06	1.18891e+06	1.58055e+06	1.6409e+06	1.40315	0.0795635	0.800834	1.29794	0.37622	insig
pmb0064	DIMBOA glucoside	2,4-二羟基-7-甲氧基-1,4-苯并恶嗪-3-酮 葡糖苷	Alkaloids	生物碱	Alkaloids	生物碱	C15H19NO10	3	18607-79-9	245083	176752	288021	7.3231e+06	1.1073e+06	743807	1.53317	0.31725	0.811504	0.0773752	-3.69198	down
Hmcp009963	Candicine	N-甲基大麦芽碱	Alkaloids	生物碱	Alkaloids	生物碱	C11H18NO+	1	6656-13-9	817035	497953	875796	287454	813394	540735	0.783276	0.397386	0.811504	1.33456	0.41636	insig
WaYp007695	2-Aminooctadecane-1,16,18,18-tetraol	2-氨基十八烷-1,16,18,18-四醇	Lipids	脂质	Sphingolipids	鞘脂	C18H39NO4	2	-	6.94673e+06	5.77442e+06	5.8811e+06	6.75945e+06	5.41514e+06	4.15868e+06	0.781362	0.435111	0.811504	1.13892	0.187663	insig
MWS201442	Phe-Thr	L-苯丙氨酸-L-苏氨酸	Amino acids and derivatives	氨基酸及其衍生物	Amino acids and derivatives	氨基酸及其衍生物	C13H18N2O4	2	51352-44-4	5.25504e+06	1.6291e+06	2.49373e+06	2.40517e+06	1.85496e+06	1.25732e+06	0.875759	0.361304	0.811504	1.69967	0.765258	insig
Zbsp006693	Tricin-5-O-guaiacylglycerol*	苜蓿素-5-O-愈创木酚基甘油*	Flavonoids	黄酮	Flavones	黄酮	C27H26O11	1	-	1.18427e+07	4.63351e+06	6.86106e+06	4.7178e+07	1.87559e+06	2.4412e+06	0.167635	0.596766	0.847371	0.453196	-1.14179	insig
pmb0876	LysoPE 16:0	溶血磷脂酰乙醇胺 16:0	Lipids	脂质	LPE	溶血磷脂酰乙醇胺	C21H44NO7P	1	53862-35-4	553253	250123	225045	369887	294603	266267	0.0184464	0.791338	0.923669	1.10493	0.143954	insig
Hasp010605	MG(18:3(9Z,12Z,15Z)/0:0/0:0)	MG(18:3(9Z,12Z,15Z)/0:0/0:0)	Lipids	脂质	Glycerol ester	甘油酯	C21H36O4	1	129828-41-7	1.99644e+07	6.95472e+06	8.58237e+06	6.81772e+06	1.6037e+07	9.23063e+06	0.0501589	0.830377	0.945016	1.10647	0.145965	insig
pmp001187	1-(Dihydroxyphenyl)-N2,N3-bis(4-hydroxyphenethyl)-(5-8)-dimethoxy-1,2dihydronaphthalene-2,3-dicarboxamide	1-(二羟基苯基)-N 2,N 3-双(4-羟基苯乙基)-(5-8)-二甲氧基-1,2-二氢萘-2,3-二甲酰胺	Alkaloids	生物碱	Phenolamine	酚胺	C36H36N2O8	1	-	1.57031e+06	704261	1.8503e+06	4.60231e+06	6.11461e+06	6.0786e+06	1.74113	0.00339776	0.642704	0.245594	-2.02565	down
WaQzp09970	Estrane-3,17-diol	Estrane-3,17-diol	Steroids	甾体	Steroid	甾体	C18H30O2	3	517-01-1	4.1278e+07	1.75996e+07	2.12092e+07	1.51356e+07	2.97072e+07	5.33928e+07	0.33828	0.677574	0.881621	0.815252	-0.294683	insig
ZbWp001588	3-(((S)-1-carboxy-2-phenylethyl)amino)-2,5-dihydroxycyclopentane-1-carboxylic acid	3-(((S)-1-羧基-2-苯乙基)氨基)-2,5-二羟基环戊烷-1-甲酸	Others	其它类	Others	其它	C15H19NO6	3	-	1.00488e+06	761192	562552	761445	826284	740150	0.198184	0.998643	0.998751	1.00032	0.000461631	insig
pmb0500	N-p-Coumaroyl-N'-feruloylputrescine	N-对香豆酰-N'-阿魏酰基腐胺	Alkaloids	生物碱	Phenolamine	酚胺	C23H26N2O5	1	380302-96-5	9.8196e+06	1.64752e+07	8.04188e+07	6.49129e+06	1.76375e+07	6.76602e+06	1.03841	0.378167	0.811504	3.4541	1.78831	up
Lmtp007267	5,8-Dihydroxy-2-[2-(4'-methoxyphenethyl)]chromone	5,8-二羟基-2-[2-(4'-甲氧基苯乙基)]色酮	Others	其它类	Chromone	色酮类	C18H16O5	2	128922-70-3	765564	599971	792575	1.66326e+06	2.58581e+06	2.98446e+06	1.78699	0.0466324	0.800834	0.298348	-1.74493	down
pmb0819	3-Indoleacetonitrile	3-吲哚乙腈	Alkaloids	生物碱	Plumerane	吲哚类生物碱	C10H8N2	3	771-51-7	3.06818e+06	3.52122e+06	3.20136e+06	1.84293e+06	1.08595e+06	2.24558e+06	1.60467	0.0320557	0.798876	1.89213	0.920014	insig
Lmhp008744	1-α-Linolenoyl-glycerol-2,3-di-O-glucoside	1-α-亚麻酸甘油酯-2,3-二-O-葡萄糖苷	Lipids	脂质	Glycerol ester	甘油酯	C33H56O14	2	-	205117	98113.2	73974.8	177662	162151	116414	0.76664	0.596693	0.847371	0.826793	-0.274402	insig
Wahlp08069	LysoPC 17:2(2n isomer)*	溶血磷脂酰胆碱 17:2(2n异构)*	Lipids	脂质	LPC	溶血磷脂酰胆碱	C25H48NO7P	1	-	4.77664e+06	1.14289e+06	1.16323e+06	901576	1.42034e+06	884283	0.87199	0.396861	0.811504	2.20908	1.14345	insig
Lazn004665	Triacanthinapioside	三刺皂荚碱芹糖苷	Alkaloids	生物碱	Alkaloids	生物碱	C15H21N5O4	1	-	203705	137644	80411.7	561041	197161	190987	1.21312	0.284825	0.811504	0.444338	-1.17027	down
pmb0855	LysoPC 16:0	溶血磷脂酰胆碱 16:0	Lipids	脂质	LPC	溶血磷脂酰胆碱	C24H50NO7P	1	17364-16-8	683390	352048	290963	931016	470962	415836	0.789182	0.46998	0.814503	0.729668	-0.454688	insig
Waqkp07331	1-g-Linoleoyl-glycerol*	1-g-亚油酰甘油*	Lipids	脂质	Glycerol ester	甘油酯	C21H38O4	1	-	2.23977e+06	354040	401786	348997	403137	561484	0.613206	0.462079	0.813377	2.28042	1.1893	insig
MWStz221	N-Cis-Feruloyltyramine*	N-顺式阿魏酰酪胺*	Alkaloids	生物碱	Phenolamine	酚胺	C18H19NO4	1	80510-09-4	263730	235801	1.20932e+06	1.47562e+06	2.67358e+06	1.07873e+06	1.41422	0.121807	0.800834	0.326871	-1.61321	down
mws1433	N-Feruloyltyramine; Moupinamide*	N-阿魏酰酪胺*	Alkaloids	生物碱	Phenolamine	酚胺	C18H19NO4	1	66648-43-9	263730	235801	1.20932e+06	1.47562e+06	2.67358e+06	1.07873e+06	1.41422	0.121807	0.800834	0.326871	-1.61321	down
pmb0069	Benzamide	苯甲酰胺	Alkaloids	生物碱	Alkaloids	生物碱	C7H7NO	3	55-21-0	1.22385e+06	914597	2.78438e+06	3.31687e+06	3.105e+06	3.13819e+06	1.42058	0.114394	0.800834	0.514936	-0.957534	insig
Wagp002534	Fagaramide	花椒酰胺	Alkaloids	生物碱	Alkaloids	生物碱	C14H17NO3	1	495-86-3	5.09113e+06	3.28789e+06	6.23426e+06	2.01035e+06	1.28959e+06	1.48965e+06	1.72847	0.0547809	0.800834	3.05105	1.60931	up
Wcdp006870	13(s)-hydroperoxy-(9z,11e,15z)-octadecatrienoic acid	13-氢过氧化-9z,11e,15z-十八碳三烯酸	Lipids	脂质	Free fatty acids	游离脂肪酸	C18H30O4	1	67597-26-6	1.03061e+06	349588	900557	929530	434667	686649	0.103738	0.778872	0.915933	1.11211	0.153296	insig
Sazp006172	Comazaphilone G	Comazaphilone G	Others	其它类	Others	其它	C22H24O7	3	-	850155	1.63817e+06	1.01266e+06	1.78e+06	3.10893e+06	1.80859e+06	1.44498	0.119815	0.800834	0.522728	-0.935867	insig
Lcfp121226	Tetraethyleneglycol	四甘醇	Others	其它类	Alcohol compounds	醇类化合物	C8H18O5	2	112-60-7	249979	236022	314298	228703	305338	304083	0.331229	0.736734	0.901051	0.95487	-0.0666243	insig
Lskp211345	Neocaesalpin E	Neocaesalpin E	Terpenoids	萜类	Ditepenoids	二萜	C21H32O4	3	627481-89-4	316800	129320	212725	76446.4	504716	243304	0.0952666	0.714314	0.891046	0.799117	-0.323522	insig
Lmhp007598	LysoPC 19:2(2n isomer)	溶血磷脂酰胆碱 19:2(2n异构)	Lipids	脂质	LPC	溶血磷脂酰胆碱	C27H52NO7P	2	-	5.82391e+06	996670	867922	5.43852e+06	2.29491e+06	1.19788e+06	0.48804	0.851525	0.953188	0.860847	-0.21617	insig
Lskp211409	Ergosta-5,24(28)-diene-3,20,26-triol (Podecdysone C)*	麦角甾烷-5,24(28)-二烯-3,20,26-三醇 (罗汉松甾酮 C)*	Steroids	甾体	Steroid	甾体	C27H44O8	2	19458-46-9	525676	175797	277147	158384	582321	268649	0.0514825	0.953327	0.988022	0.969551	-0.0446117	insig
Lmbp010207	6-Methoxy-2-(4-methoxyphenethyl)chromone	6-甲氧基-2-(4-甲氧基苯乙基)色酮	Others	其它类	Chromone	色酮类	C19H18O4	3	111286-05-6	341218	119643	87295.7	121979	86648.1	70647.5	0.906462	0.378191	0.811504	1.96279	0.972904	insig
pmd0132	LysoPC 16:0(2n isomer)	溶血磷脂酰胆碱 16:0(2n异构)	Lipids	脂质	LPC	溶血磷脂酰胆碱	C24H50NO7P	1	-	687932	319882	263624	996179	435765	467396	0.900696	0.409847	0.811504	0.66941	-0.579038	insig
WaTKp22296	8-phenyloct-7-enal	8-苯基辛-7-烯醛	Others	其它类	Aldehyde compounds	醛类化合物	C14H18O	2	-	5.593e+06	5.05706e+06	6.23442e+06	3.2835e+06	5.43962e+06	5.23491e+06	0.955639	0.295023	0.811504	1.20966	0.274602	insig
zjbp111502	Ciwujiatone	刺五加酮	Lignans and Coumarins	木脂素和香豆素	Lignans	木脂素	C22H26O9	1	-	824862	1.15988e+06	1.72719e+06	1.53532e+06	3.14138e+06	2.02072e+06	1.31835	0.160981	0.800834	0.554233	-0.851435	insig
Hahp000801	alanine betaine	丙氨酸甜菜碱	Alkaloids	生物碱	Alkaloids	生物碱	C5H11NO2	1	-	1.23023e+07	1.43144e+07	1.02997e+07	1.13604e+07	1.23741e+07	1.70433e+07	0.511669	0.57759	0.840441	0.905304	-0.143526	insig
mws0256	L-Valine	L-缬氨酸	Amino acids and derivatives	氨基酸及其衍生物	Amino acids and derivatives	氨基酸及其衍生物	C5H11NO2	1	72-18-4	1.32666e+07	1.39868e+07	1.03406e+07	1.20807e+07	1.2785e+07	1.54876e+07	0.544012	0.578758	0.840441	0.931621	-0.102186	insig
MWSmce041	Butylphthalide	丁基苯酞	Others	其它类	Lactones	内酯类化合物	C12H14O2	3	6066-49-5	228044	201638	323836	52889.1	330322	246642	0.60106	0.680818	0.883547	1.19634	0.258627	insig
MWSmce232	Dicumarol	双香豆素	Lignans and Coumarins	木脂素和香豆素	Coumarins	香豆素	C19H12O6	3	66-76-2	1.17914e+06	317350	287202	230529	599673	420869	0.284202	0.61517	0.853675	1.42573	0.511704	insig
mws1727	Notopterol	羌活醇	Lignans and Coumarins	木脂素和香豆素	Coumarins	香豆素	C21H22O5	3	88206-46-6	57783.6	52699.2	41856.7	18953.3	40675.2	42359.9	1.16238	0.145493	0.800834	1.49369	0.578885	insig
Lcsp002898	cis-Zeatin-O-glucoside riboside	顺式玉米核苷-O-糖苷	Alkaloids	生物碱	Alkaloids	生物碱	C21H31N5O10	1	125225-72-1	1.35985e+06	1.21495e+06	901104	825883	1.53985e+06	828551	0.377754	0.75283	0.907368	1.08817	0.121898	insig
Lmyp001486	Linustatin	亚麻氰苷	Alkaloids	生物碱	Alkaloids	生物碱	C16H27NO11	3	72229-40-4	167996	260943	105384	53193.6	60889.5	131727	1.36429	0.155949	0.800834	2.17372	1.12017	up
Lhqp101807	Osthole	蛇床子素	Lignans and Coumarins	木脂素和香豆素	Coumarins	香豆素	C15H16O3	3	484-12-8	1.28542e+06	424436	270477	279076	730390	567377	0.076565	0.723504	0.894616	1.25588	0.328701	insig
Lmhp008763	LysoPE 16:1(2n isomer)*	溶血磷脂酰乙醇胺 16:1(2n异构)*	Lipids	脂质	LPE	溶血磷脂酰乙醇胺	C21H42NO7P	1	-	1.66963e+07	5.22724e+06	6.69389e+06	3.06918e+06	5.27332e+06	3.32448e+06	1.28119	0.255133	0.811504	2.45286	1.29446	up
Lhsp101904	polygodial*	寥二醛*	Terpenoids	萜类	Sesquiterpenoids	倍半萜	C15H22O2	1	6754-20-7	7.84449e+06	8.77966e+06	9.27593e+06	4.6755e+06	8.269e+06	8.22643e+06	0.953551	0.316395	0.811504	1.22338	0.290872	insig
Lmtp006908	Dihydroisoalantolactone*	二氢异土木香内酯*	Terpenoids	萜类	Sesquiterpenoids	倍半萜	C15H22O2	1	1856-58-2	7.84449e+06	8.77966e+06	9.27593e+06	4.6755e+06	8.269e+06	8.22643e+06	0.953551	0.316395	0.811504	1.22338	0.290872	insig
pmb0782	Piperidine	哌啶	Alkaloids	生物碱	Piperidine alkaloids	哌啶类生物碱	C5H11N	3	110-89-4	1.06867e+07	1.13602e+07	9.92983e+06	1.43763e+07	1.8651e+07	1.90849e+07	1.73825	0.0386527	0.800834	0.613614	-0.704597	insig
mws0636	L-Phenylalanyl-L-phenylalanine	L-苯丙氨酰-L-苯丙氨酸	Amino acids and derivatives	氨基酸及其衍生物	Amino acids and derivatives	氨基酸及其衍生物	C18H20N2O3	1	2577-40-4	134484	71072.6	153240	133250	67589.1	61548.7	0.793153	0.396387	0.811504	1.36743	0.451464	insig
WaXYp02013	caffeoylputrescine	咖啡酰腐胺	Alkaloids	生物碱	Phenolamine	酚胺	C13H18O3N2	1	-	6.81384e+06	545072	6.01902e+06	4.41664e+06	2.06157e+06	1.69683e+06	0.0932162	0.483755	0.816512	1.63644	0.710556	insig
Lmfp000418	Trehalosamine	海藻糖胺	Others	其它类	Saccharides	糖类	C12H23NO10	3	-	69854.4	75285.2	128374	93817	63356.3	122640	0.0362791	0.937934	0.981947	0.977487	-0.0328508	insig
Lcsp001306	Ser-Ile-Asp	丝氨酰-异亮氨酰-天冬氨酸	Amino acids and derivatives	氨基酸及其衍生物	Amino acids and derivatives	氨基酸及其衍生物	C13H23N3O7	3	-	684308	243371	389898	386188	300137	451276	0.170126	0.696793	0.887657	1.15821	0.211892	insig
Zmgp004297	7-(4-Hydroxyphenyl)-1-phenyl-4-hepten-3-one	7-(4-羟基苯基)-1-苯基-4-庚烯-3-酮	Others	其它类	Ketone compounds	酮类化合物	C19H20O2	2	100667-52-5	1.47466e+06	1.56257e+06	1.92325e+06	502633	1.7167e+06	1.3895e+06	0.901847	0.342044	0.811504	1.37454	0.458949	insig
pmp001201	5-Aminocycloheptane-1,2,3-triol	5-氨基环庚-1,2,3-三醇	Alkaloids	生物碱	Alkaloids	生物碱	C7H15NO3	3	-	411180	428600	441121	426947	486874	407604	0.485046	0.637996	0.861432	0.969333	-0.0449358	insig
Walbp07454	3-Hydrocinnamyl-6-CinnamylGlucose	3-氢肉桂基-6-肉桂基葡萄糖	Others	其它类	Alcohol compounds	醇类化合物	C24H30O6	1	-	1.36852e+06	1.61145e+06	1.72429e+06	568387	1.62224e+06	1.37856e+06	0.889529	0.358279	0.811504	1.31802	0.398375	insig
Wasyqp1765	Styrylamine	苯乙烯胺	Alkaloids	生物碱	Alkaloids	生物碱	C8H9N	1	83148-11-2	83891.9	135120	191799	84307.9	101850	185175	0.336067	0.779956	0.916513	1.10631	0.145759	insig
Walp007188	2-Aminooctadecane-1,5,7,17-tetraol	2-氨基十八烷-1,5,7,17-四醇	Lipids	脂质	Sphingolipids	鞘脂	C18H39NO4	1	-	544617	488282	462212	492462	414541	323304	1.13722	0.206422	0.800834	1.21523	0.281235	insig
Lmhp010190	LysoPC 18:1(2n isomer)	溶血磷脂酰胆碱 18:1(2n异构)	Lipids	脂质	LPC	溶血磷脂酰胆碱	C26H52NO7P	1	-	1.38551e+06	336045	175207	450024	493274	267176	0.0927934	0.609972	0.852527	1.56695	0.647963	insig
Qmyp101333	Septemlobin F	Septemlobin F	Terpenoids	萜类	Sesquiterpenoids	倍半萜	C18H28O3	3	-	641408	169091	361842	84269.5	382082	588557	0.279341	0.854806	0.953224	1.11132	0.152275	insig
Zahp007439	3,4-Methylenedioxycinnamaldehyde	3,4-亚甲基二氧肉桂醛	Others	其它类	Aldehyde compounds	醛类化合物	C10H8O3	1	58095-77-5	2.56665e+06	2.51525e+06	2.83152e+06	1.26543e+06	2.31012e+06	2.25501e+06	1.19947	0.169905	0.800834	1.35723	0.440664	insig
MWS0442	Maltotriose	麦芽三糖	Others	其它类	Saccharides	糖类	C18H32O16	1	1109-28-0	4.58436e+06	2.31544e+06	2.18772e+06	5.42916e+06	1.79504e+06	3.32916e+06	0.262149	0.729574	0.8968	0.861101	-0.215745	insig
ZbWp002423	N-methylphenylalanine	N-甲基苯丙氨酸	Amino acids and derivatives	氨基酸及其衍生物	Amino acids and derivatives	氨基酸及其衍生物	C10H13NO2	3	-	185509	123771	213265	140775	184719	176843	0.0683583	0.835295	0.946968	1.04023	0.0568964	insig
Lmhp008589	LysoPE 18:3(2n isomer)	溶血磷脂酰乙醇胺 18:3(2n异构)	Lipids	脂质	LPE	溶血磷脂酰乙醇胺	C23H42NO7P	1	-	1.75112e+06	368276	216048	371189	401059	175585	0.650424	0.444048	0.811504	2.46398	1.30099	insig
Wdbp006818	Stemofuran P	Stemofuran P	Others	其它类	Others	其它	C18H18O5	3	-	3.89165e+06	1.11449e+06	809197	1.61571e+06	1.2828e+06	1.01082e+06	0.262271	0.585415	0.842127	1.48755	0.57294	insig
mws0567	4-Guanidinobutyric acid	4-胍基丁酸	Organic acids	有机酸	Organic acids	有机酸	C5H11N3O2	2	463-00-3	3.80415e+06	5.77035e+06	9.40007e+06	3.3708e+06	4.00099e+06	3.84113e+06	1.25468	0.254239	0.811504	1.69221	0.758905	insig
Lmhp010514	LysoPE 20:2(2n isomer)	溶血磷脂酰乙醇胺 20:2(2n异构)	Lipids	脂质	LPE	溶血磷脂酰乙醇胺	C25H48NO7P	1	-	1.52526e+06	528528	227088	2.37414e+06	654695	443909	0.560431	0.618203	0.854977	0.656793	-0.60649	insig
MWSmce549	1-Monomyristin	1-肉豆蔻酸单甘油酯	Lipids	脂质	Glycerol ester	甘油酯	C17H34O4	1	589-68-4	375472	775341	393244	233527	278909	334521	1.40487	0.212728	0.800834	1.82306	0.866364	insig
Zjmp102027	2'-hydroxy-methyl-ophiopogonone A	2'-羟基-甲基麦冬黄酮A	Flavonoids	黄酮	Other Flavonoids	其它类黄酮	C19H16O7	2	-	260659	273767	271714	169491	95088.9	174112	1.62587	0.0381468	0.800834	1.8376	0.877823	insig
Lcfp190543	N-(2-Hydroxyethyl)dodecanamide	N-(2-羟乙基)十二烷酰胺	Alkaloids	生物碱	Alkaloids	生物碱	C14H29NO2	2	142-78-9	38684.4	25174.4	51573.5	8688.63	18701.9	40578.9	1.06125	0.264395	0.811504	1.6983	0.764089	insig
Yshs000050	Lupane-20(29)-en-3-on-28-oic acid	羽扇豆烷-20(29)-烯-3-酮-28-酸	Terpenoids	萜类	Triterpene	三萜	C30H46O3	3	-	150204	172934	153598	182659	409012	527188	1.43252	0.167791	0.800834	0.426092	-1.23076	down
Wahlp07899	Norephedrin 3-O-(2''-Phenylpropanyl)Glucoside	去甲麻黄素 3-O-(2''-苯基丙酰基)葡萄糖苷	Alkaloids	生物碱	Phenolamine	酚胺	C24H33NO6	1	-	1.01282e+06	898651	1.15442e+06	1.96224e+06	1.08005e+06	912071	0.71768	0.461155	0.813377	0.775319	-0.367137	insig
Walbp06373	2-Ethynyl-5-methoxybenzo-1,4-quinone	2-Ethynyl-5-methoxybenzo-1,4-quinone	Quinones	醌类	Quinones	醌类	C9H6O3	3	82511-23-7	1.65484e+07	1.87561e+07	1.72022e+07	1.72905e+07	1.83526e+07	1.66576e+07	0.0815725	0.937639	0.981947	1.00394	0.00566845	insig
MWSmce572	Cinnamamide	肉桂酰胺	Alkaloids	生物碱	Alkaloids	生物碱	C9H9NO	3	22031-64-7	227064	427425	2.21604e+06	196189	150824	208284	1.25586	0.346587	0.811504	5.16935	2.36998	up
MWStz224	N-Feruloylserotonin*	N-阿魏酰五羟色胺*	Alkaloids	生物碱	Plumerane	吲哚类生物碱	C20H20N2O4	1	68573-23-9	419460	584879	955589	395850	427246	3.25656e+06	0.318095	0.535379	0.823229	0.480415	-1.05765	insig
MWStz202	cis-Moschamine*	顺-N-阿魏羟色胺*	Alkaloids	生物碱	Phenolamine	酚胺	C20H20N2O4	1	193224-24-7	419460	584879	955589	395850	427246	3.25656e+06	0.318095	0.535379	0.823229	0.480415	-1.05765	insig
Lcsp001834	Gly-Val-Val	甘氨酸-缬氨酸-缬氨酸	Amino acids and derivatives	氨基酸及其衍生物	Amino acids and derivatives	氨基酸及其衍生物	C12H23N3O4	1	79672-11-0	220639	108529	119555	109018	84086	184125	0.484173	0.637115	0.861432	1.18952	0.250384	insig
WaTKp10120	2,6-Dimethyl-2,5-heptadienoic acid	2,6-二甲基-2,5-庚二烯酸	Terpenoids	萜类	Monoterpenoids	倍萜	C9H14O2	2	-	1.3917e+06	480109	872775	4.1522e+06	704537	1.02066e+06	0.756228	0.444754	0.811504	0.466972	-1.09859	insig
Walp012785	(Oxiran-2-yl)methyl octadeca-9,12-dienoate*	(Oxiran-2-yl)methyl octadeca-9,12-dienoate*	Lipids	脂质	Glycerol ester	甘油酯	C21H36O3	1	856386-19-1	1.68401e+06	1.10298e+06	1.11483e+06	964544	1.0922e+06	1.6757e+06	0.204315	0.855775	0.953224	1.04538	0.0640251	insig
pmp000087	2-Feruloyl-sn-glycerol	2-阿魏酰-sn-甘油	Phenolic acids	酚酸类	Phenolic acids	酚酸类	C13H16O6	2	-	637575	222468	383142	405896	353245	882135	0.618431	0.559917	0.832057	0.75745	-0.400777	insig
Wasdp05532	5-hydroxy-4a-methyl-4,4a,5,6,7,8-hexahydronaphthalen-2(3h)-one	5-羟基-4a-甲基-4,4a,5,6,7,8-六氢萘-2(3h)-酮	Terpenoids	萜类	Monoterpenoids	倍萜	C11H16O2	2	4242-00-6	311241	161891	326774	324254	309328	266940	0.654904	0.596204	0.847371	0.888269	-0.170931	insig
Zbqp003125	Ile-Phe	L-异亮氨酸-L-苯丙氨酸	Amino acids and derivatives	氨基酸及其衍生物	Amino acids and derivatives	氨基酸及其衍生物	C15H22N2O3	3	-	4.29079e+06	1.09885e+06	2.00413e+06	1.29542e+06	1.36642e+06	967863	1.01534	0.316799	0.811504	2.03702	1.02646	up
Wcgp010436	3-(Cyclohexen-1-yl)-2-hydroxy-4a,5-dimethyl-2,3,4,5,6,8a-hexahydronaphthalen-1-one	3-(Cyclohexen-1-yl)-2-hydroxy-4a,5-dimethyl-2,3,4,5,6,8a-hexahydronaphthalen-1-one	Others	其它类	Others	其它	C18H26O2	3	-	2.37386e+06	1.31298e+06	1.12292e+06	752648	1.33158e+06	1.34524e+06	0.833125	0.369497	0.811504	1.40248	0.487981	insig
pmb0764	4-Methyl-5-thiazoleethanol	4-甲基-5-噻唑乙醇	Others	其它类	Others	其它	C6H9NOS	3	137-00-8	705211	275379	295606	482890	357441	338146	0.0705188	0.842207	0.95028	1.08292	0.114926	insig
Zmdp000972	S-Methyl-L-cysteine	S-甲基-L-半胱氨酸	Amino acids and derivatives	氨基酸及其衍生物	Amino acids and derivatives	氨基酸及其衍生物	C4H9NO2S	2	1187-84-4	1.44644e+07	1.95851e+07	2.81214e+07	1.65013e+07	1.59091e+07	2.42538e+07	0.349349	0.724469	0.894786	1.09718	0.133804	insig
Hmap010207	Fekrynol	托里阿魏醇	Lignans and Coumarins	木脂素和香豆素	Coumarins	香豆素	C24H32O4	3	-	175769	101957	142080	20971.7	71656.6	201637	0.865768	0.528918	0.823229	1.42662	0.512605	insig
Zmzp006857	Tricin-4'-O-[β-guaiacyl-(9''-O-acetyl)glycerol]ether	苜蓿素-4'-O-[β-愈创木基-(9''-O-乙酰基)甘油基]醚	Flavonoids	黄酮	Flavones	黄酮	C29H28O12	1	-	1.04681e+07	2.92838e+06	7.9378e+06	4.31474e+07	2.24343e+06	2.96058e+06	0.0484984	0.575391	0.840441	0.441234	-1.18038	insig
pmp000091	1,3-O-Diferuloylglycerol	1,3-二阿魏酰甘油	Phenolic acids	酚酸类	Phenolic acids	酚酸类	C23H24O9	1	83008-46-2	574435	508147	1.06206e+06	146109	342003	260297	1.5684	0.105227	0.800834	2.8656	1.51884	up
Zapp006824	gnetupendin A	gnetupendin A	Others	其它类	Stilbene	茋类	C22H20O5	3	-	1.14132e+06	1.36966e+06	1.33972e+06	739400	1.09095e+06	1.23966e+06	1.13048	0.21582	0.800834	1.25429	0.326875	insig
mws5035	L-Leucyl-L-phenylalanine	L-亮氨酰-L-苯丙氨酸	Amino acids and derivatives	氨基酸及其衍生物	Amino acids and derivatives	氨基酸及其衍生物	C15H22N2O3	3	56217-82-4	5.47726e+06	2.04372e+06	3.89288e+06	3.23963e+06	2.32831e+06	1.13824e+06	0.968142	0.262225	0.811504	1.70199	0.767226	insig
Wbjp001317	vasicinone	鸭嘴花碱酮	Alkaloids	生物碱	Alkaloids	生物碱	C11H10N2O2	1	486-64-6	2.14097e+06	2.92513e+06	2.38103e+06	2.15503e+06	1.95282e+06	2.73969e+06	0.627949	0.578393	0.840441	1.08756	0.121099	insig
Walbp06501	C16 phytosphingosine	C16 植物鞘氨醇	Lipids	脂质	Sphingolipids	鞘脂	C16H35NO3	2	-	1.14034e+07	1.04529e+07	1.0378e+07	1.04995e+07	9.27874e+06	7.62293e+06	1.20498	0.18367	0.800834	1.17638	0.234359	insig
pme1178	Guanosine	鸟苷	Nucleotides and derivatives	核苷酸及其衍生物	Nucleotides and derivatives	核苷酸及其衍生物	C10H13N5O5	1	118-00-3	1.56709e+06	409602	723362	1.09833e+06	718617	465813	0.102054	0.745511	0.907368	1.1828	0.24221	insig
pme2244	3-Indolepropionic acid	3-吲哚丙酸	Alkaloids	生物碱	Plumerane	吲哚类生物碱	C11H11NO2	2	830-96-6	2.22528e+06	3.21599e+06	2.13102e+06	1.4724e+06	1.06415e+06	2.11805e+06	1.40914	0.104729	0.800834	1.62684	0.702072	insig
Wacyp09192	2,5-O-Di-CinnamylSorbitol	2,5-O-二肉桂酰山梨醇	Phenolic acids	酚酸类	Phenolic acids	酚酸类	C24H30O6	1	-	1.13823e+06	1.46776e+06	1.75147e+06	480360	1.72575e+06	1.32738e+06	0.683134	0.550585	0.827694	1.23319	0.302392	insig
MWSmce585	Methyl 3-aminopropanoate	3-氨基丙酸甲酯	Amino acids and derivatives	氨基酸及其衍生物	Amino acids and derivatives	氨基酸及其衍生物	C4H9NO2	3	4138-35-6	3.19624e+07	2.27963e+07	2.95626e+07	3.08151e+07	1.88529e+07	2.00099e+07	0.90123	0.362624	0.811504	1.21016	0.275196	insig
pmb2260	LysoPC 15:1	溶血磷脂酰胆碱 15:1	Lipids	脂质	LPC	溶血磷脂酰胆碱	C23H46NO7P	2	-	2.91056e+06	946284	744454	3.05064e+06	1.22576e+06	1.31217e+06	0.545809	0.736681	0.901051	0.823341	-0.280438	insig
Lmhp005784	p-Coumaroylferuloylcadaverine	对香豆酰阿魏酰尸胺	Alkaloids	生物碱	Phenolamine	酚胺	C24H28N2O5	1	-	1.47717e+06	1.84041e+06	1.03594e+07	2.04198e+06	4.73245e+06	2.42445e+06	0.0909763	0.663927	0.872581	1.48681	0.572222	insig
Zbsp006180	Tricin-4'-O-glycerol	苜蓿素-4'-O-甘油	Flavonoids	黄酮	Flavones	黄酮	C20H20O9	1	-	2.80085e+06	627684	1.28361e+06	3.74513e+07	1.86353e+06	2.49315e+06	1.06871	0.403327	0.811504	0.112709	-3.14932	down
Lmhp011388	2-α-Linolenoyl-glycerol*	2-α-亚麻酸甘油酯*	Lipids	脂质	Glycerol ester	甘油酯	C21H36O4	1	55268-58-1	4.02741e+07	1.67299e+07	1.32467e+07	1.69255e+07	1.3297e+07	1.688e+07	0.668667	0.459924	0.813377	1.49144	0.576707	insig
Wcdp010162	1-Monolinolenoyl-Rac-Glycerol*	1-Monolinolenoyl-Rac-Glycerol*	Lipids	脂质	Glycerol ester	甘油酯	C21H36O4	1	18465-99-1	4.02741e+07	1.67299e+07	1.32467e+07	1.69255e+07	1.3297e+07	1.688e+07	0.668667	0.459924	0.813377	1.49144	0.576707	insig
Safp009587	Botryllamide F	Botryllamide F	Alkaloids	生物碱	Alkaloids	生物碱	C18H17NO4	3	724434-04-2	2.36819e+06	9.88733e+06	2.78974e+07	5.72083e+07	7.5352e+07	9.3652e+07	1.52161	0.0110649	0.646202	0.177501	-2.4941	down
pmb1912	10-Formyltetrahydrofolic Acid	10-甲酰四氢叶酸	Alkaloids	生物碱	Alkaloids	生物碱	C20H23N7O7	1	2800-34-2	660750	572813	242306	475417	155412	178552	1.06061	0.249472	0.808101	1.82345	0.866673	insig
Zbzp007397	5,6,7,7a-tetrahydro-4,4,7a-trimethyl-2(4H)-benzofuranone	5,6,7,7a-四氢-4,4,7a-三甲基-2(4H)-苯并呋喃酮	Others	其它类	Others	其它	C11H16O2	2	15356-74-8	269615	184525	300649	282675	298700	251040	0.693111	0.545315	0.823229	0.906745	-0.141231	insig
mws2167	Methyl linoleate	亚油酸甲酯	Lipids	脂质	Free fatty acids	游离脂肪酸	C19H34O2	3	112-63-0	104015	76387.2	63613.7	75141.6	55389.8	85681.6	0.534866	0.569384	0.835766	1.12859	0.174523	insig
Zblp005760	dihydro-N-feruloyltyramine	二氢阿魏酰酪胺	Alkaloids	生物碱	Phenolamine	酚胺	C18H21NO4	1	-	277338	162171	964618	1.23395e+06	2.32251e+06	1.07851e+06	1.4666	0.0928869	0.800834	0.302942	-1.72288	down
MWStz541	Cannabisin F	大麻酰胺 F	Alkaloids	生物碱	Phenolamine	酚胺	C36H36N2O8	3	163136-19-4	7.49456e+06	4.76678e+06	6.64999e+06	1.67155e+07	2.38977e+07	2.59792e+07	1.80665	0.0227792	0.741816	0.283986	-1.81611	down
MWStz553	N-trans-Sinapoyltyramine	芥子酰酪胺	Alkaloids	生物碱	Phenolamine	酚胺	C19H21NO5	1	200125-11-7	2.63881e+06	1.45922e+06	695762	2.90174e+06	2.80673e+06	9.41955e+06	1.3367	0.252696	0.811504	0.316882	-1.65798	down
Lmhp008742	LysoPC 20:5	溶血磷脂酰胆碱 20:5	Lipids	脂质	LPC	溶血磷脂酰胆碱	C28H48NO7P	1	162440-04-2	2.99019e+06	1.25747e+06	1.98911e+06	1.78937e+06	2.01656e+06	711884	0.683511	0.425806	0.811504	1.38048	0.465173	insig
Safp022210	6-hydroxy-5-[(3E)-5-hydroxy-3-methylpent-3-en-1-yl]-1,1,4a,6-tetramethyl-decahydronaphthalen-2-yl acetate	6-hydroxy-5-[(3E)-5-hydroxy-3-methylpent-3-en-1-yl]-1,1,4a,6-tetramethyl-decahydronaphthalen-2-yl acetate	Terpenoids	萜类	Ditepenoids	二萜	C22H38O4	3	-	2.16329e+06	1.11344e+06	1.80315e+06	1.33294e+06	823933	1.11828e+06	1.21385	0.180451	0.800834	1.55103	0.63323	insig
Lmhp009190	2-Linoleoylglycerol-1,3-di-O-glucoside	2-亚油酰甘油酯-1,3-二-O-葡萄糖苷	Lipids	脂质	Glycerol ester	甘油酯	C33H58O14	1	-	523215	183892	164495	477236	387324	229989	0.730686	0.621789	0.855272	0.796312	-0.328595	insig
Ladp002110	4-hydroxy-2-oxo-1,2-dihydroquinoline-3-carboxylic acid	4-羟基-2-氧代-1,2-二氢喹啉-3-羧酸	Alkaloids	生物碱	Quinoline alkaloids	喹啉类生物碱	C10H7NO4	3	73776-24-6	1.05725e+07	1.24084e+07	9.42717e+06	6.06822e+06	4.83292e+06	1.03079e+07	1.34831	0.139429	0.800834	1.52804	0.61168	insig
Xmgp006913	2,4,2',4'-tetrahydroxy-3'-prenylchalcone	2,4,2',4'-四羟基-3'-异戊烯基查耳酮	Flavonoids	黄酮	Chalcones	查耳酮	C20H20O5	3	-	4.85193e+06	1.54042e+06	1.73478e+06	1.29706e+06	842431	480483	1.37902	0.225628	0.800834	3.10199	1.63319	up
Lcfp121209	Val-Ala-Ile	缬氨酸-丙氨酸-异亮氨酸	Amino acids and derivatives	氨基酸及其衍生物	Amino acids and derivatives	氨基酸及其衍生物	C14H27N3O4	1	-	1.34591e+06	434633	642286	520059	470904	505775	0.859722	0.379307	0.811504	1.61874	0.694873	insig
Hmlp008487	Blumenol C	布卢门醇 C	Terpenoids	萜类	Monoterpenoids	倍萜	C13H22O2	3	36151-02-7	1.22693e+06	1.40929e+06	1.18718e+06	1.39032e+06	1.35546e+06	1.44423e+06	1.17397	0.208573	0.800834	0.912504	-0.132097	insig
Wbmp010544	10-Hydroxymethyllycaconitine	10-羟甲基牛扁碱	Alkaloids	生物碱	Alkaloids	生物碱	C37H50N2O11	1	-	2.13522e+07	5.11391e+06	4.91158e+06	5.0902e+06	1.16659e+07	7.18429e+06	0.0585521	0.702291	0.887957	1.31066	0.390296	insig
WaTKp01218	2-(2-Ethynyl-2,4-cyclopentadien-1-ylidene)ethenol	2-(2-乙炔基-2,4-环戊二烯-1-亚基)乙烯醇	Others	其它类	Alcohol compounds	醇类化合物	C9H6O	1	393561-91-6	7.71119e+06	1.403e+07	1.88558e+07	8.09103e+06	1.08534e+07	1.83828e+07	0.253455	0.818893	0.937421	1.0876	0.121145	insig
Zkep00434	Turanose	松二糖	Others	其它类	Saccharides	糖类	C12H22O11	1	547-25-1	5.95772e+06	4.72262e+06	5.70507e+06	9.67905e+06	6.22117e+06	4.7307e+06	0.760813	0.438392	0.811504	0.794216	-0.332397	insig
Lmtp000829	Gomphrenin I (Betanidin-6-O-glucoside)	千日红苷Ⅰ(甜菜苷-6-O-葡萄糖苷)	Alkaloids	生物碱	Plumerane	吲哚类生物碱	C24H26N2O13	2	17008-59-2	6.09606e+06	3.4556e+06	3.2491e+06	1.4218e+07	3.56015e+06	5.2535e+06	0.828202	0.412906	0.811504	0.55579	-0.847388	insig
Waptp01054	4-(2-aminoethenyl)phenol*	4-(2-氨基乙烯基)苯酚*	Alkaloids	生物碱	Alkaloids	生物碱	C8H9NO	2	-	1.08469e+07	2.20724e+07	2.82508e+07	1.87517e+07	1.57619e+07	1.77902e+07	0.32989	0.62234	0.855272	1.16952	0.225912	insig
MWStz070	N-(2-Hydroxy-4-methoxyphenyl)acetamide	N-(2-羟基-4-甲氧基苯基)乙酰胺	Alkaloids	生物碱	Alkaloids	生物碱	C9H11NO3	1	58469-06-0	1.48744e+07	2.65113e+07	3.78538e+07	2.21949e+07	1.86977e+07	2.5347e+07	0.437273	0.58629	0.842127	1.19625	0.258524	insig
Wcdp007427	9-Hydroxy-10E,14Z-Octadecadien-12-Ynoic Acid	9-Hydroxy-10E,14Z-Octadecadien-12-Ynoic Acid	Lipids	脂质	Free fatty acids	游离脂肪酸	C18H28O3	1	-	241578	85868.5	354685	50848.4	74705.7	81018.4	1.41145	0.177314	0.800834	3.30214	1.7234	up
NK10246260	2,4-Dihydroxyquinoline	2,4-二羟基喹啉	Alkaloids	生物碱	Quinoline alkaloids	喹啉类生物碱	C9H7NO2	3	86-95-3	1.45759e+06	2.88635e+06	969703	2.27083e+06	4.56828e+06	3.41994e+06	1.29538	0.135036	0.800834	0.517947	-0.949124	insig
Wcdp006869	10-Methoxyheptadec-1-En-4,6-Diyne-3,9-Diol	10-Methoxyheptadec-1-En-4,6-Diyne-3,9-Diol	Lipids	脂质	Free fatty acids	游离脂肪酸	C18H28O3	1	133921-57-0	2.73622e+06	827104	2.83229e+06	2.51892e+06	1.11655e+06	1.91347e+06	0.10292	0.735603	0.900547	1.15258	0.204871	insig
Wcgp010745	3-(4-hydroxycyclohex-1-en-1-yl)-4a,5-dimethyl-3,4,4a,5,6,8a-hexahydronaphthalen-1(2H)-one	3-(4-hydroxycyclohex-1-en-1-yl)-4a,5-dimethyl-3,4,4a,5,6,8a-hexahydronaphthalen-1(2H)-one	Others	其它类	Others	其它	C18H26O2	3	-	1.33641e+06	739418	566813	345596	589155	824049	0.883557	0.350947	0.811504	1.50252	0.587389	insig
Zasp102439	m-Aminophenylacetylene	间氨基苯乙炔	Alkaloids	生物碱	Alkaloids	生物碱	C8H7N	1	54060-30-9	5.60655e+07	7.3866e+07	5.45706e+07	3.60161e+07	2.99925e+07	4.9931e+07	1.53784	0.0559461	0.800834	1.59136	0.670265	insig
Lmwp102713	(+)-Peusedanol	(+)-白花前胡醇(左旋白花前胡醇)	Lignans and Coumarins	木脂素和香豆素	Coumarins	香豆素	C14H16O5	1	20516-23-8	245106	447216	221449	370241	1.19145e+06	562405	1.30646	0.24091	0.804478	0.430193	-1.21694	down
Wbhp008502	Tagalsin Q	Tagalsin Q	Terpenoids	萜类	Terpene	萜类	C18H26O2	3	-	2.81727e+06	823405	1.81314e+06	1.0453e+06	2.05333e+06	3.40289e+06	0.380023	0.716262	0.891046	0.838852	-0.253512	insig
Zbbp008198	6,7-Dihydroxy-4'-methoxyisoflavone; Texasin	6,7-二羟基-4'-甲氧基异黄酮	Flavonoids	黄酮	Isoflavones	异黄酮	C16H12O5	3	897-46-1	82429.9	48324.7	54711	47324.3	38803.6	25801	1.32425	0.130465	0.800834	1.657	0.72857	insig
Hamp012107	Stearamide*	硬脂酰胺*	Alkaloids	生物碱	Alkaloids	生物碱	C18H37NO	1	124-26-5	952092	1.17824e+06	961138	667466	985884	953027	1.00359	0.272149	0.811504	1.18612	0.246247	insig
Zahp014087	N-(12-methyltetradecyl)propionamide*	N-(12-甲基十四烷基)丙酰胺*	Alkaloids	生物碱	Alkaloids	生物碱	C18H37NO	1	-	952092	1.17824e+06	961138	667466	985884	953027	1.00359	0.272149	0.811504	1.18612	0.246247	insig
Sayp006468	Acutissimalignan B*	Acutissimalignan B*	Lignans and Coumarins	木脂素和香豆素	Lignans	木脂素	C20H20O6	1	-	2.53312e+06	2.49303e+06	2.32167e+06	1.16622e+06	604725	1.15003e+06	1.7267	0.00897631	0.642704	2.51554	1.33087	up
Lskp211385	dihydrosesamin*	双氢芝麻脂素*	Lignans and Coumarins	木脂素和香豆素	Lignans	木脂素	C20H20O6	1	-	2.53312e+06	2.49303e+06	2.32167e+06	1.16622e+06	604725	1.15003e+06	1.7267	0.00897631	0.642704	2.51554	1.33087	up
MWS201437	Leu-Asp	L-亮氨酸-L-天冬氨酸	Amino acids and derivatives	氨基酸及其衍生物	Amino acids and derivatives	氨基酸及其衍生物	C10H18N2O5	3	32949-40-9	3.09577e+06	1.77234e+06	1.94478e+06	1.87219e+06	1.86732e+06	1.85304e+06	0.756883	0.430716	0.811504	1.21821	0.284763	insig
pmc0281	Ribosyladenosine	核糖腺苷	Nucleotides and derivatives	核苷酸及其衍生物	Nucleotides and derivatives	核苷酸及其衍生物	C15H21N5O8	3	-	3.65093e+06	4.29327e+06	4.07207e+06	3.31427e+06	3.93107e+06	3.01013e+06	1.23762	0.158537	0.800834	1.17169	0.228595	insig
Qmyp101339	11,12-O-Isopropyfidenesolajiangxin F	11,12-O-Isopropyfidenesolajiangxin F	Terpenoids	萜类	Sesquiterpenoids	倍半萜	C18H28O3	3	-	754403	335281	586463	584350	1.13925e+06	952044	1.19813	0.182551	0.800834	0.626447	-0.674734	insig
Lmrj002087	L-Isoleucyl-L-Aspartate	L-异亮氨酰-L-天冬氨酸	Amino acids and derivatives	氨基酸及其衍生物	Amino acids and derivatives	氨基酸及其衍生物	C10H18N2O5	2	-	3.76817e+06	1.68296e+06	2.63276e+06	2.75534e+06	1.79148e+06	2.30054e+06	0.411423	0.581322	0.840586	1.18058	0.239501	insig
Lmhp008718	LysoPC 17:2*	溶血磷脂酰胆碱 17:2*	Lipids	脂质	LPC	溶血磷脂酰胆碱	C25H48NO7P	1	-	5.03605e+06	1.04899e+06	1.19356e+06	1.06445e+06	1.3936e+06	883231	0.778367	0.420836	0.811504	2.17838	1.12326	insig
MWS201415	Pro-Asp	L-脯氨酸-L-天冬氨酸	Amino acids and derivatives	氨基酸及其衍生物	Amino acids and derivatives	氨基酸及其衍生物	C9H14N2O5	3	85227-98-1	551723	623873	499989	372858	610043	781969	0.0429834	0.829464	0.94448	0.94941	-0.0748962	insig
mws0255	Cytosine	胞嘧啶	Nucleotides and derivatives	核苷酸及其衍生物	Nucleotides and derivatives	核苷酸及其衍生物	C4H5N3O	3	71-30-7	3.85847e+06	1.59513e+06	2.06548e+06	2.52476e+06	1.35067e+06	1.99969e+06	0.553847	0.528691	0.823229	1.27981	0.355934	insig
Zmdp002216	γ-Glu-Leu	γ-谷氨酰-亮氨酸	Amino acids and derivatives	氨基酸及其衍生物	Amino acids and derivatives	氨基酸及其衍生物	C11H20N2O5	1	2566-39-4	5.21348e+06	8.52658e+06	3.48144e+06	7.65794e+06	8.32549e+06	1.79643e+07	1.22228	0.231116	0.800834	0.507294	-0.979105	insig
Qmdp112405	Viteagnusin A	Viteagnusin A	Terpenoids	萜类	Ditepenoids	二萜	C22H36O3	3	-	8.46471e+06	3.06295e+06	4.05059e+06	7.05914e+06	2.93135e+06	3.56595e+06	0.242041	0.765165	0.911831	1.14914	0.200556	insig
Lmhp001430	Cyclo(Pro-Glu)	环(脯氨酸-谷氨酸)	Amino acids and derivatives	氨基酸及其衍生物	Amino acids and derivatives	氨基酸及其衍生物	C10H14N2O4	3	-	535986	197919	398392	371151	122719	168586	1.00273	0.280128	0.811504	1.70924	0.773356	insig
Wasdp07799	5-hydroxy-1,4a-dimethyl-3,4,5,6,7,8-hexahydronaphthalen-2-one	5-羟基-1,4a-二甲基-3,4,5,6,7,8-六氢萘-2-酮	Terpenoids	萜类	Monoterpenoids	倍萜	C12H18O2	1	-	4.21613e+06	1.95124e+06	2.47723e+06	3.32582e+06	2.34133e+06	3.81901e+06	0.451026	0.749687	0.907368	0.911285	-0.134025	insig
Lcsp001896	Ser-Gly-Phe	L-丝氨酰-甘氨酰-L-苯丙氨酸	Amino acids and derivatives	氨基酸及其衍生物	Amino acids and derivatives	氨基酸及其衍生物	C14H19N3O5	3	-	140061	110741	156338	114319	103233	216711	0.0436881	0.832016	0.945156	0.937544	-0.0930421	insig
Zmsp001834	2,6-Dimethoxy-1,4-benzoquinone*	2,6-二甲氧基-1,4-苯醌*	Quinones	醌类	Quinones	醌类	C8H8O4	1	530-55-2	1.02104e+06	1.68706e+06	963183	374835	387912	544424	1.74519	0.0700098	0.800834	2.80857	1.48984	up
Lhlp120621	Humulene 6,7:9,10-Diepoxide	Humulene 6,7:9,10-Diepoxide	Terpenoids	萜类	Sesquiterpenoids	倍半萜	C15H24O2	3	-	1.93636e+06	542186	403963	642321	904956	1.9749e+06	0.548502	0.755114	0.907368	0.818387	-0.289145	insig
Wadp008662	7-Oxo-pimara-15-en-3,6,19-triol	7-Oxo-pimara-15-en-3,6,19-triol	Terpenoids	萜类	Ditepenoids	二萜	C20H32O4	3	-	1.43542e+06	434574	276706	321433	731416	569266	0.0806531	0.68483	0.885863	1.3234	0.404248	insig
Lhmp122112	5-Pregnene-3,17,20-triol-20-O-glucoside*	5-孕甾烯-3,17,20-三醇-20-O-葡萄糖苷*	Steroids	甾体	Cardiac glycoside	强心苷	C27H44O8	2	-	1.08023e+06	201877	237562	192328	495849	256994	0.30483	0.580417	0.840586	1.60783	0.685111	insig
Waqkp02147	N-Feruloylhydroxyagmatine	N-阿魏酰羟基胍丁胺	Alkaloids	生物碱	Phenolamine	酚胺	C15H22N4O4	1	-	3.18833e+07	2.85146e+06	3.0958e+06	3.33798e+07	3.87773e+06	1.3648e+06	0.080692	0.985955	0.997095	0.979498	-0.0298855	insig
pmb0235	O-Feruloyl coumarin	阿魏酰香豆素	Lignans and Coumarins	木脂素和香豆素	Coumarins	香豆素	C19H14O5	3	-	3.18833e+07	2.85146e+06	3.0958e+06	3.33798e+07	3.87773e+06	1.3648e+06	0.080692	0.985955	0.997095	0.979498	-0.0298855	insig
Wcgp010223	3-(Cyclohexen-1-yl)-2-hydroxy-4a,5-dimethyl-2,3,4,5,6,7,8,8a-octahydronaphthalen-1-one	3-(Cyclohexen-1-yl)-2-hydroxy-4a,5-dimethyl-2,3,4,5,6,7,8,8a-octahydronaphthalen-1-one	Others	其它类	Others	其它	C18H28O2	3	-	1.34156e+07	4.98617e+06	6.08775e+06	3.51875e+06	6.88797e+06	1.01339e+07	0.314686	0.709188	0.889947	1.19225	0.253688	insig
Lmhp206353	Tricin-4'-O-glucoside*	苜蓿素-4'-O-葡萄糖苷*	Flavonoids	黄酮	Flavones	黄酮	C23H24O12	2	-	785180	691442	790189	5.70872e+06	135512	113220	0.395543	0.576647	0.840441	0.3805	-1.39403	insig
Lcsp001322	L-Glutaminyl-L-isoleucine	谷氨酰胺-异亮氨酸	Amino acids and derivatives	氨基酸及其衍生物	Amino acids and derivatives	氨基酸及其衍生物	C11H21N3O4	1	86416-45-7	958941	325373	445758	506888	395953	479983	0.292497	0.613582	0.853675	1.25112	0.323214	insig
mws1346	L-Homoglutamic acid	L-高谷氨酸	Amino acids and derivatives	氨基酸及其衍生物	Amino acids and derivatives	氨基酸及其衍生物	C6H11NO4	3	1118-90-7	728878	470093	434118	853467	977496	1.01285e+06	1.64795	0.0306424	0.783569	0.574261	-0.800222	insig
mws0133	Nicotinamide	烟酰胺	Others	其它类	Vitamin	维生素	C6H6N2O	1	98-92-0	2.9881e+06	1.53645e+06	1.48933e+06	3.89915e+06	2.43308e+06	1.73692e+06	0.807948	0.445565	0.811504	0.745293	-0.424121	insig
pme1210	L-Methionine	L-甲硫氨酸	Amino acids and derivatives	氨基酸及其衍生物	Amino acids and derivatives	氨基酸及其衍生物	C5H11NO2S	3	63-68-3	2.089e+06	1.17622e+06	733944	1.44805e+06	1.15614e+06	1.27355e+06	0.208187	0.929332	0.97761	1.03131	0.0444822	insig
pmb1779	Ergothioneine	麦角硫因	Others	其它类	Others	其它	C9H15N3O2S	3	497-30-3	1.15758e+06	1.61771e+06	783043	728528	1.17178e+06	2.52602e+06	0.267724	0.661162	0.872581	0.803901	-0.31491	insig
Lmhp009187	LysoPE 15:0*	溶血磷脂酰乙醇胺 15:0*	Lipids	脂质	LPE	溶血磷脂酰乙醇胺	C20H42NO7P	1	-	5.47052e+06	1.56656e+06	2.02584e+06	5.53364e+06	5.27526e+06	5.09146e+06	1.32764	0.204423	0.800834	0.569982	-0.81101	insig
MWSmce674	Phylloquinone (Vitamin K1)	叶绿醌 (维生素K1)	Others	其它类	Vitamin	维生素	C31H46O2	3	84-80-0	59178	63117.2	70775.1	44684.5	95720.2	77503.7	0.320451	0.638419	0.861432	0.886016	-0.174596	insig
Zblp004317	3-(2-oxopropyl)-3-hydroxyindolin-2-one	3-(2-氧丙基)-3-羟基吲哚-2-酮	Alkaloids	生物碱	Plumerane	吲哚类生物碱	C11H11NO3	1	-	2.70609e+07	1.36124e+07	1.48824e+07	2.80363e+07	4.05083e+06	4.14022e+06	0.969051	0.527255	0.823229	1.53353	0.616854	insig
Zadp006809	3β,12-dihydroxy-13-methyl-podocarpane-8,10,13-tiene	3β,12-dihydroxy-13-methyl-podocarpane-8,10,13-tiene	Terpenoids	萜类	Ditepenoids	二萜	C18H26O2	3	-	3.18802e+06	839893	1.76432e+06	1.13773e+06	2.30915e+06	2.99334e+06	0.375389	0.817105	0.936289	0.899383	-0.152992	insig
Wasdp05932	5,8-dimethoxy-3-methylnaphthalen-1-ol	5,8-二甲氧基-3-甲基-1-萘酚	Quinones	醌类	Quinones	醌类	C13H14O3	3	50559-08-5	1.44723e+06	521211	324267	346929	217131	251453	1.23961	0.290239	0.811504	2.81138	1.49128	up
Wahlp02334	γ-Glutamyltyramine	γ-谷氨酰酪胺	Alkaloids	生物碱	Phenolamine	酚胺	C13H18N2O4	1	65520-56-1	291574	106917	171970	396344	191769	175855	0.718576	0.512455	0.823229	0.746707	-0.421387	insig
mws2608	N-Acetyl-D-galactosamine	N-乙酰-D-半乳糖胺	Others	其它类	Saccharides	糖类	C8H15NO6	3	1811-31-0	637463	372893	532309	289846	413194	377169	1.20997	0.17244	0.800834	1.42812	0.514115	insig
Walbp07873	12-Oxo phytodienoic acid	12-氧代植物二烯酸	Lipids	脂质	Free fatty acids	游离脂肪酸	C18H28O3	1	67204-66-4	671402	341750	608206	593776	1.24692e+06	989327	1.30319	0.156388	0.800834	0.572914	-0.803609	insig
pmb0489	N-Glucosyl-p-coumaroylputrescine	N-葡萄糖基对香豆酰腐胺	Alkaloids	生物碱	Phenolamine	酚胺	C19H28N2O7	3	-	309049	192223	578603	392357	496702	932226	1.04547	0.294037	0.811504	0.592919	-0.754092	insig
Sasp001236	7-Hydroxy-tryptophan	7-羟基色氨酸	Amino acids and derivatives	氨基酸及其衍生物	Amino acids and derivatives	氨基酸及其衍生物	C11H12N2O3	1	-	2.11776e+06	2.83513e+06	2.68875e+06	2.16034e+06	1.90399e+06	2.36502e+06	1.20686	0.20458	0.800834	1.18856	0.249209	insig
Zbkp010245	Neoabietal	Neoabietal	Terpenoids	萜类	Terpene	萜类	C20H30O	3	19898-57-8	835191	1.4866e+06	1.51281e+06	862582	1.20101e+06	1.06849e+06	0.739715	0.411042	0.811504	1.2243	0.291955	insig
MWS4296	Gly-Phe*	甘氨酰-苯丙氨酸*	Amino acids and derivatives	氨基酸及其衍生物	Amino acids and derivatives	氨基酸及其衍生物	C11H14N2O3	1	3321-03-7	9.65026e+06	5.67741e+06	3.86027e+06	5.53082e+06	9.4345e+06	8.84701e+06	0.767702	0.507262	0.823229	0.805798	-0.311509	insig
Wdzp006564	orientalol P	orientalol P	Terpenoids	萜类	Sesquiterpenoids	倍半萜	C12H18O3	3	-	2.56741e+06	89029.6	2.12438e+06	247762	268098	2.25163e+06	0.257082	0.544112	0.823229	1.72749	0.788677	insig
Zmmp001941	2-amino-4-hydroxy-3-((3,4,5-trihydroxytetrahydro-2H-pyran-2-yl)oxy)butanoic acid	2-氨基-4-羟基-3-((3,4,5-三羟基四氢-2H-吡喃-2-基)氧基)丁酸	Amino acids and derivatives	氨基酸及其衍生物	Amino acids and derivatives	氨基酸及其衍生物	C9H17NO8	3	-	1.77143e+06	1.96286e+06	1.57681e+06	3.09302e+06	1.54963e+06	2.07734e+06	0.767355	0.41008	0.811504	0.790343	-0.339449	insig
pme0230	Adenosine*	腺苷*	Nucleotides and derivatives	核苷酸及其衍生物	Nucleotides and derivatives	核苷酸及其衍生物	C10H13N5O4	1	58-61-7	1.77143e+06	1.96286e+06	1.57681e+06	3.09302e+06	1.54963e+06	2.07734e+06	0.767355	0.41008	0.811504	0.790343	-0.339449	insig
Safp023654	PAz-PC	聚苯胺	Lipids	脂质	LPC	溶血磷脂酰胆碱	C33H64NO10P	1	117205-52-4	1.55606e+06	848155	1.07487e+06	1.28986e+06	1.25988e+06	1.24703e+06	0.655763	0.662538	0.872581	0.916329	-0.126062	insig
Lskp211359	6β-Hydroxyisovouacapenol C	6β-Hydroxyisovouacapenol C	Terpenoids	萜类	Ditepenoids	二萜	C20H30O4	3	-	554667	211960	288560	231184	526920	280965	0.0854027	0.970913	0.992077	1.01551	0.0222072	insig
mws0847	1-Methyladenine	1-甲基腺嘌呤	Nucleotides and derivatives	核苷酸及其衍生物	Nucleotides and derivatives	核苷酸及其衍生物	C6H7N5	3	5142-22-3	6.07722e+06	3.51122e+06	9.27056e+06	4.65097e+06	95595.3	72465.8	1.37139	0.107327	0.800834	3.91344	1.96844	up
pmb0962	L-Lysine-Butanoic Acid	L-赖氨酸丁酸酯	Amino acids and derivatives	氨基酸及其衍生物	Amino acids and derivatives	氨基酸及其衍生物	C10H22N2O4	3	80407-71-2	2.19512e+07	3.10407e+07	2.04657e+07	2.17793e+07	1.09894e+07	1.59998e+07	1.30333	0.144574	0.800834	1.50625	0.590962	insig
MWS5209	N-Methyl-α-aminoisobutyric acid	N-甲基-α-氨基异丁酸	Amino acids and derivatives	氨基酸及其衍生物	Amino acids and derivatives	氨基酸及其衍生物	C5H11NO2	1	2566-34-9	2.19512e+07	3.10407e+07	2.04657e+07	2.17793e+07	1.09894e+07	1.59998e+07	1.30333	0.144574	0.800834	1.50625	0.590962	insig
Lcsp000435	Glu-Ser	谷氨酸-丝氨酸	Amino acids and derivatives	氨基酸及其衍生物	Amino acids and derivatives	氨基酸及其衍生物	C8H14N2O6	3	5875-38-7	2.19512e+07	3.10407e+07	2.04657e+07	2.17793e+07	1.09894e+07	1.59998e+07	1.30333	0.144574	0.800834	1.50625	0.590962	insig
pmb0865	LysoPC 18:3(2n isomer)	溶血磷脂酰胆碱 18:3(2n异构)	Lipids	脂质	LPC	溶血磷脂酰胆碱	C26H48NO7P	1	-	1.89721e+06	383303	215840	335866	417637	170183	0.702164	0.430673	0.811504	2.7026	1.43435	insig
zjbp110804	6,7-dimethoxy-2-[2-(4'-hydroxy-3'-methoxyphenyl)ethyl]chromone	6,7-二甲氧基-2-[2-(4'-羟基-3'-甲氧基苯基)乙基]色酮	Others	其它类	Chromone	色酮类	C20H20O6	1	-	2.28595e+06	2.34078e+06	2.0384e+06	1.05079e+06	465958	1.01823e+06	1.68251	0.00807279	0.642704	2.62927	1.39466	up
NK10253223	2-Amino-3-methoxybenzoic acid	2-氨基-3-甲氧基苯甲酸	Phenolic acids	酚酸类	Phenolic acids	酚酸类	C8H9NO3	3	3177-80-8	277252	127164	147401	270472	96262.8	143630	0.253469	0.853462	0.953188	1.08122	0.112663	insig
Wasdp07327	beta-Rotunol	beta-Rotunol	Terpenoids	萜类	Sesquiterpenoids	倍半萜	C15H22O2	2	24405-57-0	362911	135250	259652	186267	108424	230541	0.767806	0.374735	0.811504	1.44282	0.528887	insig
Lacp001431	N-(3-hydroxy-4-methoxyphenethyl)-4-hydroxybutanamide	氮-(3-羟基-4-甲氧基苯基)-4-羟基丁酰胺	Alkaloids	生物碱	Alkaloids	生物碱	C14H21NO4	2	-	2.33551e+06	2.47311e+06	2.54946e+06	3.82361e+06	2.45307e+06	2.88855e+06	1.10775	0.27336	0.811504	0.802825	-0.316843	insig
Wcjp001256	9-Alpha-Ribofuranosyladenine*	9-Alpha-核糖基腺嘌呤*	Nucleotides and derivatives	核苷酸及其衍生物	Nucleotides and derivatives	核苷酸及其衍生物	C10H13N5O4	1	-	2.33551e+06	2.47311e+06	2.54946e+06	3.82361e+06	2.45307e+06	2.88855e+06	1.10775	0.27336	0.811504	0.802825	-0.316843	insig
Zmsp001773	9-Arabinosyladenine*	9-阿拉伯糖基腺嘌呤*	Nucleotides and derivatives	核苷酸及其衍生物	Nucleotides and derivatives	核苷酸及其衍生物	C10H13N5O4	1	-	2.33551e+06	2.47311e+06	2.54946e+06	3.82361e+06	2.45307e+06	2.88855e+06	1.10775	0.27336	0.811504	0.802825	-0.316843	insig
Lahp002273	furan-2-carbohydrazide	furan-2-carbohydrazide	Alkaloids	生物碱	Alkaloids	生物碱	C5H6N2O2	3	-	3.79639e+06	1.0329e+06	1.35657e+06	1.8723e+06	737662	1.39865e+06	0.59455	0.501851	0.823229	1.54314	0.625872	insig
pmb0296	1-Oleoyl-Sn-Glycerol	单酰甘油酯(18:1)	Lipids	脂质	Glycerol ester	甘油酯	C21H40O4	1	129784-87-8	5.00309e+06	1.95745e+06	1.6233e+06	2.1973e+06	4.38371e+06	4.68476e+06	0.763852	0.541708	0.823229	0.76194	-0.392251	insig
MWSmce039	Isonicotinic acid	异烟酸	Others	其它类	Vitamin	维生素	C6H5NO2	2	55-22-1	1.77873e+06	761265	1.29457e+06	1.24984e+06	1.15835e+06	932681	0.246897	0.639039	0.861432	1.14777	0.19884	insig
Wcgp006109	3-(2-hydroxyethyl)-5,7-dimethoxy-4-methyl-2H-1-benzopyran-2-one	3-(2-hydroxyethyl)-5,7-dimethoxy-4-methyl-2H-1-benzopyran-2-one	Others	其它类	Others	其它	C14H16O5	3	-	321715	793227	311344	655952	1.16793e+06	561899	1.11531	0.265899	0.811504	0.597828	-0.742198	insig
Wasdp02253	L-Alanyl-L-tryptophan	L-丙氨酰-L-色氨酸	Amino acids and derivatives	氨基酸及其衍生物	Amino acids and derivatives	氨基酸及其衍生物	C14H17N3O3	1	16305-75-2	2.29872e+06	1.01864e+06	804828	1.01272e+06	697217	919258	0.83997	0.398253	0.811504	1.56785	0.64879	insig
Safp000959	N-[(4-methoxyphenyl)methyl]-2-(7H-purin-6-ylsulfanyl)acetamide	N-[(4-甲氧基苯基)甲基]-2-(7H-嘌呤-6-基硫烷基)乙酰胺	Alkaloids	生物碱	Alkaloids	生物碱	C15H15N5O2S	2	-	258247	182657	299858	1.16815e+06	618767	110256	0.718919	0.333879	0.811504	0.390456	-1.35677	insig
pmb0530	Nicotinic acid adenine dinucleotide	烟酸腺嘌呤二核苷酸	Nucleotides and derivatives	核苷酸及其衍生物	Nucleotides and derivatives	核苷酸及其衍生物	C21H27N7O14P2	3	53-84-9	525436	492769	203302	562481	495155	224838	0.162598	0.895559	0.967358	0.952462	-0.0702658	insig
Walp004752	2-Aminododecane-1,4-diol	2-氨基十二烷-1,4-二醇	Lipids	脂质	Sphingolipids	鞘脂	C12H27NO2	1	-	677518	497673	736295	541791	657902	490710	0.640648	0.451094	0.812098	1.13079	0.177327	insig
Lmyp003934	Anacardic acid	漆树酸	Phenolic acids	酚酸类	Phenolic acids	酚酸类	C22H36O3	2	16611-84-0	3.5991e+06	1.33192e+06	1.8112e+06	2.84822e+06	1.27581e+06	1.56152e+06	0.314355	0.699714	0.887957	1.18585	0.245923	insig
pmp000970	Hispanolone	夏罗草酮	Terpenoids	萜类	Ditepenoids	二萜	C20H30O3	3	18676-07-8	436166	165725	240072	148054	302923	471173	0.179482	0.839245	0.949074	0.913043	-0.131245	insig
Qmqp101735	3β,6β-Dihydroxy-15-nor-14-oxo8(17),12-labdadien-14-a	3β,6β-Dihydroxy-15-nor-14-oxo8(17),12-labdadien-14-a	Terpenoids	萜类	Sesquiterpenoids	倍半萜	C19H30O3	3	-	453321	259509	186989	257740	230887	157664	0.755155	0.404436	0.811504	1.39228	0.477449	insig
Wbjp002330	1,3-dihydroxy-2,3,3a,4-tetrahydropyrrolo[2,1-b]quinazolin-9(1H)-one	1,3-二羟基-2,3,3a,4-四氢吡咯并[2,1-b]喹唑啉-9(1H)-酮	Alkaloids	生物碱	Alkaloids	生物碱	C11H12N2O3	2	-	8.62821e+06	4.9712e+06	7.84395e+06	4.00991e+06	2.57261e+06	3.10293e+06	1.63832	0.0575337	0.800834	2.21398	1.14664	up
Lcsp001861	Leu-Pro	亮氨酰-脯氨酸	Amino acids and derivatives	氨基酸及其衍生物	Amino acids and derivatives	氨基酸及其衍生物	C11H20N2O3	1	-	1.058e+07	5.13539e+06	6.34518e+06	5.46387e+06	4.13939e+06	6.47914e+06	0.900625	0.354839	0.811504	1.37172	0.455991	insig
Zblp005777	N-trans-ferulicacidacylp-hydroxyphenylethylamine*	N-反式-阿魏酸酰对羟基苯乙胺*	Alkaloids	生物碱	Phenolamine	酚胺	C18H19NO4	1	-	242396	193488	1.07145e+06	1.37886e+06	2.39417e+06	1.06454e+06	1.44843	0.0943383	0.800834	0.311589	-1.68228	down
Lssp210092	N-trans-ferulic tyramine*	N-反式-阿魏酰酪胺*	Alkaloids	生物碱	Phenolamine	酚胺	C18H19NO4	1	-	242396	193488	1.07145e+06	1.37886e+06	2.39417e+06	1.06454e+06	1.44843	0.0943383	0.800834	0.311589	-1.68228	down
Yalp009367	Dukunolide A	Dukunolide A	Terpenoids	萜类	Triterpene	三萜	C26H26O9	3	97804-04-1	91432.3	35356.3	30796	52027.6	23188.1	20980.3	0.820279	0.419591	0.811504	1.63816	0.712078	insig
mws0017	Spermidine	亚精胺	Alkaloids	生物碱	Alkaloids	生物碱	C7H19N3	3	124-20-9	247200	268220	215794	349570	340153	341230	1.75622	0.0193261	0.733805	0.709259	-0.495615	insig
pma0101	Caffeoylagmatine	咖啡酰胍丁胺	Alkaloids	生物碱	Phenolamine	酚胺	C14H20N4O3	3	-	1.2217e+06	58467.1	2.56749e+06	550764	78990.5	84156.2	0.812696	0.284378	0.811504	5.38955	2.43017	insig
Lmhp008273	LysoPE 15:1(2n isomer)*	溶血磷脂酰乙醇胺 15:1(2n异构)*	Lipids	脂质	LPE	溶血磷脂酰乙醇胺	C20H40NO7P	1	-	1.48113e+06	950167	512346	495182	2.12565e+06	174541	0.462825	0.945774	0.984499	1.05304	0.0745625	insig
pmb0883	LysoPE 18:0	溶血磷脂酰乙醇胺 18:0	Lipids	脂质	LPE	溶血磷脂酰乙醇胺	C23H48NO7P	3	69747-55-3	430315	268344	211983	344161	173438	309671	0.287963	0.75721	0.908123	1.10078	0.138527	insig
MWStz550	Lyciumamide B	枸杞酰胺 B	Alkaloids	生物碱	Phenolamine	酚胺	C36H36N2O8	3	1647111-41-8	1.4287e+07	9.26629e+06	1.10397e+07	2.5611e+07	3.50128e+07	3.4828e+07	1.80429	0.0111254	0.646202	0.362414	-1.46429	down
Waqkp07598	2-g-Linoleoyl-glycerol*	2-g-亚油酰甘油*	Lipids	脂质	Glycerol ester	甘油酯	C21H38O4	1	-	1.01772e+06	290873	366425	427023	438561	398803	0.233327	0.61332	0.853675	1.32477	0.405741	insig
Wcdp009119	Octadeca-9,12,15-trienoic acid*	十八碳-9,12,15-三烯酸*	Lipids	脂质	Free fatty acids	游离脂肪酸	C18H30O2	1	28290-79-1	150107	58347.9	57355.8	37382.6	95316	161802	0.118144	0.84988	0.953188	0.902581	-0.147872	insig
Safp022031	Gorlic acid*	Gorlic acid*	Lipids	脂质	Free fatty acids	游离脂肪酸	C18H30O2	1	-	150107	58347.9	57355.8	37382.6	95316	161802	0.118144	0.84988	0.953188	0.902581	-0.147872	insig
pmb0964	Isopentenyladenine-7-N-glucoside	异戊烯基腺苷-7-N-葡萄糖苷	Nucleotides and derivatives	核苷酸及其衍生物	Nucleotides and derivatives	核苷酸及其衍生物	C16H23N5O5	3	-	828048	747854	999620	1.11462e+06	783357	760533	0.135329	0.850735	0.953188	0.968785	-0.0457516	insig
pmb0874	LysoPE 18:2(2n isomer)	溶血磷脂酰乙醇胺 18:2(2n异构)	Lipids	脂质	LPE	溶血磷脂酰乙醇胺	C23H44NO7P	1	-	6.85241e+06	1.03165e+06	1.44578e+06	1.40012e+06	1.87064e+06	1.16755e+06	0.527925	0.476636	0.815855	2.10211	1.07184	insig
pmb0492	N',N'',N'''-p-Coumaroyl-cinnamoyl-caffeoyl spermidine	N',N'',N'''-对香豆酰肉桂酰咖啡酰亚精胺	Alkaloids	生物碱	Phenolamine	酚胺	C34H37N3O6	3	-	748267	247272	246355	412683	358786	350298	0.167127	0.833559	0.94606	1.10709	0.146771	insig
MWSmce397	α-Linolenic acid	α-亚麻酸	Lipids	脂质	Free fatty acids	游离脂肪酸	C18H30O2	1	463-40-1	2.063e+06	1.0118e+06	613314	1.07288e+06	926450	1.0858e+06	0.106813	0.688604	0.887365	1.19545	0.257552	insig
pma0149	Sinapoyl malate	芥子酰苹果酸	Phenolic acids	酚酸类	Phenolic acids	酚酸类	C15H16O9	3	92344-58-6	1.42814e+06	328753	1.05352e+06	365618	255207	719460	0.966654	0.266282	0.811504	2.09687	1.06824	insig
MWSHC2035	4-Methoxycinnamic acid	4-甲氧基肉桂酸	Phenolic acids	酚酸类	Phenolic acids	酚酸类	C10H10O3	1	830-09-1	9.75435e+06	7.38702e+06	894726	5.02114e+06	6.07598e+06	7.53379e+06	0.524117	0.948249	0.985204	0.968073	-0.0468117	insig
MWS2085	Ethyl isobutyrate*	异丁酸乙酯*	Organic acids	有机酸	Organic acids	有机酸	C6H12O2	3	97-62-1	138728	110166	124431	95971.3	122151	73890.2	1.13783	0.186031	0.800834	1.27845	0.354401	insig
Wcdp004275	Lauramine oxide	月桂基二甲基氧化胺	Others	其它类	Others	其它	C14H31NO	2	1643-20-5	715279	533405	576584	514721	630764	522344	0.616093	0.479217	0.815855	1.0944	0.130137	insig
Lmmp002013	Dihydroferuloylputrescine	二氢阿魏酰腐胺	Alkaloids	生物碱	Phenolamine	酚胺	C14H22N2O3	2	-	3.78271e+06	1.75342e+06	3.43478e+06	1.02356e+06	716125	834785	1.70644	0.0737485	0.800834	3.48457	1.80098	up
Wcgp005256	3-hydroxy-6-(2-hydroxyethyl)-7-(hydroxymethyl)-5-methyl-2-methylidene-3H-inden-1-one	3-hydroxy-6-(2-hydroxyethyl)-7-(hydroxymethyl)-5-methyl-2-methylidene-3H-inden-1-one	Others	其它类	Others	其它	C14H16O4	3	-	2.27535e+06	4.21364e+06	1.09098e+06	525484	1.02371e+06	527756	1.4927	0.177886	0.800834	3.64957	1.86772	up
Waqkp01044	3-Methoxytyrosine	3-甲氧基酪氨酸	Amino acids and derivatives	氨基酸及其衍生物	Amino acids and derivatives	氨基酸及其衍生物	C10H13NO4	3	7636-26-2	706369	535505	721497	933216	773272	731772	1.28052	0.138178	0.800834	0.805234	-0.31252	insig
Zbkp006565	Cannabisin E	大麻素E	Alkaloids	生物碱	Alkaloids	生物碱	C36H38N2O9	1	-	1.33248e+06	787321	998102	2.53236e+06	2.65734e+06	3.25137e+06	1.79102	0.00403425	0.642704	0.369373	-1.43685	down
Wasdp07324	8-hydroxy-4a,8-dimethyl-5,6,7,8a-tetrahydro-1H-naphthalen-2-one	8-羟基-4a,8-二甲基-5,6,7,8a-四氢-1H-2-萘酮	Terpenoids	萜类	Monoterpenoids	倍萜	C12H18O2	1	-	1.80777e+06	753005	1.09539e+06	961677	648368	846446	0.956572	0.326284	0.811504	1.48837	0.57373	insig
MWS04412	N(6),N(6)-Dimethyl-L-lysine	N(6),N(6)-二甲基-L-赖氨酸	Amino acids and derivatives	氨基酸及其衍生物	Amino acids and derivatives	氨基酸及其衍生物	C8H18N2O2	2	2259-86-1	507411	2.10834e+06	467160	591297	3.39765e+06	3.39981e+06	0.921746	0.270903	0.811504	0.417243	-1.26104	insig
mws4532g	D-Ornithine	D-鸟氨酸	Amino acids and derivatives	氨基酸及其衍生物	Amino acids and derivatives	氨基酸及其衍生物	C5H12N2O2	2	348-66-3	1.21717e+07	3.1071e+07	1.27559e+07	4.40494e+07	1.32233e+08	9.87152e+07	1.6297	0.0974705	0.800834	0.203633	-2.29596	down
Zmpp001726	Epinephrine	肾上腺素	Alkaloids	生物碱	Alkaloids	生物碱	C9H13NO3	1	51-43-4	612365	447170	412169	835561	255204	221406	0.588129	0.819214	0.937421	1.12158	0.165531	insig
Lmxp006440	2-Palmitoylglycerol*	2-棕榈酸单甘油酯*	Lipids	脂质	Glycerol ester	甘油酯	C19H38O4	1	23470-00-0	124477	67130.7	128558	74665.5	115151	111144	0.0980649	0.802072	0.927825	1.06382	0.0892477	insig
Lcfp031603	N5-(4-Methoxybenzyl)glutamine	N5-(4-甲氧基苄基)谷氨酰胺	Amino acids and derivatives	氨基酸及其衍生物	Amino acids and derivatives	氨基酸及其衍生物	C13H18N2O4	1	-	2.20325e+06	592095	921565	3.21709e+06	1.4929e+06	991519	0.801015	0.475994	0.815855	0.651918	-0.617238	insig
WaXYp02237	glutamyl-tyramine	谷氨酰酪氨酸	Amino acids and derivatives	氨基酸及其衍生物	Amino acids and derivatives	氨基酸及其衍生物	C13H18O4N2	1	-	2.20325e+06	592095	921565	3.21709e+06	1.4929e+06	991519	0.801015	0.475994	0.815855	0.651918	-0.617238	insig
MWS201481	Met-Met	L-蛋氨酸-L-蛋氨酸	Amino acids and derivatives	氨基酸及其衍生物	Amino acids and derivatives	氨基酸及其衍生物	C10H20N2O3S2	3	7349-78-2	66095	28621.3	45434.7	53605.6	51050.7	23201.4	0.197755	0.792601	0.923669	1.09615	0.132442	insig
pme1313	N'-Formylkynurenine	N'-甲酰基犬尿氨酸	Amino acids and derivatives	氨基酸及其衍生物	Amino acids and derivatives	氨基酸及其衍生物	C11H12N2O4	3	1022-31-7	1.45222e+06	1.25144e+06	1.20639e+06	929449	452727	1.31064e+06	1.12891	0.239005	0.804478	1.45203	0.538068	insig
Wasdp09316	Isopetasol	Isopetasol	Terpenoids	萜类	Sesquiterpenoids	倍半萜	C15H22O2	1	469-67-0	357727	157058	127065	196440	169346	314779	0.350912	0.888154	0.963841	0.943111	-0.0845003	insig
Wbsp000191	3,7,11-trimethyl-2-oxa-6,10,13-triazatricyclo[7.3.1.05,13]tridecane	3,7,11-三甲基-2-氧代-6,10,13-三氮杂三环[7.3.1.05,13]十三烷	Alkaloids	生物碱	Alkaloids	生物碱	C12H23N3O	2	-	508945	741788	544485	489740	526871	592584	0.718752	0.493279	0.820277	1.1156	0.157821	insig
MWS201478	Phe-Ser	L-苯丙氨酸-L-丝氨酸	Amino acids and derivatives	氨基酸及其衍生物	Amino acids and derivatives	氨基酸及其衍生物	C12H16N2O4	1	16053-39-7	2.33633e+06	686562	1.31049e+06	1.34092e+06	972291	583963	0.63599	0.43609	0.811504	1.49573	0.580851	insig
MWS20672	Glu-Phe-Ala	谷氨酰-苯丙氨酸-丙氨酸	Amino acids and derivatives	氨基酸及其衍生物	Amino acids and derivatives	氨基酸及其衍生物	C17H23N3O6	3	-	228906	178744	175566	150422	150739	159364	1.45636	0.137866	0.800834	1.26641	0.34075	insig
Lcfp006237	GrossamideK	克罗酰胺K	Alkaloids	生物碱	Phenolamine	酚胺	C28H29NO7	1	-	1.60235e+07	6.20087e+06	6.22189e+06	1.85866e+07	2.26857e+07	2.27511e+07	1.568	0.0520872	0.800834	0.444309	-1.17036	down
Layp000971	Hydroxymenisdaurin D	Hydroxymenisdaurin D	Alkaloids	生物碱	Alkaloids	生物碱	C14H21NO8	3	-	5.75355e+06	7.12011e+06	7.3448e+06	7.96785e+06	5.3226e+06	2.93439e+06	0.828408	0.462386	0.813377	1.24614	0.317469	insig
pme0490	Nicotinic acid (Vitamin B3)	烟酸 (维生素 B3)	Others	其它类	Vitamin	维生素	C6H5NO2	2	59-67-6	2.12162e+06	1.84198e+06	1.84151e+06	2.13728e+06	1.75322e+06	1.40179e+06	0.670834	0.519098	0.823229	1.0969	0.133435	insig
WaXYp00950	Serotonin 5-O-glucoside	羟色胺 5-O-葡萄糖苷	Alkaloids	生物碱	Plumerane	吲哚类生物碱	C16H22N2O6	2	-	1.1425e+06	970480	1.28322e+06	1.20434e+06	1.59975e+06	1.40573e+06	1.30675	0.139773	0.800834	0.806732	-0.309838	insig
MWS201445	Val-Pro	L-缬氨酸-L-脯氨酸	Amino acids and derivatives	氨基酸及其衍生物	Amino acids and derivatives	氨基酸及其衍生物	C10H18N2O3	1	20488-27-1	2.85409e+06	1.5604e+06	1.9072e+06	2.00178e+06	1.14185e+06	1.72622e+06	0.856356	0.362896	0.811504	1.29813	0.376437	insig
MWS4354	N6-methyladenosine	N6-甲基腺苷	Nucleotides and derivatives	核苷酸及其衍生物	Nucleotides and derivatives	核苷酸及其衍生物	C11H15N5O4	2	1867-73-8	729398	263605	422330	423570	224223	326987	0.758973	0.402761	0.811504	1.45195	0.537993	insig
pmb1096	Indole	吲哚	Alkaloids	生物碱	Plumerane	吲哚类生物碱	C8H7N	2	120-72-9	5.85498e+07	7.13578e+07	5.30742e+07	3.5832e+07	3.10732e+07	5.34335e+07	1.46574	0.0774386	0.800834	1.52056	0.604598	insig
Zken00392	1-(9Z-octadecenoyl)-sn-glycero-3-phosphocholine	1-(9Z-十八烯酰基)-sn-glycero-3-phosphocholine	Lipids	脂质	LPC	溶血磷脂酰胆碱	C26H52NO7P	1	-	3.46283e+06	880424	428869	1.07845e+06	1.038e+06	447225	0.372411	0.520016	0.823229	1.86144	0.896418	insig
pma0461	14,15-Dehydrocrepenynic acid	14,15-脱氢还阳参油酸	Lipids	脂质	Free fatty acids	游离脂肪酸	C18H28O2	3	4154-44-3	2.51084e+07	9.81471e+06	1.13587e+07	6.45593e+06	1.34379e+07	2.09871e+07	0.253889	0.793387	0.923898	1.13211	0.179018	insig
pme3961	2'-Deoxyadenosine*	2'-脱氧腺苷*	Nucleotides and derivatives	核苷酸及其衍生物	Nucleotides and derivatives	核苷酸及其衍生物	C10H13N5O3	1	958-09-8	738137	182907	253146	762182	162129	251233	0.0283315	0.998677	0.998751	0.998848	-0.00166238	insig
Lahp002608	3,5-Dihydro-2H-Furo[3,2-C]Quinolin-4-One*	3,5-二氢-2H-呋喃[3,2-C]喹啉-4-酮*	Alkaloids	生物碱	Quinoline alkaloids	喹啉类生物碱	C11H9NO2	1	-	1.09381e+06	1.54198e+06	1.21449e+06	748494	562600	1.1207e+06	1.42528	0.0920469	0.800834	1.5833	0.662939	insig
Hmgp002327	3-amino-2-naphthoic acid*	3-氨基-2-萘甲酸*	Alkaloids	生物碱	Alkaloids	生物碱	C11H9NO2	1	-	1.09381e+06	1.54198e+06	1.21449e+06	748494	562600	1.1207e+06	1.42528	0.0920469	0.800834	1.5833	0.662939	insig
Lcsp000522	Prolylproline	脯氨酰脯氨酸	Amino acids and derivatives	氨基酸及其衍生物	Amino acids and derivatives	氨基酸及其衍生物	C10H16N2O3	3	20488-28-2	422944	237624	247779	182908	168445	224463	1.32702	0.200736	0.800834	1.57749	0.657635	insig
Zbdp011094	Ovalitenone	椭圆叶崖豆藤酮	Flavonoids	黄酮	Chalcones	查耳酮	C19H14O6	3	-	1.03565e+06	990486	925074	669422	1.15845e+06	1.22672e+06	0.025621	0.863673	0.956414	0.966154	-0.0496747	insig
Zbkp004942	Dodecanamide	十二酰胺	Alkaloids	生物碱	Alkaloids	生物碱	C12H25NO	1	-	463406	629573	697592	188117	534415	544283	0.951988	0.283612	0.811504	1.41344	0.499213	insig
pme2801	7-Methylxanthine	7-甲基黄嘌呤	Nucleotides and derivatives	核苷酸及其衍生物	Nucleotides and derivatives	核苷酸及其衍生物	C6H6N4O2	3	552-62-5	276602	343856	90358.2	76638.3	254337	176678	0.477575	0.506047	0.823229	1.4002	0.485632	insig
MWSmce056	DL-Tryptophan	DL-色氨酸	Amino acids and derivatives	氨基酸及其衍生物	Amino acids and derivatives	氨基酸及其衍生物	C11H12N2O2	1	54-12-6	3.14829e+06	4.7238e+06	3.17958e+06	2.07494e+06	1.61065e+06	2.69478e+06	1.55635	0.0757435	0.800834	1.73214	0.792554	insig
Lhrp111729	Macranthoin G	灰毡毛忍冬素G	Lignans and Coumarins	木脂素和香豆素	Lignans	木脂素	C26H26O12	3	-	457703	233254	285626	231986	393598	766483	0.635764	0.485693	0.817426	0.701534	-0.511416	insig
Lmcp002302	N6-(2-Hydroxyethyl)adenosine*	N6-(2-羟乙基)腺苷*	Nucleotides and derivatives	核苷酸及其衍生物	Nucleotides and derivatives	核苷酸及其衍生物	C12H17N5O5	3	4338-48-1	1.21224e+06	529571	362834	836940	258957	718408	0.240545	0.775275	0.915933	1.16003	0.214157	insig
Sasp007990	Myristoyl Ethanolamide	肉豆蔻酰乙酰胺	Lipids	脂质	Sphingolipids	鞘脂	C16H33NO2	1	142-58-5	142995	84252.2	128576	219421	78968	79645.7	0.0915694	0.893019	0.965446	0.941245	-0.0873578	insig
Wcdp010180	9,11,13,15-Octadecatetraenal	9,11,13,15-十八碳四烯醛	Others	其它类	Aldehyde compounds	醛类化合物	C18H28O	1	148408-16-6	8.25343e+06	3.67824e+06	2.47024e+06	4.32462e+06	2.5519e+06	3.77442e+06	0.429095	0.557094	0.830504	1.35217	0.435279	insig
Qmyp101334	JiangxiBaiyingsu I	江西白英素I	Terpenoids	萜类	Sesquiterpenoids	倍半萜	C18H28O3	3	-	1.70038e+06	953785	1.18447e+06	509902	762565	1.2299e+06	1.11211	0.218442	0.800834	1.534	0.617298	insig
MWS201432	Met-Tyr	L-蛋氨酸-L-酪氨酸	Amino acids and derivatives	氨基酸及其衍生物	Amino acids and derivatives	氨基酸及其衍生物	C14H20N2O4S	3	13589-04-3	74846.1	41948.3	52104.3	41837.2	39320	17495.3	1.1993	0.136162	0.800834	1.71206	0.77573	insig
Wagp006039	2-Hexylphosphoric Acid	2-己基膦酸	Others	其它类	Others	其它	C6H15O4P	3	-	346541	263644	315203	379344	278595	309601	0.336665	0.733462	0.899685	0.956435	-0.0642617	insig
Wcfp008029	Dihydrosphingosine	二氢鞘胺醇	Lipids	脂质	Sphingolipids	鞘脂	C18H39NO2	1	764-22-7	194286	84271.9	81870	140893	113740	126012	0.47981	0.874045	0.957933	0.946886	-0.0787368	insig
Lcsp002946	Dihydrozeatin-O-glucoside riboside	双氢玉米核苷-O-糖苷	Alkaloids	生物碱	Alkaloids	生物碱	C21H33N5O10	3	62512-95-2	260260	221898	284057	264347	381731	278154	1.0765	0.293982	0.811504	0.82903	-0.270505	insig
Hmbp002498	Scopoletin-7-O-xylosyl(1→6)glucoside(Fabiatrin)	东莨菪内酯-7-O-木糖基(1→6)葡糖苷(法筚枝苷)	Lignans and Coumarins	木脂素和香豆素	Coumarins	香豆素	C21H26O13	3	18309-73-4	269740	231129	226292	510668	605467	550226	1.85812	0.00219444	0.642704	0.436376	-1.19636	down
Zmdp001663	γ-Glu-Met	γ-谷氨酰-甲硫氨酸	Amino acids and derivatives	氨基酸及其衍生物	Amino acids and derivatives	氨基酸及其衍生物	C10H18N2O5S	2	17663-87-5	969427	682791	286567	558215	491780	865337	0.189878	0.974776	0.993293	1.01224	0.0175583	insig
Lmsp010763	Monolinolenin*	单亚麻酸甘油酸*	Lipids	脂质	Glycerol ester	甘油酯	C21H36O4	1	75685-85-7	3.96705e+07	1.60862e+07	1.36067e+07	1.66834e+07	1.28226e+07	1.63451e+07	0.716785	0.445559	0.811504	1.5128	0.597217	insig
Lcsp002225	L-Glutaminyl-L-tryptophan	谷氨酰胺-色氨酸	Amino acids and derivatives	氨基酸及其衍生物	Amino acids and derivatives	氨基酸及其衍生物	C16H20N4O4	3	66851-83-0	309610	249465	155188	168835	133591	184891	1.14314	0.228744	0.800834	1.46571	0.551596	insig
Lcsp001414	Ile-Val-Gly	L-异亮氨酸-L-缬氨酸-L-甘氨酸	Amino acids and derivatives	氨基酸及其衍生物	Amino acids and derivatives	氨基酸及其衍生物	C13H25N3O4	3	-	806848	191480	363897	334382	270289	204403	0.671979	0.421283	0.811504	1.68368	0.751621	insig
pmb0981	Adenosine 5'-monophosphate	腺苷-5'-单磷酸	Nucleotides and derivatives	核苷酸及其衍生物	Nucleotides and derivatives	核苷酸及其衍生物	C10H14N5O7P	3	61-19-8	2.42735e+06	7.20531e+06	6.34359e+06	7.6077e+06	1.51989e+07	9.76424e+06	1.28249	0.120764	0.800834	0.490508	-1.02765	down
mws0572	5-Methylcytosine	5-甲基胞嘧啶	Nucleotides and derivatives	核苷酸及其衍生物	Nucleotides and derivatives	核苷酸及其衍生物	C5H7N3O	3	554-01-8	1.0264e+06	281197	510553	757841	346426	293857	0.375114	0.628767	0.857971	1.30042	0.378981	insig
Lmgp000659	2-Phenylacetamide*	2-苯乙酰胺*	Alkaloids	生物碱	Alkaloids	生物碱	C8H9NO	2	103-81-1	1.07122e+07	2.20146e+07	2.8992e+07	1.86656e+07	1.62621e+07	1.97932e+07	0.197168	0.706545	0.888415	1.12788	0.17362	insig
HJKP000649	N-benzylformamide*	正苄基甲酰胺*	Alkaloids	生物碱	Alkaloids	生物碱	C8H9NO	2	6343-54-0	1.07122e+07	2.20146e+07	2.8992e+07	1.86656e+07	1.62621e+07	1.97932e+07	0.197168	0.706545	0.888415	1.12788	0.17362	insig
Wbsp004755	Methyl Hydroxycinnamate	羟基肉桂酸甲酯	Phenolic acids	酚酸类	Phenolic acids	酚酸类	C10H10O3	1	80540-55-2	2.56515e+06	3.36304e+06	2.05663e+06	1.42671e+06	1.76494e+06	1.94542e+06	1.47974	0.115782	0.800834	1.55435	0.636314	insig
Yalp008047	Methyl 12-phenyldodecanoate	12-苯基十二酸甲酯	Lipids	脂质	Free fatty acids	游离脂肪酸	C19H30O2	1	38795-65-2	7.93576e+06	4.55392e+06	4.26468e+06	3.88847e+06	6.01291e+06	5.23477e+06	0.235015	0.712375	0.891046	1.10691	0.146538	insig
mws1383	Lumichrome	7,8-二甲基咯嗪	Alkaloids	生物碱	Alkaloids	生物碱	C12H10N4O2	3	1086-80-2	667967	433625	938514	918760	260983	427705	0.683692	0.590979	0.844833	1.26916	0.343873	insig
Wccp011838	Octadec-8-enamide*	十八碳-8-烯酰胺*	Alkaloids	生物碱	Alkaloids	生物碱	C18H35NO	1	-	2.41614e+06	2.11464e+06	5.75967e+06	1.56188e+06	2.17981e+06	2.25662e+06	1.0452	0.344834	0.811504	1.71556	0.778677	insig
Zahp013600	Octadec-2-enamide*	十八碳-2-烯酰胺*	Alkaloids	生物碱	Alkaloids	生物碱	C18H35NO	1	-	2.41614e+06	2.11464e+06	5.75967e+06	1.56188e+06	2.17981e+06	2.25662e+06	1.0452	0.344834	0.811504	1.71556	0.778677	insig
Lcfp121148	2-aminohexadec-4-ene-1,3-diol	2-氨基十六碳-4-烯-1,3-二醇	Lipids	脂质	Sphingolipids	鞘脂	C16H33NO2	2	-	1.70481e+06	1.92812e+06	2.13062e+06	2.0128e+06	2.08327e+06	1.85166e+06	0.404626	0.691066	0.887653	0.969032	-0.0453841	insig
MWS5164	N,N'-Dimethylarginine;SDMA*	N,N'-二甲基精氨酸*	Amino acids and derivatives	氨基酸及其衍生物	Amino acids and derivatives	氨基酸及其衍生物	C8H18N4O2	2	30344-00-4	6.14056e+06	1.21706e+07	6.92789e+06	7.70046e+06	2.30916e+07	2.28305e+07	1.17854	0.195884	0.800834	0.470679	-1.08719	down
MWSmce331	L-Azetidine-2-carboxylic acid	L-吖啶-2-羧酸	Alkaloids	生物碱	Alkaloids	生物碱	C4H7NO2	1	2133-34-8	2.88214e+06	4.17887e+06	1.98487e+06	2.27527e+06	5.79222e+06	1.59147e+07	0.95625	0.347106	0.811504	0.377192	-1.40663	insig
mws5042	L-Glycyl-L-phenylalanine*	L-甘氨酰-L-苯丙氨酸*	Amino acids and derivatives	氨基酸及其衍生物	Amino acids and derivatives	氨基酸及其衍生物	C11H14N2O3	1	721-66-4	1.21784e+07	6.63258e+06	5.94553e+06	7.57904e+06	9.06563e+06	1.08816e+07	0.586376	0.702995	0.887957	0.899379	-0.152999	insig
Lcsp002477	Gly-Val-Leu	甘氨酸-缬氨酸-亮氨酸	Amino acids and derivatives	氨基酸及其衍生物	Amino acids and derivatives	氨基酸及其衍生物	C13H25N3O4	2	-	1.09348e+06	440965	335905	321330	375226	634382	0.507364	0.539021	0.823229	1.40529	0.490864	insig
Walp013004	Glycidyl Linoleate*	亚油酸缩水甘油酯*	Lipids	脂质	Glycerol ester	甘油酯	C21H36O3	1	24305-63-3	979291	446844	449696	753485	416923	775303	0.218977	0.918455	0.976101	0.964085	-0.0527671	insig
Lcsp001899	Gly-Phe-Glu	甘氨酸-苯丙氨酸-谷氨酸	Amino acids and derivatives	氨基酸及其衍生物	Amino acids and derivatives	氨基酸及其衍生物	C16H21N3O6	3	-	243378	91559.7	129614	164093	82950.7	200141	0.0349724	0.92469	0.977104	1.03884	0.0549694	insig
mws0289	LysoPE 18:1*	溶血磷脂酰乙醇胺 18:1*	Lipids	脂质	LPE	溶血磷脂酰乙醇胺	C23H46NO7P	3	89576-29-4	9.27082e+06	4.39182e+06	2.91925e+06	7.30117e+06	6.44849e+06	5.55372e+06	0.713356	0.687593	0.887285	0.859015	-0.219245	insig
MWS201458	Phe-Ile	L-苯丙氨酸-L-异亮氨酸	Amino acids and derivatives	氨基酸及其衍生物	Amino acids and derivatives	氨基酸及其衍生物	C15H22N2O3	3	22951-94-6	1.21604e+06	554727	722564	884756	771386	351377	0.51654	0.563143	0.833293	1.242	0.31266	insig
Cmsp002787	3,4'-Dihydroxy-3',5'-dimethoxypropiophenone	3,4'-二羟基-3',5'-二甲氧基苯丙酮	Others	其它类	Ketone compounds	酮类化合物	C11H14O5	2	136196-47-9	4.73182e+06	8.79732e+06	1.79857e+06	5.02005e+06	961693	645627	1.0635	0.312793	0.811504	2.31279	1.20963	up
MWSmce542	1-Methyltryptophan	1-甲基色氨酸	Amino acids and derivatives	氨基酸及其衍生物	Amino acids and derivatives	氨基酸及其衍生物	C12H14N2O2	3	21339-55-9	453089	333824	421265	366519	384806	468212	0.120196	0.940284	0.982687	0.990686	-0.0135007	insig
Zmsp009001	2-hydroxy-3-{[3,4,5-trihydroxy-6-({[3,4,5-trihydroxy-6-(hydroxymethyl)oxan-2-yl]oxy}methyl)oxan-2-yl]oxy}propyl octadeca-9,12-dienoate	2-hydroxy-3-{[3,4,5-trihydroxy-6-({[3,4,5-trihydroxy-6-(hydroxymethyl)oxan-2-yl]oxy}methyl)oxan-2-yl]oxy}propyl octadeca-9,12-dienoate	Others	其它类	Others	其它	C33H58O14	3	-	460763	188399	144013	330875	555183	314072	1.07691	0.345006	0.811504	0.660907	-0.59748	insig
MWS1777	3-Chloroaniline	3-氯苯胺	Alkaloids	生物碱	Alkaloids	生物碱	C6H6ClN	1	108-42-9	2.72799e+07	3.23719e+07	3.13664e+07	2.81624e+07	2.91319e+07	3.13725e+07	0.427434	0.693916	0.887657	1.02652	0.0377602	insig
Wbmp002283	Α-hydroxyquinoline	Α-羟基喹啉	Alkaloids	生物碱	Alkaloids	生物碱	C9H7NO	1	-	957027	1.22428e+06	834633	568216	407123	750441	1.54747	0.0484712	0.800834	1.74758	0.805361	insig
pme1173	Allopurinol	别嘌呤醇	Nucleotides and derivatives	核苷酸及其衍生物	Nucleotides and derivatives	核苷酸及其衍生物	C5H4N4O	3	315-30-0	751607	462525	614858	1.15118e+06	606595	440800	0.377663	0.635039	0.861374	0.831896	-0.265525	insig
MWSmce689	Methyl linolenate	亚麻酸甲酯	Lipids	脂质	Free fatty acids	游离脂肪酸	C19H32O2	1	301-00-8	8.55343e+06	4.13378e+06	4.00537e+06	4.28081e+06	8.98076e+06	1.00832e+07	0.828996	0.395516	0.811504	0.715047	-0.48389	insig
pme0021	L-Phenylalanine	L-苯丙氨酸	Amino acids and derivatives	氨基酸及其衍生物	Amino acids and derivatives	氨基酸及其衍生物	C9H11NO2	1	63-91-2	7.89222e+06	1.6088e+07	2.17641e+07	9.57221e+06	1.12467e+07	2.18499e+07	0.184482	0.862864	0.955941	1.07208	0.100411	insig
Wcfp001236	Leucol	里白醇	Others	其它类	Others	其它	C9H7N	1	91-22-5	2.71238e+07	9.51337e+07	2.17102e+07	1.00078e+08	1.35631e+08	9.41732e+07	1.37216	0.102052	0.800834	0.436421	-1.19621	down
Walbp00988	Pyridoxal Glucoside	吡哆醛葡萄糖苷	Alkaloids	生物碱	Pyridine alkaloids	吡啶类生物碱	C14H19NO8	2	-	166974	162945	103151	239547	29426.1	72748.3	0.799609	0.68845	0.887365	1.26732	0.341781	insig
Lahp001956	Pyran[3,4-b]indole-2-ketone	吡喃[3,4-b]吲哚-2-酮	Alkaloids	生物碱	Plumerane	吲哚类生物碱	C11H9O2N	1	-	1.27857e+06	1.51003e+06	1.02552e+06	749244	508623	1.03354e+06	1.44562	0.0701408	0.800834	1.66453	0.735115	insig
Smcp001137	naphthisoxazol A*	naphthisoxazol A*	Alkaloids	生物碱	Alkaloids	生物碱	C11H9NO2	1	-	1.27857e+06	1.51003e+06	1.02552e+06	749244	508623	1.03354e+06	1.44562	0.0701408	0.800834	1.66453	0.735115	insig
Hmmp001310	3-Indoleacrylic acid*	3-吲哚丙烯酸*	Alkaloids	生物碱	Plumerane	吲哚类生物碱	C11H9NO2	1	1204-06-4	1.27857e+06	1.51003e+06	1.02552e+06	749244	508623	1.03354e+06	1.44562	0.0701408	0.800834	1.66453	0.735115	insig
Zjrp083011	panaxytriol	人参三醇	Lipids	脂质	Free fatty acids	游离脂肪酸	C17H26O3	2	87005-03-6	2.01177e+06	915602	577960	924592	895010	1.15566e+06	0.0462072	0.724833	0.894794	1.17816	0.236533	insig
pmf0440	4-MethoxycinnaMaldehyde	4-甲氧基肉桂醛	Others	其它类	Aldehyde compounds	醛类化合物	C10H10O2	3	1963-36-6	814732	1.03954e+06	936504	849059	827491	971309	0.591089	0.582448	0.840758	1.05398	0.0758423	insig
Zmmp003443	γ-Glu-Trp	γ-谷氨酰-色氨酸	Amino acids and derivatives	氨基酸及其衍生物	Amino acids and derivatives	氨基酸及其衍生物	C16H19N3O5	1	66471-20-3	3.45261e+07	6.66319e+07	3.37333e+07	2.15451e+07	1.4378e+07	1.91652e+07	1.64299	0.128736	0.800834	2.44864	1.29198	up
Lcsp001096	Ser-Ile-Asn	丝氨酰-异亮氨酰-天冬酰胺	Amino acids and derivatives	氨基酸及其衍生物	Amino acids and derivatives	氨基酸及其衍生物	C13H24N4O6	2	-	141233	80801.7	99641.2	118806	52894.5	139446	0.250672	0.917628	0.976101	1.03384	0.048015	insig
MWSmce356	L-Canavanine sulfate	L-刀豆氨酸硫酸盐	Amino acids and derivatives	氨基酸及其衍生物	Amino acids and derivatives	氨基酸及其衍生物	C5H14N4O7S	3	2219-31-0	3.74375e+06	1.60911e+06	1.01636e+06	4.08354e+06	384412	634798	0.653049	0.787473	0.922627	1.24819	0.31984	insig
MWS201476	Ala-His	L-丙氨酸-L-组氨酸	Amino acids and derivatives	氨基酸及其衍生物	Amino acids and derivatives	氨基酸及其衍生物	C9H14N4O3	3	3253-17-6	382972	287101	319906	218605	111616	195105	1.5675	0.0234278	0.741816	1.8845	0.914185	insig
Wbsp000037	1-[3-(4-methyl-6-oxocyclohex-1-en-1-yl)propyl]pyrrolidin-2-one	1-[3-(4-甲基-6-氧环己-1-烯-1-基)丙基]吡咯烷-2-酮	Others	其它类	Ketone compounds	酮类化合物	C14H21NO2	3	-	543918	1.10707e+06	657779	617779	543818	699511	0.738384	0.480125	0.816073	1.24053	0.310962	insig
pme0170	N-Acetyl-L-Arginine	N-乙酰-L-精氨酸	Amino acids and derivatives	氨基酸及其衍生物	Amino acids and derivatives	氨基酸及其衍生物	C8H16N4O3	3	155-84-0	798438	930697	810748	1.01729e+06	2.88179e+06	2.13109e+06	1.47627	0.164005	0.800834	0.421196	-1.24744	down
mws0260	L-Arginine	L-精氨酸	Amino acids and derivatives	氨基酸及其衍生物	Amino acids and derivatives	氨基酸及其衍生物	C6H14N4O2	1	74-79-3	1.10259e+06	3.0088e+06	1.22816e+06	1.64944e+06	8.24815e+06	8.19225e+06	1.23709	0.185196	0.800834	0.295169	-1.76039	down
mws0120	Choline Alfoscerate	甘磷酸胆碱 GPC	Lipids	脂质	PC	磷脂酰胆碱	C8H20NO6P	1	28319-77-9	8.29641e+06	2.31857e+07	7.4422e+06	1.2854e+07	3.37993e+07	2.58723e+07	1.10836	0.234368	0.802094	0.536698	-0.897816	insig
Zmmp000606	4-hydroxy-L-Isoleucine	4-羟基异亮氨酸	Amino acids and derivatives	氨基酸及其衍生物	Amino acids and derivatives	氨基酸及其衍生物	C6H13NO3	3	1219387-79-7	1.84772e+07	1.99197e+07	2.40757e+07	1.5849e+07	9.78228e+06	1.0096e+07	1.6225	0.0272977	0.774157	1.7486	0.806199	insig
pmb0382	O-Feruloyl 4-hydroxycoumarin	阿魏酰 4-羟基香豆素	Lignans and Coumarins	木脂素和香豆素	Coumarins	香豆素	C19H14O6	2	-	6.39198e+06	7.281e+06	3.17957e+06	7.98972e+06	4.31982e+06	3.8813e+06	0.0916319	0.908512	0.971896	1.04087	0.0577885	insig
pme1109	Guanine	鸟嘌呤	Nucleotides and derivatives	核苷酸及其衍生物	Nucleotides and derivatives	核苷酸及其衍生物	C5H5N5O	1	73-40-5	1.65767e+07	7.80957e+06	1.09271e+07	1.49703e+07	6.79916e+06	8.1965e+06	0.47405	0.646361	0.863422	1.17845	0.236889	insig
MWS201448	Pro-Gln	L-脯氨酸-L-谷氨酰胺	Amino acids and derivatives	氨基酸及其衍生物	Amino acids and derivatives	氨基酸及其衍生物	C10H17N3O4	3	18668-08-1	79709.2	221212	179923	130047	99091.6	117974	0.735163	0.400576	0.811504	1.38527	0.470164	insig
Lcsp003035	H-Leu-Trp-OH	H-亮氨酸-色氨酸-OH	Amino acids and derivatives	氨基酸及其衍生物	Amino acids and derivatives	氨基酸及其衍生物	C17H23N3O3	1	5156-22-9	355526	74947.6	152266	65951.7	109027	164055	0.641066	0.439065	0.811504	1.71882	0.781421	insig
Wcdp005264	Tetradecasphinganine	十四碳二氢鞘氨醇	Others	其它类	Others	其它	C14H31NO2	1	-	914516	909710	972304	961156	770048	724471	1.15742	0.253941	0.811504	1.1388	0.187518	insig
pme1266	3-Methylxanthine	3-甲基黄嘌呤	Nucleotides and derivatives	核苷酸及其衍生物	Nucleotides and derivatives	核苷酸及其衍生物	C6H6N4O2	3	1076-22-8	617840	1.12133e+06	329129	376837	607523	615442	0.382802	0.577367	0.840441	1.29285	0.370555	insig
pmc0960	LysoPC 20:4	溶血磷脂酰胆碱 20:4	Lipids	脂质	LPC	溶血磷脂酰胆碱	C28H50NO7P	3	-	8.54896e+06	2.56059e+06	1.99737e+06	1.22147e+06	2.73166e+06	4.63157e+06	0.483711	0.563994	0.833293	1.52678	0.61049	insig
Lajp012572	cis-Dehydroosthol	顺式-脱氢蛇床子素	Lignans and Coumarins	木脂素和香豆素	Coumarins	香豆素	C15H14O3	3	109741-40-4	1.60997e+06	509698	455807	711906	501939	634780	0.321684	0.587028	0.84246	1.39319	0.478388	insig
pme1936	Creatinine	肌酸酐	Alkaloids	生物碱	Alkaloids	生物碱	C4H7N3O	3	60-27-5	803761	938993	810436	827110	752766	729052	1.19119	0.209237	0.800834	1.10579	0.145078	insig
MWS201411	Lys-Asn	L-赖氨酸-L-天冬酰胺	Amino acids and derivatives	氨基酸及其衍生物	Amino acids and derivatives	氨基酸及其衍生物	C10H20N4O4	3	19908-06-6	205331	268601	157200	243127	236568	287786	0.997573	0.298223	0.811504	0.822342	-0.282189	insig
NK10251888	NG,NG-Dimethyl-L-arginine*	NG,NG-二甲基-L-精氨酸*	Amino acids and derivatives	氨基酸及其衍生物	Amino acids and derivatives	氨基酸及其衍生物	C8H18N4O2	2	30315-93-6	6.31717e+06	1.15645e+07	6.43377e+06	7.84094e+06	2.35151e+07	2.30987e+07	1.24146	0.182419	0.800834	0.446525	-1.16319	down
pme3017	2-Aminoisobutyric acid	2-氨基异丁酸	Organic acids	有机酸	Organic acids	有机酸	C4H9NO2	2	62-57-7	2.94491e+07	2.38275e+07	2.78158e+07	2.78432e+07	1.94545e+07	2.16525e+07	1.06077	0.260443	0.811504	1.1761	0.234011	insig
Zkep143812	6-Deoxy-6-sulfoglucono-1,5-lactone	6-脱氧-6-磺基-D-葡萄糖基-1,5-内酯	Others	其它类	Lactones	内酯类化合物	C6H10O8S	1	-	3.72925e+06	2.92919e+06	2.63959e+06	2.96592e+06	1.70461e+06	2.65313e+06	1.02653	0.259912	0.811504	1.26959	0.34436	insig
pmp001287	N-Benzylmethylene isomethylamine	N-苯亚甲基异甲胺	Alkaloids	生物碱	Alkaloids	生物碱	C8H9N	1	-	366671	817191	905729	477264	520321	1.08992e+06	0.0643457	0.997984	0.998751	1.001	0.0014426	insig
mws0043	Nobiletin (5,6,7,8,3',4'-Hexamethoxyflavone)	川陈皮素 (5,6,7,8,3',4'-六甲氧基黄酮)	Flavonoids	黄酮	Flavones	黄酮	C21H22O8	3	478-01-3	14539.2	20096.7	21490	28374.1	20141.8	18687.9	0.79828	0.379322	0.811504	0.83516	-0.259875	insig
Lcsp001439	Pro-Leu-Glu	脯氨酰-亮氨酰-谷氨酸	Amino acids and derivatives	氨基酸及其衍生物	Amino acids and derivatives	氨基酸及其衍生物	C16H27N3O6	1	-	221252	102426	57299.2	97764.5	104647	120884	0.00809586	0.733263	0.899685	1.17842	0.236853	insig
MWSHC2054	Adenine	腺嘌呤	Nucleotides and derivatives	核苷酸及其衍生物	Nucleotides and derivatives	核苷酸及其衍生物	C5H5N5	1	73-24-5	174959	78304.2	101593	114437	100283	76571.2	0.460457	0.55265	0.828008	1.21822	0.28477	insig
Lmxp000939	Zarzissine	1H-咪唑并(4,5-D)哒嗪-2-胺	Alkaloids	生物碱	Alkaloids	生物碱	C5H5N5	3	160568-14-9	174959	78304.2	101593	114437	100283	76571.2	0.460457	0.55265	0.828008	1.21822	0.28477	insig
Zmdp001647	γ-Glu-Val	γ-谷氨酰-缬氨酸	Amino acids and derivatives	氨基酸及其衍生物	Amino acids and derivatives	氨基酸及其衍生物	C10H18N2O5	1	-	7.64985e+06	9.44611e+06	4.08789e+06	6.26299e+06	5.74792e+06	1.1871e+07	0.313646	0.739489	0.9031	0.887025	-0.172954	insig
MWS04447	Homoproline	高脯氨酸	Amino acids and derivatives	氨基酸及其衍生物	Amino acids and derivatives	氨基酸及其衍生物	C6H11NO2	2	56879-46-0	1.34409e+07	3.24748e+07	1.18031e+07	1.59156e+07	4.91974e+07	5.74513e+07	1.0672	0.22795	0.800834	0.470927	-1.08642	down
Lhjp111614	Methylasperuloside	甲基车叶草苷	Terpenoids	萜类	Monoterpenoids	倍萜	C19H24O11	2	-	470338	180155	272108	606093	157940	318534	0.184998	0.753179	0.907368	0.852235	-0.230676	insig
pme1184	2'-Deoxyguanosine	2'-脱氧鸟苷	Nucleotides and derivatives	核苷酸及其衍生物	Nucleotides and derivatives	核苷酸及其衍生物	C10H13N5O4	1	961-07-9	2.16383e+07	6.60245e+06	8.18479e+06	9.56221e+06	3.40651e+06	6.16702e+06	0.971297	0.352916	0.811504	1.90353	0.92868	insig
Zkep161098	2-Amino-4-methylvaleric acid	2-氨基-4-甲基戊酸	Others	其它类	Others	其它	C6H13NO2	1	-	2.06087e+07	1.74033e+07	1.67801e+07	2.65859e+07	3.05616e+07	3.24592e+07	1.78361	0.00741809	0.642704	0.611475	-0.709635	insig
Wmhp000055	2,5-Dimethoxybenzoquinone*	2,5-二甲氧基苯醌*	Quinones	醌类	Quinones	醌类	C8H8O4	1	3117-03-1	1.08414e+06	1.93999e+06	855877	349642	378227	495400	1.70479	0.112781	0.800834	3.17184	1.66532	up
Lmlp004754	Ehretioside B	2-(葡萄糖基氧基)-4-羟基苯乙腈	Alkaloids	生物碱	Alkaloids	生物碱	C14H17NO7	3	156368-84-2	228212	192339	225495	147892	227588	218927	0.553984	0.581937	0.840586	1.08687	0.120185	insig
Hamp011640	Hexadecanamide	十六碳酰胺	Alkaloids	生物碱	Alkaloids	生物碱	C16H33NO	1	629-54-9	1.11516e+06	1.27026e+06	1.59472e+06	948794	1.15621e+06	1.28035e+06	0.964865	0.319041	0.811504	1.17569	0.233513	insig
Smcp000882	N-benzoyl-2-aminoethyl-β-D-glucopyranoside	N-苯甲酰基-2-氨基乙基-β-D-吡喃葡萄糖苷	Alkaloids	生物碱	Alkaloids	生物碱	C15H21NO7	1	-	387239	365659	432532	1.15088e+06	757334	548992	1.57952	0.136568	0.800834	0.482431	-1.05161	down
Zbzp002804	N-Feruloylagmatine	N-阿魏酰胍丁胺	Alkaloids	生物碱	Phenolamine	酚胺	C15H22N4O3	1	-	1.23319e+07	3.59876e+06	2.61276e+07	2.06285e+07	1.13356e+06	672138	0.954698	0.520082	0.823229	1.87474	0.906687	insig
MWStz294	N-Feruloyltryptamine	N-阿魏酰色胺	Alkaloids	生物碱	Phenolamine	酚胺	C20H20N2O3	1	53905-13-8	2.70743e+06	1.12202e+06	3.40393e+07	2.91064e+06	298201	425293	1.14344	0.39856	0.811504	10.4203	3.38132	up
mws0018	Spermine	精胺	Alkaloids	生物碱	Alkaloids	生物碱	C10H26N4	3	71-44-3	1.37506e+06	1.44483e+06	2.12107e+06	1.1178e+06	971246	1.30785e+06	1.42932	0.15093	0.800834	1.45455	0.540576	insig
MWS201443	Ser-Lys	L-丝氨酸-L-赖氨酸	Amino acids and derivatives	氨基酸及其衍生物	Amino acids and derivatives	氨基酸及其衍生物	C9H19N3O4	3	22677-61-8	260100	212421	188518	165783	221730	398029	0.38209	0.61954	0.855272	0.841506	-0.248954	insig
Hmyp007081	Oxyphyllenone B	Oxyphyllenone B	Terpenoids	萜类	Sesquiterpenoids	倍半萜	C12H18O3	3	-	1.15327e+06	83129.4	939038	146168	105557	1.03501e+06	0.461358	0.543021	0.823229	1.69065	0.757582	insig
MWSslk051	Scopine	东莨菪醇	Alkaloids	生物碱	Tropan alkaloids	莨菪烷类生物碱	C8H13NO2	3	498-45-3	883853	835896	813861	795373	804842	740692	1.35282	0.0892695	0.800834	1.08232	0.114127	insig
mws0126	LysoPC 18:0	溶血磷脂酰胆碱 18:0	Lipids	脂质	LPC	溶血磷脂酰胆碱	C26H54NO7P	1	19420-57-6	3.06364e+06	2.11036e+06	1.88556e+06	4.54365e+06	1.5834e+06	2.50931e+06	0.347031	0.621682	0.855272	0.817425	-0.290842	insig
Rfmb320	1-Methylpiperidine-2-carboxylic acid	1-甲基哌啶-2-羧酸	Organic acids	有机酸	Organic acids	有机酸	C7H13NO2	3	7730-87-2	1.02554e+07	9.35348e+06	9.09052e+06	9.30457e+06	1.22056e+07	1.04761e+07	1.01538	0.325588	0.811504	0.897242	-0.156431	insig
Lmcp000611	2-Amino-4,5-dihydro-1H-imidazole-4-acetic acid	2-氨基-4,5-二氢-1H-咪唑-4-乙酸	Alkaloids	生物碱	Alkaloids	生物碱	C5H9N3O2	3	69098-41-5	1.02554e+07	9.35348e+06	9.09052e+06	9.30457e+06	1.22056e+07	1.04761e+07	1.01538	0.325588	0.811504	0.897242	-0.156431	insig
pme1738	3-Carbamyl-1-methylpyridinium;(1-Methylnicotinamide)	3-氨基甲酰-1-甲基氧化吡啶	Alkaloids	生物碱	Pyridine alkaloids	吡啶类生物碱	C7H9N2O	3	1005-24-9	1.74669e+07	1.17145e+07	1.07694e+07	1.07252e+07	4.70821e+06	3.7766e+06	1.41031	0.0840459	0.800834	2.07969	1.05637	up
pme2268	Trigonelline	葫芦巴碱	Alkaloids	生物碱	Pyridine alkaloids	吡啶类生物碱	C7H7NO2	1	535-83-1	1.74669e+07	1.17145e+07	1.07694e+07	1.07252e+07	4.70821e+06	3.7766e+06	1.41031	0.0840459	0.800834	2.07969	1.05637	up
Zajp000573	N-(4-oxopentyl)-acetamide*	N-(4-氧代戊基)-乙酰胺*	Alkaloids	生物碱	Alkaloids	生物碱	C7H13NO2	1	-	1.02554e+07	9.35348e+06	9.09052e+06	9.30457e+06	1.22056e+07	1.04761e+07	1.01538	0.325588	0.811504	0.897242	-0.156431	insig
Lmqp000329	5-Aminoimidazole ribonucleotide	5-氨基咪唑核糖核苷酸	Nucleotides and derivatives	核苷酸及其衍生物	Nucleotides and derivatives	核苷酸及其衍生物	C8H14N3O7P	1	25635-88-5	4.36044e+06	2.1775e+06	564264	6.11175e+06	1.96838e+06	1.57372e+06	0.540874	0.666446	0.873034	0.735686	-0.442837	insig
Hmqp006656	12-Hydroxyhydromethylabietate	12-羟基氢化松香酸甲酯	Terpenoids	萜类	Ditepenoids	二萜	C21H34O3	1	-	803241	1.0469e+06	779799	714294	816822	686331	1.1463	0.245708	0.804894	1.18602	0.246131	insig
pme0014	L-Glutamic acid	L-谷氨酸	Amino acids and derivatives	氨基酸及其衍生物	Amino acids and derivatives	氨基酸及其衍生物	C5H9NO4	3	56-86-0	2.67226e+07	3.14147e+07	3.93496e+07	2.59533e+07	1.47352e+07	1.43626e+07	1.52354	0.0557927	0.800834	1.77084	0.824437	insig
Wcdp010708	Octadeca-2,9,12,15-tetraen-1-ol	十八碳-2,9,12,15-四烯-1-醇	Others	其它类	Others	其它	C18H30O	1	-	1.36742e+07	7.0967e+06	5.75561e+06	9.6753e+06	7.1352e+06	1.22005e+07	0.436369	0.788883	0.923669	0.91436	-0.129167	insig
Wasdp04176	N-(p-Coumaroyl)Serotonin	N-(对香豆酰基)羟色胺	Alkaloids	生物碱	Phenolamine	酚胺	C19H18N2O3	1	68573-24-0	432450	379753	4.68433e+06	337900	174887	432358	1.05805	0.398877	0.811504	5.81554	2.53991	up
Lmhp002001	L-Valyl-L-Phenylalanine	L-缬氨酰-L-苯丙氨酸	Amino acids and derivatives	氨基酸及其衍生物	Amino acids and derivatives	氨基酸及其衍生物	C14H20N2O3	2	3918-92-1	5.15908e+06	1.75957e+06	2.06619e+06	1.80207e+06	1.82441e+06	1.4306e+06	0.986096	0.350917	0.811504	1.77669	0.829188	insig
pme1261	D-Panthenol	D-泛酰醇	Others	其它类	Vitamin	维生素	C9H19NO4	1	81-13-0	3.1456e+06	216067	2.37767e+06	311412	359629	7.21144e+06	0.154558	0.792822	0.923669	0.728113	-0.457766	insig
Lcsp013328	linoleoyl ethanolamine	亚油酰乙醇胺	Lipids	脂质	LPE	溶血磷脂酰乙醇胺	C20H37NO2	1	68171-52-8	1.75818e+06	608228	359754	974673	554648	1.25945e+06	0.358459	0.96797	0.991714	0.977549	-0.0327588	insig
Zahp011321	N-Isobutyl Decanamide	N-异丁基癸酰胺	Alkaloids	生物碱	Alkaloids	生物碱	C14H29NO	2	73785-31-6	1.18463e+06	1.22806e+06	1.2814e+06	921011	1.24583e+06	1.23604e+06	0.755988	0.461807	0.813377	1.08558	0.118463	insig
Zmsp000758	1-(Hydroxymethyl)hexahydro-1h-pyrrolizin-2-ol	1-(羟甲基)六氢-1h-吡咯嗪-2-醇	Alkaloids	生物碱	Pyrrole alkaloids	吡咯类生物碱	C8H15NO2	2	-	5.76982e+06	3.19386e+07	1.11737e+07	9.23785e+06	6.3889e+07	5.98874e+07	0.932945	0.248902	0.808101	0.367496	-1.4442	insig
pme3033	N,N-Dimethylglycine	N,N-二甲基甘氨酸	Amino acids and derivatives	氨基酸及其衍生物	Amino acids and derivatives	氨基酸及其衍生物	C4H9NO2	2	1118-68-9	2.96731e+07	2.35492e+07	2.74104e+07	2.81498e+07	1.94545e+07	2.17801e+07	0.978507	0.308063	0.811504	1.16211	0.216751	insig
Lmhp001461	L-Prolyl-L-Leucine	L-脯氨酰-L-亮氨酸	Amino acids and derivatives	氨基酸及其衍生物	Amino acids and derivatives	氨基酸及其衍生物	C11H20N2O3	1	52899-07-7	4.74208e+06	2.2773e+06	2.29105e+06	2.23616e+06	1.75098e+06	2.83197e+06	0.779796	0.423918	0.811504	1.36534	0.449265	insig
Zbsp006756	Tricin-5-O-syringylalcohol*	苜蓿素-5-O-丁香醇醚*	Flavonoids	黄酮	Flavones	黄酮	C26H24O10	1	-	2.09252e+07	8.63668e+06	1.1924e+07	5.87426e+07	4.92363e+06	6.66353e+06	0.0456189	0.643496	0.861432	0.589876	-0.761515	insig
Wafp004641	N-Feruloyltyramine 4-glucoside	N-阿魏酰酪胺 4-葡萄糖苷	Alkaloids	生物碱	Phenolamine	酚胺	C24H29NO9	1	-	5.51479e+06	2.5938e+06	1.52206e+06	1.38937e+07	4.51696e+06	2.05787e+06	0.787767	0.42619	0.811504	0.47051	-1.0877	insig
Lasp006823	3-Methoxy-l-methyl-2-qunolinone*	3-甲氧基-1-甲基-2-喹啉酮*	Alkaloids	生物碱	Quinorisidine alkaloids	奎诺里西啶类生物碱	C11H11NO2	2	-	87970.7	98069.5	109043	191933	336096	182757	1.70031	0.105882	0.800834	0.415151	-1.26829	down
MWStz495	N-Caffeoylputrescine	N-咖啡酰腐胺	Alkaloids	生物碱	Phenolamine	酚胺	C13H18N2O3	1	29554-26-5	7.00118e+06	504672	7.26734e+06	4.12487e+06	2.3618e+06	1.80853e+06	0.0885486	0.43578	0.811504	1.78093	0.832635	insig
Lcsp001929	Ala-Glu-Leu	L-丙氨酰-L-谷氨酰-L-亮氨酸	Amino acids and derivatives	氨基酸及其衍生物	Amino acids and derivatives	氨基酸及其衍生物	C14H25N3O6	1	-	555702	305515	330764	226271	161479	409538	1.03987	0.293515	0.811504	1.49504	0.580187	insig
pmf0395	Oleic acid	油酸(C18:1)	Lipids	脂质	Free fatty acids	游离脂肪酸	C18H34O2	3	112-80-1	80724	64872.1	170080	46559.5	52220.5	67798.4	1.26281	0.26635	0.811504	1.89506	0.922244	insig
pme1474	5'-Deoxy-5'-(methylthio)adenosine	5-脱氧-5-甲硫腺苷	Nucleotides and derivatives	核苷酸及其衍生物	Nucleotides and derivatives	核苷酸及其衍生物	C11H15N5O3S	1	2457-80-9	896801	484884	456863	747637	845387	697502	1.02078	0.403011	0.811504	0.802675	-0.317111	insig
pme0057	L-Homocysteine	L-高半胱氨酸	Amino acids and derivatives	氨基酸及其衍生物	Amino acids and derivatives	氨基酸及其衍生物	C4H9NO2S	3	6027-13-0	508720	587801	5.62969e+06	2.9867e+06	736678	640332	0.0871432	0.702451	0.887957	1.5414	0.624239	insig
mws5041	L-Glycyl-L-isoleucine*	L-甘氨酰-L-异亮氨酸*	Amino acids and derivatives	氨基酸及其衍生物	Amino acids and derivatives	氨基酸及其衍生物	C8H16N2O3	1	19461-38-2	3.22948e+06	1.46335e+06	1.74853e+06	1.85285e+06	1.2943e+06	2.04791e+06	0.531359	0.539307	0.823229	1.2399	0.310223	insig
mws0736	N-Glycyl-L-leucine*	N-甘氨酰-L-亮氨酸*	Amino acids and derivatives	氨基酸及其衍生物	Amino acids and derivatives	氨基酸及其衍生物	C8H16N2O3	1	869-19-2	3.22948e+06	1.46335e+06	1.74853e+06	1.85285e+06	1.2943e+06	2.04791e+06	0.531359	0.539307	0.823229	1.2399	0.310223	insig
Wbmp001002	4-methoxybenzamide	4-甲氧基苯甲酰胺	Alkaloids	生物碱	Alkaloids	生物碱	C8H9NO2	2	3424-93-9	1.6531e+06	745188	1.97991e+06	1.47229e+06	1.47136e+06	702924	0.326708	0.619626	0.855272	1.20063	0.263793	insig
mws0582	S-(Methyl)glutathione	S-甲基谷胱甘肽	Amino acids and derivatives	氨基酸及其衍生物	Amino acids and derivatives	氨基酸及其衍生物	C11H19N3O6S	2	2922-56-7	1.80224e+06	1.24134e+06	1.01499e+06	1.56918e+06	946333	885620	0.62433	0.531381	0.823229	1.1933	0.254953	insig
pme3011	γ-Aminobutyric acid	γ-氨基丁酸	Organic acids	有机酸	Organic acids	有机酸	C4H9NO2	2	56-12-2	8.36714e+06	1.75924e+07	1.27865e+07	5.80489e+06	8.79727e+06	1.22021e+07	1.01035	0.294416	0.811504	1.44551	0.531582	insig
Lmhp002031	L-Leucyl-L-Leucine	L-亮氨酰-L-亮氨酸	Amino acids and derivatives	氨基酸及其衍生物	Amino acids and derivatives	氨基酸及其衍生物	C12H24N2O3	1	3303-31-9	7.87375e+06	3.27844e+06	3.33288e+06	4.95218e+06	2.68428e+06	1.67031e+06	0.83649	0.402099	0.811504	1.5564	0.638214	insig
WaXYp02482	Feruloylputrescine glucoside	咖啡酰腐胺 葡萄糖苷	Alkaloids	生物碱	Phenolamine	酚胺	C20H30O8N2	2	-	1.11224e+06	735467	1.17415e+06	600813	430377	668866	1.54232	0.0648763	0.800834	1.7775	0.82985	insig
Lcfp006038	(1-Methylpyrrolidin-2-yl)aceticacid*	1-甲基吡咯-2-乙酸*	Alkaloids	生物碱	Pyrrole alkaloids	吡咯类生物碱	C7H13NO2	1	5626-43-7	8.84578e+06	8.53024e+06	7.81442e+06	8.94432e+06	1.08607e+07	1.10485e+07	1.50228	0.0896969	0.800834	0.816451	-0.292562	insig
pme3968	7-Methylguanine	7-甲基鸟嘌呤	Nucleotides and derivatives	核苷酸及其衍生物	Nucleotides and derivatives	核苷酸及其衍生物	C6H7N5O	3	578-76-7	93939	112428	60260.6	220676	221334	221138	1.74539	0.0130761	0.672543	0.402064	-1.3145	down
MWSmce548	Betaine	甜菜碱	Alkaloids	生物碱	Alkaloids	生物碱	C5H11NO2	1	107-43-7	1.3717e+06	1.74456e+06	1.44145e+06	1.3848e+06	1.15741e+06	1.21848e+06	1.39613	0.132672	0.800834	1.21194	0.277314	insig
mws0009	Coniferaldehyde	松柏醛	Others	其它类	Aldehyde compounds	醛类化合物	C10H10O3	1	20649-42-7	531770	298088	335227	212821	225711	182455	1.55108	0.125416	0.800834	1.87618	0.907801	insig
Labp003718	Glucosyl-6,7-di-O-methyl-N-deacetylisoipecosidic acid	Glucosyl-6,7-di-O-methyl-N-deacetylisoipecosidic acid	Alkaloids	生物碱	Isoquinoline alkaloids	异喹啉类生物碱	C32H45NO16	3	-	318127	233822	41461.2	78775	96855	102871	0.603507	0.328095	0.811504	2.13073	1.09135	insig
Zbqp001937	2,6-diamino-7-methyl-5-oxooctanoic acid	2,6-二氨基-7-甲基-5-氧代辛酸	Amino acids and derivatives	氨基酸及其衍生物	Amino acids and derivatives	氨基酸及其衍生物	C9H18N2O3	2	-	4.50581e+06	7.01963e+06	5.67078e+06	2.74527e+06	1.7363e+06	5.4214e+06	1.30845	0.149738	0.800834	1.73647	0.79616	insig
pmb0484	Choline	胆碱	Alkaloids	生物碱	Alkaloids	生物碱	C5H14NO+	3	62-49-7	831151	630305	651619	789467	460337	563260	0.8027	0.445184	0.811504	1.16547	0.220914	insig
Wbjp000520	4-Hydroxypipecolic acid	4-羟基哌啶酸	Alkaloids	生物碱	Alkaloids	生物碱	C6H11NO3	3	14228-16-1	289333	176786	193636	213212	191740	244699	0.0568586	0.935901	0.981325	1.01555	0.0222656	insig
pme0122	N6-Acetyl-L-lysine	N6-乙酰-L-赖氨酸	Amino acids and derivatives	氨基酸及其衍生物	Amino acids and derivatives	氨基酸及其衍生物	C8H16N2O3	3	692-04-6	1.29358e+06	1.41928e+06	1.03637e+06	1.17731e+06	1.04268e+06	898418	1.11628	0.21085	0.800834	1.20229	0.265782	insig
Lasp001037	N-ethylcytisine	N-乙基金雀花碱	Alkaloids	生物碱	Piperidine alkaloids	哌啶类生物碱	C13H18N2O	3	-	134580	66440.7	61088.7	52254.3	54835	73699.7	0.902838	0.371459	0.811504	1.44981	0.535863	insig
pmb0130	Acetryptine	乙酰色胺	Alkaloids	生物碱	Plumerane	吲哚类生物碱	C12H14N2O	3	3551-18-6	109455	9.39378e+06	245441	242418	125111	888311	0.516851	0.454258	0.813264	7.76267	2.95655	insig
pmb0468	N-Formyl-L-Methionine	N-甲酰-L-蛋氨酸	Amino acids and derivatives	氨基酸及其衍生物	Amino acids and derivatives	氨基酸及其衍生物	C6H11NO3S	3	4289-98-9	849152	635214	764037	1.23117e+06	879400	973648	1.44628	0.10012	0.800834	0.729002	-0.456005	insig
Smgp005565	Cinchonain Ia	金鸡纳素 Ia	Flavonoids	黄酮	Flavanols	黄烷醇类	C24H20O9	3	85022-69-1	3.67374e+06	5.2883e+06	4.3311e+06	5.11765e+06	4.38215e+06	4.23074e+06	0.251159	0.804556	0.928332	0.968144	-0.0467068	insig
YC512113	Cotinine-glucoside	可替宁-葡萄糖苷	Alkaloids	生物碱	Pyridine alkaloids	吡啶类生物碱	C16H22N2O6	3	-	91842	112146	139069	45172.1	81977.8	116958	1.04669	0.26482	0.811504	1.40535	0.490931	insig
ZbWp000749	ethyl-L-arginine	乙基-L-精氨酸	Amino acids and derivatives	氨基酸及其衍生物	Amino acids and derivatives	氨基酸及其衍生物	C8H18N4O2	2	-	4.31406e+06	5.21319e+06	3.36206e+06	4.74676e+06	1.31179e+07	1.09413e+07	1.3926	0.163692	0.800834	0.447452	-1.1602	down
Lhhp102923	(7'R,8'R)-7'8'-dihydro-7'-(5'-hydroxy-3'-methoxphenyl)-3-methoxy-8'-methyl-1-(E)-propenylbenzof-uran	(7'R,8'R)-7'8'-二氢-7'-(5'-羟基-3'-甲氧基苯基)-3-甲氧基-8'-甲基-1-(E)-丙烯基苯并呋喃	Lignans and Coumarins	木脂素和香豆素	Lignans	木脂素	C20H22O4	1	-	865033	875903	292376	443301	285359	606013	0.729623	0.358805	0.811504	1.52345	0.607345	insig
MWS201465	Glu-Phe	L-谷氨酸-L-苯丙氨酸	Amino acids and derivatives	氨基酸及其衍生物	Amino acids and derivatives	氨基酸及其衍生物	C14H18N2O5	1	20556-22-3	3.03644e+06	949707	1.34001e+06	1.53251e+06	1.26477e+06	1.58379e+06	0.151797	0.67302	0.878431	1.21572	0.281811	insig
pme3388	Homoarginine	高精氨酸	Amino acids and derivatives	氨基酸及其衍生物	Amino acids and derivatives	氨基酸及其衍生物	C7H16N4O2	2	156-86-5	3.11201e+06	5.07342e+06	3.40976e+06	3.42265e+06	6.82976e+06	7.98052e+06	1.05132	0.243618	0.804894	0.635948	-0.65302	insig
Zbkp000480	N2-Acetyl-L-lysine	N2-乙酰基-L-赖氨酸	Amino acids and derivatives	氨基酸及其衍生物	Amino acids and derivatives	氨基酸及其衍生物	C8H16N2O3	2	1946-82-3	1.72188e+07	2.6494e+07	1.94275e+07	1.78403e+07	3.20992e+07	3.76947e+07	0.910163	0.304457	0.811504	0.720498	-0.472934	insig
MWS201381	Ser-Trp	L-丝氨酸-L-色氨酸	Amino acids and derivatives	氨基酸及其衍生物	Amino acids and derivatives	氨基酸及其衍生物	C14H17N3O4	3	94421-70-2	1.96338e+06	1.13017e+06	767167	1.14786e+06	759168	1.24461e+06	0.418912	0.586397	0.842127	1.22499	0.292768	insig
Lmtp004915	3,5-Dihydroxy-3',4'-diacetoxylstilbene-3-O-glucoside	3,5-二羟基-3',4'-二乙酰氧基茋-3-O-葡萄糖苷	Others	其它类	Stilbene	茋类	C24H26O11	3	-	1.50605e+07	3.93899e+06	6.08007e+06	947237	286063	336649	1.73327	0.147605	0.800834	15.9748	3.99772	up
Wasyqp1413	Imino-Tryptophan	亚氨基色氨酸	Amino acids and derivatives	氨基酸及其衍生物	Amino acids and derivatives	氨基酸及其衍生物	C11H10N2O2	1	-	3.37959e+06	3.99396e+06	3.28245e+06	2.90072e+06	2.88389e+06	3.55782e+06	1.13295	0.23615	0.804478	1.1406	0.189797	insig
mws1587	L-Norleucine*	L-正亮氨酸*	Amino acids and derivatives	氨基酸及其衍生物	Amino acids and derivatives	氨基酸及其衍生物	C6H13NO2	1	327-57-1	2.07649e+07	1.71386e+07	1.68736e+07	2.60968e+07	3.17992e+07	3.30383e+07	1.76392	0.0139405	0.672543	0.602382	-0.73125	insig
Lcsp001369	Ala-Ile-Asp	L-丙氨酰-L-异亮氨酰-L-天冬氨酸	Amino acids and derivatives	氨基酸及其衍生物	Amino acids and derivatives	氨基酸及其衍生物	C13H23N3O6	1	-	304670	136373	172996	156482	118008	147144	0.974031	0.335581	0.811504	1.45633	0.542339	insig
pme3732	Cytidine	胞苷	Nucleotides and derivatives	核苷酸及其衍生物	Nucleotides and derivatives	核苷酸及其衍生物	C9H13N3O5	3	65-46-3	3.99998e+06	1.86225e+06	1.85351e+06	1.7391e+06	2.47051e+06	2.56852e+06	0.182983	0.713391	0.891046	1.13833	0.186916	insig
MWS1926	DL-Leucine*	DL-亮氨酸*	Amino acids and derivatives	氨基酸及其衍生物	Amino acids and derivatives	氨基酸及其衍生物	C6H13NO2	1	328-39-2	2.16948e+07	1.66761e+07	1.69896e+07	2.71172e+07	3.22224e+07	3.23285e+07	1.76115	0.00695783	0.642704	0.603923	-0.727563	insig
MWS201439	Phe-His	L-苯丙氨酸-L-组氨酸	Amino acids and derivatives	氨基酸及其衍生物	Amino acids and derivatives	氨基酸及其衍生物	C15H18N4O3	3	16874-81-0	68021.7	116748	135032	90162.2	34188.2	84976.6	1.0535	0.242392	0.804894	1.52776	0.611416	insig
Zazp002547	cyclo-(Gly-Phe)	环(丙氨酰-苯丙氨酸)	Amino acids and derivatives	氨基酸及其衍生物	Amino acids and derivatives	氨基酸及其衍生物	C11H12N2O2	2	10125-07-2	3.32675e+06	4.55808e+06	3.24156e+06	1.99202e+06	1.49532e+06	3.2868e+06	1.39886	0.104214	0.800834	1.64248	0.715875	insig
Hmhp000477	Kwansonine B	Kwansonine B	Amino acids and derivatives	氨基酸及其衍生物	Amino acids and derivatives	氨基酸及其衍生物	C16H26N2O10	3	-	86203.1	77296.3	58212.9	80419.6	36957.4	65494.5	0.780512	0.44947	0.811504	1.21239	0.277859	insig
MWS00500g	3-Bromotyrosine	3-溴酪氨酸	Amino acids and derivatives	氨基酸及其衍生物	Amino acids and derivatives	氨基酸及其衍生物	C9H10BrNO3	3	54788-30-6	26432.4	68289.3	32978.1	39616.9	87575.2	111185	1.08694	0.223943	0.800834	0.535705	-0.900488	insig
Zmbp000490	Valerine	缬草碱	Alkaloids	生物碱	Alkaloids	生物碱	C8H15NO2	2	-	2.2795e+06	1.01876e+07	2.45171e+06	2.96612e+06	1.13234e+07	2.79756e+07	0.909321	0.341983	0.811504	0.352981	-1.50234	insig
mws0232	Riboflavin (Vitamin B2)	核黄素 (维生素 B2)	Others	其它类	Vitamin	维生素	C17H20N4O6	1	83-88-5	5.47703e+06	1.73199e+06	1.18125e+06	1.19822e+06	1.66409e+06	1.68823e+06	0.675248	0.443363	0.811504	1.84379	0.882678	insig
mws0629	L-Aspartyl-L-Phenylalanine	L-天冬氨酰-L-苯丙氨酸	Amino acids and derivatives	氨基酸及其衍生物	Amino acids and derivatives	氨基酸及其衍生物	C13H16N2O5	3	13433-09-5	1.3017e+06	740998	612188	995162	676854	867071	0.0172999	0.878851	0.959558	1.04561	0.0643419	insig
MWSprf097	USaramine	光萼野百合碱	Alkaloids	生物碱	Alkaloids	生物碱	C18H25NO6	3	15503-87-4	350053	108724	81488	160138	127555	146334	0.025456	0.719191	0.891342	1.24477	0.315884	insig
MWSmce157	Stachydrine	水苏碱	Alkaloids	生物碱	Pyrrole alkaloids	吡咯类生物碱	C7H13NO2	1	471-87-4	190365	658518	172245	259171	143392	319875	0.427815	0.602887	0.848824	1.41345	0.499218	insig
mws0103	Indole-3-carboxaldehyde	吲哚-3-甲醛	Alkaloids	生物碱	Plumerane	吲哚类生物碱	C9H7NO	3	487-89-8	1.56956e+06	1.27401e+06	2.37868e+06	749524	740350	1.32983e+06	1.43663	0.121111	0.800834	1.85206	0.889131	insig
Wcfp002357	N6-Threonylcarbamoyladenosine	N6-苏氨酰氨基甲酰基腺苷	Nucleotides and derivatives	核苷酸及其衍生物	Nucleotides and derivatives	核苷酸及其衍生物	C15H20N6O8	3	24719-82-2	270714	171635	124947	277560	91204.3	184092	0.180323	0.94778	0.985125	1.02612	0.0371976	insig
pmp000086	1-Feruloyl-sn-glycerol	1-阿魏酰-sn-甘油	Phenolic acids	酚酸类	Phenolic acids	酚酸类	C13H16O6	2	-	398974	261078	441448	340738	202474	847407	0.138934	0.67684	0.881144	0.792094	-0.336256	insig
Lmxp000429	Hercynine	组氨酸甜菜碱	Alkaloids	生物碱	Alkaloids	生物碱	C9H15N3O2	2	534-30-5	2.75054e+06	1.62885e+07	1.83571e+06	2.47216e+06	2.9023e+06	3.0553e+06	0.614366	0.468357	0.813377	2.47631	1.30819	insig
MWS201424	Ile-Asn	L-异亮氨酸-L-天冬酰胺	Amino acids and derivatives	氨基酸及其衍生物	Amino acids and derivatives	氨基酸及其衍生物	C10H19N3O4	2	59652-59-4	925663	818229	438002	361977	572763	463429	1.11305	0.212448	0.800834	1.56054	0.642042	insig
pme0124	L-Glycyl-L-proline	L-甘氨酰-L-脯氨酸	Amino acids and derivatives	氨基酸及其衍生物	Amino acids and derivatives	氨基酸及其衍生物	C7H12N2O3	3	704-15-4	422525	310180	499315	211601	350903	556651	0.440861	0.762987	0.911365	1.10085	0.138616	insig
MWSmce584	L-Tyramine	L-酪胺	Alkaloids	生物碱	Alkaloids	生物碱	C8H11NO	2	51-67-2	720555	2.52802e+06	3.98527e+06	611844	1.80839e+06	1.2279e+06	0.816146	0.334222	0.811504	1.98289	0.987605	insig
pmb0197	N7-Methylguanosine	N7-甲基鸟苷	Nucleotides and derivatives	核苷酸及其衍生物	Nucleotides and derivatives	核苷酸及其衍生物	C11H15N5O5	3	20244-86-4	543483	76712.4	140584	415065	187571	137071	0.329297	0.96934	0.991901	1.02849	0.0405246	insig
Safp004167	N6,N6-Dimethyladenosine	N6,N6二甲基腺苷	Amino acids and derivatives	氨基酸及其衍生物	Amino acids and derivatives	氨基酸及其衍生物	C12H17N5O4	2	-	952804	244822	465842	139719	118899	216085	1.47009	0.19656	0.800834	3.50423	1.8091	up
MWS1860	Pyrrolidin	四氢吡咯	Alkaloids	生物碱	Pyrrole alkaloids	吡咯类生物碱	C4H9N	3	123-75-1	5.44378e+06	5.88166e+06	4.2782e+06	5.03684e+06	5.65196e+06	8.3383e+06	0.836058	0.387169	0.811504	0.820075	-0.286172	insig
MWSprf117	5-Hydroxy-DL-tryptophan(5-HTP)	5-羟色氨酸	Amino acids and derivatives	氨基酸及其衍生物	Amino acids and derivatives	氨基酸及其衍生物	C11H12N2O3	1	56-69-9	1.30236e+07	2.76234e+06	2.37935e+06	3.45526e+06	1.11953e+06	2.20229e+06	0.946329	0.390242	0.811504	2.68041	1.42245	insig
Wbjp001097	3-(2-amino-1-hydroxyethyl)-1H-indol-5-ol	3-(2-氨基-1-羟乙基)-1H-吲哚-5-醇	Alkaloids	生物碱	Alkaloids	生物碱	C10H12N2O2	3	40979-78-0	2.28558e+06	130635	109619	588203	341389	705073	0.488334	0.721918	0.893395	1.54517	0.627762	insig
pme2065	Dihydrozeatin	二氢玉米素	Alkaloids	生物碱	Alkaloids	生物碱	C10H15N5O	3	23599-75-9	6.28803e+06	1.32632e+07	3.49299e+06	2.19921e+06	3.95289e+06	5.34816e+06	1.03999	0.315538	0.811504	2.0038	1.00274	up
pma3101	Nicotinate D-ribonucleoside	烟酸核糖核苷	Others	其它类	Vitamin	维生素	C11H14NO6+	3	17720-18-2	4.52942e+06	1.3237e+06	2.30383e+06	2.70307e+06	2.40071e+06	1.72154e+06	0.109627	0.692113	0.887657	1.1951	0.257133	insig
MWS201479	Tyr-Gly*	L-酪氨酸-L-甘氨酸*	Amino acids and derivatives	氨基酸及其衍生物	Amino acids and derivatives	氨基酸及其衍生物	C11H14N2O4	3	673-08-5	1.66062e+06	668370	815012	1.04576e+06	960694	745574	0.133268	0.719067	0.891342	1.14243	0.192109	insig
MWS20645	Gly-Tyr*	甘氨酸-酪氨酸*	Amino acids and derivatives	氨基酸及其衍生物	Amino acids and derivatives	氨基酸及其衍生物	C11H14N2O4	3	658-79-7	1.66062e+06	668370	815012	1.04576e+06	960694	745574	0.133268	0.719067	0.891342	1.14243	0.192109	insig
MWS4525	6-O-methylguanine	6-O-甲基鸟嘌呤	Nucleotides and derivatives	核苷酸及其衍生物	Nucleotides and derivatives	核苷酸及其衍生物	C6H7N5O	3	20535-83-5	277173	377183	405884	429121	239585	429499	0.0176036	0.874601	0.957933	0.965431	-0.0507557	insig
Wagp003404	N-cis-Feruloyl-1,6-Hexanediamine	N-顺式-阿魏酰-1,6-己二胺	Alkaloids	生物碱	Phenolamine	酚胺	C16H24N2O3	1	-	2.38732e+06	719969	739125	1.17434e+06	203707	245172	1.11297	0.324342	0.811504	2.36963	1.24466	up
Lmbp000123	L-Homomethionine*	L-高甲硫氨酸*	Amino acids and derivatives	氨基酸及其衍生物	Amino acids and derivatives	氨基酸及其衍生物	C6H13NO2S	1	25148-30-5	3.54083e+07	3.64317e+07	1.82482e+07	2.66047e+07	5.88649e+07	6.59685e+07	1.06829	0.229417	0.800834	0.594885	-0.749317	insig
Safp000364	S-Methyl-methionine*	S-甲基甲硫氨酸*	Amino acids and derivatives	氨基酸及其衍生物	Amino acids and derivatives	氨基酸及其衍生物	C6H13NO2S	1	7329-84-2	3.54083e+07	3.64317e+07	1.82482e+07	2.66047e+07	5.88649e+07	6.59685e+07	1.06829	0.229417	0.800834	0.594885	-0.749317	insig
Lafp002938	Evofolin B glucoside	楝叶吴萸素B葡萄糖苷	Phenolic acids	酚酸类	Phenolic acids	酚酸类	C23H28O11	1	-	91573	90723.7	121383	200460	215295	150623	1.70567	0.0285192	0.774157	0.536178	-0.899215	insig
Hmsp000364	L-Cyclopentylglycine	环戊基甘氨酸	Amino acids and derivatives	氨基酸及其衍生物	Amino acids and derivatives	氨基酸及其衍生物	C7H13NO2	1	2521-84-8	529437	559233	920708	369655	445908	522904	1.30612	0.210414	0.800834	1.50125	0.586167	insig
Wbjp001169	o-Carboxy-5-hydroxytryptamine	邻羧基-5-羟色胺	Alkaloids	生物碱	Alkaloids	生物碱	C11H12N2O3	1	-	1.34133e+06	1.91443e+06	1.38717e+06	1.15711e+06	1.11216e+06	1.49542e+06	1.12312	0.264406	0.811504	1.23328	0.302505	insig
Hmhp001812	2'-O-Methyladenosine	2-甲氧基腺苷	Nucleotides and derivatives	核苷酸及其衍生物	Nucleotides and derivatives	核苷酸及其衍生物	C11H15N5O4	2	2140-79-6	2.04246e+06	769988	1.01528e+06	771172	479628	708934	1.24834	0.248132	0.807557	1.95319	0.965831	insig
pmp000097	Guvacoline	去甲基槟榔碱	Alkaloids	生物碱	Piperidine alkaloids	哌啶类生物碱	C7H11NO2	3	495-19-2	454829	552309	334060	315395	474085	419097	0.450436	0.605506	0.851036	1.10973	0.150213	insig
MWSslk108	O-Acetyl-L-carnitine	O-乙酰左旋肉碱	Alkaloids	生物碱	Alkaloids	生物碱	C9H17NO4	3	3040-38-8	1.78524e+06	1.19916e+06	1.16366e+06	1.37308e+06	1.99125e+06	4.86938e+06	1.07624	0.332876	0.811504	0.503791	-0.989104	insig
Lmlp005692	Lanceolune B	Lanceolune B	Others	其它类	Others	其它	C12H12O4	3	1363158-23-9	848964	732328	688494	929970	657121	466137	0.557884	0.654478	0.868982	1.10547	0.144662	insig
Lmqp000427	N-Methyl-Trans-4-Hydroxy-L-Proline	N-甲基-反式-4-羟基-L-脯氨酸	Amino acids and derivatives	氨基酸及其衍生物	Amino acids and derivatives	氨基酸及其衍生物	C6H11NO3	3	4252-82-8	390527	239430	243093	251600	221142	199848	1.01149	0.310238	0.811504	1.29804	0.376339	insig
Zmjp000182	N-Monomethyl-L-arginine*	N-单甲基-L-精氨酸*	Amino acids and derivatives	氨基酸及其衍生物	Amino acids and derivatives	氨基酸及其衍生物	C7H16N4O2	1	17035-90-4	1.06282e+07	1.76536e+07	1.15111e+07	1.14678e+07	2.55573e+07	2.7508e+07	1.04849	0.240052	0.804478	0.616628	-0.697527	insig
MWS201187	Trp-His	L-色氨酸-L-组氨酸	Amino acids and derivatives	氨基酸及其衍生物	Amino acids and derivatives	氨基酸及其衍生物	C17H19N5O3	3	-	39853.1	75140.1	69427.8	57930.6	88538.2	78193.9	0.756278	0.398857	0.811504	0.820879	-0.284758	insig
Zbfp001070	N-(1-Deoxy-1-fructosyl)phenylalanine	N-(1-脱氧-1-果糖基)苯丙氨酸	Amino acids and derivatives	氨基酸及其衍生物	Amino acids and derivatives	氨基酸及其衍生物	C18H17NO5	1	-	212961	228584	230865	396594	508038	412221	1.82795	0.0229374	0.741816	0.510619	-0.969681	insig
Wccp002870	γ-Glu-Phe*	γ-谷氨酰-苯丙氨酸*	Amino acids and derivatives	氨基酸及其衍生物	Amino acids and derivatives	氨基酸及其衍生物	C14H18N2O5	1	7432-24-8	3.64554e+06	1.43411e+07	1.16458e+07	4.64758e+06	4.51785e+06	1.10205e+07	0.624881	0.46693	0.813377	1.46798	0.553829	insig
Zmmp002946	(3-(carboxyamino)-2-methylpropanoyl)phenylalanine*	(3-(羧氨基)-2-甲基丙酰基)苯丙氨酸*	Amino acids and derivatives	氨基酸及其衍生物	Amino acids and derivatives	氨基酸及其衍生物	C14H18N2O5	1	-	3.64554e+06	1.43411e+07	1.16458e+07	4.64758e+06	4.51785e+06	1.10205e+07	0.624881	0.46693	0.813377	1.46798	0.553829	insig
Wacyp01167	(6-amino-3-oxohexan-2-yl)proline	(6-氨基-3-氧代己烷-2-基)脯氨酸	Amino acids and derivatives	氨基酸及其衍生物	Amino acids and derivatives	氨基酸及其衍生物	C11H20N2O3	1	-	2.22911e+07	2.131e+07	1.26654e+07	2.41597e+07	1.97267e+07	1.66478e+07	0.421922	0.726036	0.895838	0.929499	-0.105474	insig
pme2617	L-Methionine Sulfoxide	蛋氨酸亚砜	Amino acids and derivatives	氨基酸及其衍生物	Amino acids and derivatives	氨基酸及其衍生物	C5H11NO3S	3	3226-65-1	1.71152e+06	3.39602e+06	1.1334e+06	1.40568e+06	3.25216e+06	5.83651e+06	0.750056	0.400435	0.811504	0.594695	-0.749778	insig
pme0008	L-Citrulline	L-瓜氨酸	Amino acids and derivatives	氨基酸及其衍生物	Amino acids and derivatives	氨基酸及其衍生物	C6H13N3O3	3	372-75-8	1.83177e+06	6.33633e+06	2.21546e+06	2.01023e+06	7.38185e+06	2.32271e+07	0.862642	0.364635	0.811504	0.318327	-1.65142	insig
mws0250	L-Tyrosine*	L-酪氨酸*	Amino acids and derivatives	氨基酸及其衍生物	Amino acids and derivatives	氨基酸及其衍生物	C9H11NO3	1	60-18-4	376051	536523	826722	537917	361074	515561	0.64086	0.510173	0.823229	1.22957	0.298158	insig
MWS201408	Asp-Glu	天冬氨酰-谷氨酸	Amino acids and derivatives	氨基酸及其衍生物	Amino acids and derivatives	氨基酸及其衍生物	C9H14N2O7	3	6157-06-8	764142	373197	257629	833901	275382	380481	0.132602	0.897396	0.967659	0.936369	-0.0948509	insig
pme2890	L-Homocystine	L-高胱氨酸	Amino acids and derivatives	氨基酸及其衍生物	Amino acids and derivatives	氨基酸及其衍生物	C8H16N2O4S2	3	626-72-2	315909	221407	216500	118857	158486	199820	1.4159	0.0884812	0.800834	1.57979	0.659729	insig
Zmdp000292	Arginine methyl ester*	精氨酸甲酯*	Amino acids and derivatives	氨基酸及其衍生物	Amino acids and derivatives	氨基酸及其衍生物	C7H16N4O2	1	-	1.03019e+07	1.78863e+07	1.11426e+07	1.16633e+07	2.38586e+07	2.68631e+07	1.05072	0.238237	0.804478	0.630454	-0.665538	insig
MWS04559g	3-Hydroxy-L-phenylalanine*	3-羟基-L-苯丙氨酸*	Amino acids and derivatives	氨基酸及其衍生物	Amino acids and derivatives	氨基酸及其衍生物	C9H11NO3	1	587-33-7	333156	549089	756153	563188	372990	493701	0.396188	0.642618	0.861432	1.14583	0.196392	insig
MWS04555g	D-Allo-Isoleucine*	别异亮氨酸*	Amino acids and derivatives	氨基酸及其衍生物	Amino acids and derivatives	氨基酸及其衍生物	C6H13NO2	1	1509-35-9	2.15666e+07	1.69085e+07	1.58655e+07	2.65265e+07	3.1674e+07	3.12642e+07	1.74349	0.00834345	0.642704	0.607397	-0.719288	insig
mws0227	L-Leucine*	L-亮氨酸*	Amino acids and derivatives	氨基酸及其衍生物	Amino acids and derivatives	氨基酸及其衍生物	C6H13NO2	1	61-90-5	2.15666e+07	1.69085e+07	1.58655e+07	2.65265e+07	3.1674e+07	3.12642e+07	1.74349	0.00834345	0.642704	0.607397	-0.719288	insig
mws0258	L-Isoleucine*	L-异亮氨酸*	Amino acids and derivatives	氨基酸及其衍生物	Amino acids and derivatives	氨基酸及其衍生物	C6H13NO2	1	73-32-5	2.15666e+07	1.69085e+07	1.58655e+07	2.65265e+07	3.1674e+07	3.12642e+07	1.74349	0.00834345	0.642704	0.607397	-0.719288	insig
pme2024	Serotonin; 5-Hydroxytryptamine	血清素; 5-羟色胺	Alkaloids	生物碱	Plumerane	吲哚类生物碱	C10H12N2O	1	50-67-9	2.05001e+07	1.28642e+07	1.71094e+07	2.35387e+07	1.68712e+07	2.02158e+07	0.957247	0.313502	0.811504	0.832546	-0.264397	insig
Zbqp002380	Tyr-Leu	酪氨酰-亮氨酸	Amino acids and derivatives	氨基酸及其衍生物	Amino acids and derivatives	氨基酸及其衍生物	C15H22N2O4	1	17355-10-1	7.59491e+06	2.52587e+06	3.19429e+06	3.98786e+06	2.35045e+06	1.6611e+06	0.849872	0.388623	0.811504	1.66451	0.735093	insig
Wbmp010456	Macrophypene B	Macrophypene B	Terpenoids	萜类	Ditepenoids	二萜	C18H28O2	3	-	2.44416e+07	9.76554e+06	1.159e+07	6.39733e+06	1.39261e+07	2.15324e+07	0.210253	0.846405	0.952435	1.09416	0.129827	insig
Wayp001024	N-(1-Deoxy-1-fructosyl)Valine	N-(1-脱氧-1-果糖基)缬氨酸	Amino acids and derivatives	氨基酸及其衍生物	Amino acids and derivatives	氨基酸及其衍生物	C11H21NO7	3	-	376030	376565	169008	278265	370905	439779	0.647221	0.545152	0.823229	0.846324	-0.240718	insig
MWS20633g	O-phosphate-L-tyrosine	O-磷酸基-L-酪氨酸	Amino acids and derivatives	氨基酸及其衍生物	Amino acids and derivatives	氨基酸及其衍生物	C9H12NO6P	3	21820-51-9	561636	367264	207049	318025	405984	368581	0.16321	0.902474	0.968962	1.03968	0.0561452	insig
MWS2910	5-Methyl-2'-Deoxycytidine	5-甲基-2'-脱氧胞苷	Nucleotides and derivatives	核苷酸及其衍生物	Nucleotides and derivatives	核苷酸及其衍生物	C10H15N3O4	1	838-07-3	939894	128115	379373	379895	142418	171022	0.673212	0.407713	0.811504	2.08756	1.06182	insig
MWS201054	O-Acetyl-L-homoserine	O-乙酰-L-高丝氨酸	Amino acids and derivatives	氨基酸及其衍生物	Amino acids and derivatives	氨基酸及其衍生物	C6H11NO4	3	250736-84-6	306691	183304	126790	277328	281247	309359	1.19532	0.253429	0.811504	0.710637	-0.492816	insig
Zbqp000676	3-(triazan-2-yl)propyl L-prolinate	3-(三氮杂-2-基)丙基L-脯氨酸	Amino acids and derivatives	氨基酸及其衍生物	Amino acids and derivatives	氨基酸及其衍生物	C8H18N4O2	1	-	1.70666e+06	3.08598e+06	1.83581e+06	1.97615e+06	5.31625e+06	5.97291e+06	1.14945	0.208655	0.800834	0.499682	-1.00092	down
Yalp003517	30-Hydroxyfraxinellone	30-Hydroxyfraxinellone	Terpenoids	萜类	Sesquiterpenoids	倍半萜	C14H16O4	3	-	7.64487e+06	1.7809e+07	2.33559e+06	1.54567e+06	195218	455399	1.58768	0.200089	0.800834	12.6529	3.6614	up
MWS1787	2-Picoline; 2-Methylpyridine	2-甲基吡啶	Alkaloids	生物碱	Pyridine alkaloids	吡啶类生物碱	C6H7N	3	109-06-8	4.05927e+06	3.09613e+06	3.25522e+06	2.64578e+06	3.35613e+06	3.69218e+06	0.471271	0.607369	0.852344	1.07391	0.102879	insig
mws1401	L-Theanine	L-茶氨酸	Amino acids and derivatives	氨基酸及其衍生物	Amino acids and derivatives	氨基酸及其衍生物	C7H14N2O3	3	3081-61-6	2.10455e+06	1.89173e+06	1.41053e+06	2.33133e+06	3.43268e+06	3.11422e+06	1.58131	0.0500447	0.800834	0.608997	-0.715494	insig
pmf0289	Riboprine	利波腺苷	Nucleotides and derivatives	核苷酸及其衍生物	Nucleotides and derivatives	核苷酸及其衍生物	C15H21N5O4	3	7724-76-7	152568	54567.3	42055.2	368306	181336	111954	1.33977	0.207319	0.800834	0.37665	-1.4087	down
pme2755	N-Acetyl-D-glucosamine	N-乙酰-D-葡萄糖胺	Others	其它类	Saccharides	糖类	C8H15NO6	3	7512-17-6	94132	33052.7	69277.4	142571	82917.9	31645.7	0.357711	0.617974	0.854977	0.764044	-0.388273	insig
MWS201421	Met-Phe	L-蛋氨酸-L-苯丙氨酸	Amino acids and derivatives	氨基酸及其衍生物	Amino acids and derivatives	氨基酸及其衍生物	C14H20N2O3S	3	14492-14-9	197254	56303.4	108215	105591	36404.6	44306.3	1.01866	0.297127	0.811504	1.94187	0.957445	insig
pmb1562	1-Stearidonoyl-Glycerol	单酰甘油酯(18:4)	Lipids	脂质	Glycerol ester	甘油酯	C21H34O4	1	-	2.66494e+06	792022	859166	429620	1.02715e+06	491182	1.05531	0.326562	0.811504	2.21573	1.14778	up
MWStz152	2-(Acetylamino)-3-phenyl-2-propenoic acid	α-乙酰氨基肉桂酸	Alkaloids	生物碱	Alkaloids	生物碱	C11H11NO3	2	5469-45-4	1.05392e+07	2.79636e+06	3.64286e+06	5.59663e+06	992461	1.85506e+06	0.956728	0.384723	0.811504	2.01068	1.00768	insig
pma3724	1-O-Feruloylquinic acid*	1-O-阿魏酰奎宁酸*	Phenolic acids	酚酸类	Phenolic acids	酚酸类	C17H20O9	1	-	2.89902e+06	2.4845e+06	1.40639e+06	2.74104e+06	3.49225e+06	3.81551e+06	1.26637	0.125328	0.800834	0.675694	-0.565559	insig
pmb0752	3-O-Feruloylquinic acid*	3-O-阿魏酰奎宁酸*	Phenolic acids	酚酸类	Phenolic acids	酚酸类	C17H20O9	1	1899-29-2	1.12909e+07	2.67111e+06	1.08901e+06	1.98591e+06	1.79703e+06	2.28965e+06	0.556681	0.44482	0.811504	2.47851	1.30948	insig
Zalp003512	methyl 5-caffeoylquinate*	5-咖啡酰奎宁酸甲酯*	Phenolic acids	酚酸类	Phenolic acids	酚酸类	C17H20O9	1	-	1.12909e+07	2.67111e+06	1.08901e+06	1.98591e+06	1.79703e+06	2.28965e+06	0.556681	0.44482	0.811504	2.47851	1.30948	insig
mws3133	N-Acetyl-L-hydroxyproline	N-乙酰-L-羟基脯氨酸	Amino acids and derivatives	氨基酸及其衍生物	Amino acids and derivatives	氨基酸及其衍生物	C7H11NO4	3	33996-33-7	274736	208830	204661	170368	264376	383999	0.480965	0.563969	0.833293	0.84059	-0.250526	insig
Safp003456	6-(6-aminohexanoylamino)hexanoate	6-(6-氨基己酰基氨基)己酸盐	Amino acids and derivatives	氨基酸及其衍生物	Amino acids and derivatives	氨基酸及其衍生物	C12H24N2O3	1	-	4.67544e+06	1.61461e+06	1.97079e+06	1.89139e+06	1.25166e+06	1.25909e+06	1.09151	0.313448	0.811504	1.87655	0.908084	insig
MWSslk072	Benzoyleneurea	亚苯甲酰基脲	Alkaloids	生物碱	Alkaloids	生物碱	C8H6N2O2	3	86-96-4	93247.2	118082	107885	98120.1	70710.6	109564	0.905343	0.383486	0.811504	1.14663	0.197395	insig
Wcsp002819	pancratistatin	pancratistatin	Alkaloids	生物碱	Alkaloids	生物碱	C14H15NO8	3	-	7.88779e+06	1.75861e+07	1.14526e+07	1.72518e+07	2.21048e+07	1.58861e+07	1.2163	0.157804	0.800834	0.668439	-0.581132	insig
Lcsp002417	Ser-Val-Leu	丝氨酰-缬氨酰-亮氨酸	Amino acids and derivatives	氨基酸及其衍生物	Amino acids and derivatives	氨基酸及其衍生物	C14H27N3O5	1	-	944789	422783	587132	629048	423993	378129	0.800219	0.387089	0.811504	1.36581	0.449756	insig
Lhmp110111	Pyramidatin F	派拉米达亭F	Others	其它类	Others	其它	C22H24O7	3	-	1.58337e+06	1.38892e+06	609279	2.65331e+06	2.56335e+06	1.08963e+06	1.08997	0.213581	0.800834	0.567936	-0.8162	insig
Lcfp121216	Tyrosyl-tryptophan	酪氨酰色氨酸	Amino acids and derivatives	氨基酸及其衍生物	Amino acids and derivatives	氨基酸及其衍生物	C20H21N3O4	1	-	842620	205886	214629	237757	213058	165133	0.812426	0.413878	0.811504	2.05071	1.03613	insig
MWSslk140	N-Acetyl-L-Methionine	N-乙酰-L-蛋氨酸	Amino acids and derivatives	氨基酸及其衍生物	Amino acids and derivatives	氨基酸及其衍生物	C7H13NO3S	3	65-82-7	233295	137494	89139.9	78915.6	129643	144644	0.539627	0.505214	0.823229	1.30217	0.380917	insig
mad1424	Ditartaroyl-hydroxycoumarin	二酒石酰-羟基香豆素	Lignans and Coumarins	木脂素和香豆素	Coumarins	香豆素	C17H14O13	3	-	165566	112402	99854.2	193817	52823.1	119657	0.332801	0.938061	0.981947	1.03146	0.0446948	insig
Wcfp003475	6,7-dimethyl-4-(2,3,4,5-tetrahydroxypentyl)-1H-quinoxaline-2,3-dione	6,7-dimethyl-4-(2,3,4,5-tetrahydroxypentyl)-1H-quinoxaline-2,3-dione	Others	其它类	Others	其它	C15H20N2O6	3	-	3.19347e+06	1.70535e+06	419051	1.19928e+06	451912	654820	0.777017	0.336667	0.811504	2.30609	1.20545	insig
Lmjp101403	3ξ-(1ξ-Hydroxyethyl)-7-hydroxy-1-isobenzofuranone	3ξ-(1ξ-羟基乙基)-7-羟基-1-异苯并呋喃酮	Others	其它类	Others	其它	C10H10O4	1	-	1.92149e+06	1.62302e+06	746338	1.72187e+06	808661	1.6102e+06	0.0400135	0.917946	0.976101	1.03625	0.051374	insig
Walp004906	2-Aminotetradecane-1,11,13-triol	2-氨基十四烷-1,11,13-三醇	Lipids	脂质	Sphingolipids	鞘脂	C14H31NO3	1	-	455605	367581	324684	331887	335437	352804	0.846926	0.384413	0.811504	1.12522	0.170209	insig
Zbzp007301	2-Methoxy-6-undecyl-1,4-benzoquinone	2-甲氧基-6-十一烷基-1,4-苯醌	Quinones	醌类	Quinones	醌类	C18H28O3	3	-	735469	395120	395403	330877	440109	424981	0.719127	0.437887	0.811504	1.27595	0.35157	insig
Lmjp004581	Integracide H	Integracide H	Terpenoids	萜类	Triterpene	三萜	C36H54O7	3	-	1.16006e+06	709898	315195	638526	694331	995143	0.430343	0.871093	0.957691	0.938638	-0.0913592	insig
Lcsp003475	Pro-Val-Leu	脯氨酰-缬氨酰-亮氨酸	Amino acids and derivatives	氨基酸及其衍生物	Amino acids and derivatives	氨基酸及其衍生物	C16H29N3O4	3	-	296085	82802.9	108255	101713	121372	139927	0.271646	0.602739	0.848824	1.34195	0.424331	insig
WaYp005128	2-Aminotetradecane-1,5,13-triol	2-氨基十四烷-1,5,13-三醇	Lipids	脂质	Sphingolipids	鞘脂	C14H31NO3	1	-	2.11788e+06	1.42401e+06	1.96519e+06	1.25271e+06	1.8746e+06	1.69698e+06	0.620891	0.46294	0.813377	1.14153	0.190969	insig
Wbjp003734	pegamine-β-D-glucopyranoside	骆驼蓬胺碱-β-D-葡萄糖	Alkaloids	生物碱	Alkaloids	生物碱	C16H21NO6	1	-	218624	104739	125414	213745	162335	332451	1.1485	0.239147	0.804478	0.633391	-0.658831	insig
Lssp210093	7-hydroxy-N-trans-ferulic tyramine*	7-羟基-N-反式-阿魏酰酪胺*	Alkaloids	生物碱	Phenolamine	酚胺	C18H19NO5	1	-	96234.4	301980	836641	832646	1.13393e+06	8.67213e+06	1.29356	0.345919	0.811504	0.116072	-3.10691	down
Wdjp004614	2-(7-hydroxy-4-methoxyphenanthren-2-yl)oxy-6-(hydroxymethyl)oxane-3,4,5-triol	2-(7-羟基-4-甲氧基菲-2-基)氧基-6-(羟甲基)氧杂-3,4,5-三醇	Others	其它类	Others	其它	C21H22O8	3	-	230442	295590	324094	395137	886327	544870	1.53697	0.150249	0.800834	0.465482	-1.1032	down
pme1439	p-Coumaric acid	对香豆酸	Phenolic acids	酚酸类	Phenolic acids	酚酸类	C9H8O3	3	501-98-4	4.09538e+06	2.28804e+06	2.5679e+06	2.28366e+06	2.26688e+06	4.84855e+06	0.0538214	0.892359	0.965297	0.95236	-0.0704207	insig
MWSCX017	4-hydroxyphenyl acrylaldehyde	4-羟苯基丙烯醛	Others	其它类	Aldehyde compounds	醛类化合物	C9H8O3	3	-	4.42733e+06	2.76659e+06	2.67804e+06	1.97362e+06	2.56112e+06	2.66954e+06	1.1137	0.254616	0.811504	1.37029	0.454479	insig
zjbp120812	Scutebarbolide C	Scutebarbolide C	Terpenoids	萜类	Ditepenoids	二萜	C22H32O8	3	-	1.15776e+07	1.29069e+07	1.25388e+07	8.53426e+06	1.11832e+07	1.17913e+07	1.18402	0.199304	0.800834	1.17502	0.232682	insig
MWS201451	Val-His	L-缬氨酸-L-组氨酸	Amino acids and derivatives	氨基酸及其衍生物	Amino acids and derivatives	氨基酸及其衍生物	C11H18N4O3	3	13589-07-6	99832.6	102610	100271	97655.4	97685.2	84692.5	1.17964	0.21942	0.800834	1.08099	0.112356	insig
Wafp002310	1-O-Caffeoyllysine	1-O-咖啡酰赖氨酸	Alkaloids	生物碱	Phenolamine	酚胺	C15H20N2O5	2	-	4.45692e+06	372045	1.06304e+06	2.49356e+06	447410	353176	0.441173	0.589143	0.843171	1.78863	0.838854	insig
MWSslk100	Diphenylamine	二苯胺	Alkaloids	生物碱	Alkaloids	生物碱	C12H11N	3	122-39-4	41740.4	20970.2	133762	24014.1	37530.6	19085.3	0.891067	0.381194	0.811504	2.43671	1.28494	insig
Waptp08627	13,16-Docosadienamide	13,16-二十二烯酰胺	Lipids	脂质	Free fatty acids	游离脂肪酸	C22H41NO	1	-	140925	223376	232399	108955	199650	82726.7	1.13043	0.212279	0.800834	1.52479	0.608612	insig
Wasdp09045	6-Methyl-7-Methoxy-3,4-dihydrocoumarin	6-甲基-7-甲氧基-3,4-二氢香豆素	Lignans and Coumarins	木脂素和香豆素	Coumarins	香豆素	C11H12O3	1	-	618290	240025	233316	568200	540485	473857	1.16312	0.326272	0.811504	0.689795	-0.53576	insig
Lazn006152	Isoshonanin	Isoshonanin	Lignans and Coumarins	木脂素和香豆素	Lignans	木脂素	C20H22O5	3	-	2.68393e+06	1.76916e+06	1.70605e+06	911589	2.4932e+06	1.60085e+06	0.655118	0.531925	0.823229	1.23044	0.299172	insig
MWSHC2067	Protocatechualdehyde	原儿茶醛	Others	其它类	Aldehyde compounds	醛类化合物	C7H6O3	3	139-85-5	452323	263714	18769.8	385925	374223	450027	0.950955	0.33337	0.811504	0.607191	-0.719777	insig
MWS20194	Cinnamic acid	肉桂酸	Phenolic acids	酚酸类	Phenolic acids	酚酸类	C9H8O2	3	140-10-3	210988	113897	189256	217825	113302	105058	0.540094	0.608914	0.852495	1.17872	0.237222	insig
MWS2673	5,6-DiHETrE[(±)5,6-dihydroxy-8Z,11Z,14Z-eicosatrienoic acid]	5,6-二羟基-8Z,11Z,14Z-二十碳三烯酸	Lipids	脂质	Free fatty acids	游离脂肪酸	C20H34O4	3	213382-49-1	1.29507e+06	345007	290916	497073	771096	762537	0.5556	0.929627	0.97761	0.950899	-0.0726358	insig
Xmbp001692	2,4,6-Trihydroxybenzoic acid	2,4,6-三羟基苯甲酸	Phenolic acids	酚酸类	Phenolic acids	酚酸类	C7H6O5	3	83-30-7	101523	107051	171924	223622	114155	126991	0.575287	0.539185	0.823229	0.818684	-0.288621	insig
pma1839	N-Sinapoylcadaverine	芥子酰尸胺	Alkaloids	生物碱	Phenolamine	酚胺	C16H24N2O4	3	-	386923	632253	82102.5	138962	8510.8	81021.2	1.23787	0.204354	0.800834	4.81973	2.26895	up
pmp001229	Senkyunolide K	洋川芎内酯 K	Others	其它类	Lactones	内酯类化合物	C12H16O3	3	114569-33-4	158907	136582	293049	38470.4	193761	111222	0.990638	0.285997	0.811504	1.71359	0.77702	insig
WaXYp00973	2-[[3-Mercapto-2-(alpha-glutamylamino)-1-oxopropyl]amino]acetic acid	2-[[3-巯基-2-(alpha-谷氨酰胺基)-1-氧代丙基]氨基]乙酸	Amino acids and derivatives	氨基酸及其衍生物	Amino acids and derivatives	氨基酸及其衍生物	C10H17N3O6S	2	-	203071	331149	314316	145691	244427	112165	1.32468	0.110532	0.800834	1.68936	0.756475	insig
Zmxp005470	Tricin-7-O-(6''-O-malonyl)glucoside	苜蓿素-7-O-(6''-O-丙二酰)葡萄糖苷	Flavonoids	黄酮	Flavones	黄酮	C26H26O15	1	-	9.85957e+06	1.87024e+06	1.75356e+06	9.60472e+06	23987.5	45622.5	1.05344	0.776272	0.915933	1.39373	0.478947	insig
Lmhp008801	LysoPE 18:3	溶血磷脂酰乙醇胺 18:3	Lipids	脂质	LPE	溶血磷脂酰乙醇胺	C23H42NO7P	1	-	4.08453e+07	1.14009e+07	6.91145e+06	1.23982e+07	1.40066e+07	7.41155e+06	0.427581	0.512271	0.823229	1.74938	0.806847	insig
Lazp008807	(25S)-5β-Furost-1β,2β,3β,4β,5β,22α,26-heptaol-26-O-β-D-glucoside	(25S)-5β-Furost-1β,2β,3β,4β,5β,22α,26-heptaol-26-O-β-D-glucoside	Steroids	甾体	Steroidal saponins	甾体皂苷	C33H56O13	3	-	1.95457e+06	591237	398015	1.02435e+06	1.20725e+06	787029	0.522966	0.964643	0.990309	0.975217	-0.0362049	insig
Lcsp001901	Leu-Ile-Glu	L-亮氨酸-L-异亮氨酸-L-谷氨酸	Amino acids and derivatives	氨基酸及其衍生物	Amino acids and derivatives	氨基酸及其衍生物	C17H31N3O6	2	-	142489	75198.9	98138.4	59169.8	68173	88207.2	1.15806	0.227176	0.800834	1.46521	0.551108	insig
Wasdp04018	Tricin-7-O-Glucoside-4'-O-glycerol	苜蓿素-7-O-葡萄糖苷-4'-O-甘油	Flavonoids	黄酮	Flavones	黄酮	C26H30O14	1	-	591758	128849	204340	1.14603e+07	63519.4	61480.2	0.180486	0.448403	0.811504	0.0798379	-3.64678	insig
MWSslk086	Ambroxide	降龙涎香醚	Terpenoids	萜类	Ditepenoids	二萜	C16H28O	1	6790-58-5	140604	154699	170740	149052	154883	128245	0.802097	0.39615	0.811504	1.07835	0.108828	insig
Zbsp105756	Tricin-5-O-guaiacylglycerol-ether-4'-O-glucoside	苜蓿素-5-O-(4'-O-葡萄糖苷)愈创木酰甘油醚	Flavonoids	黄酮	Flavones	黄酮	C33H36O16	1	-	1.20438e+06	234935	90934.1	7.56542e+06	290655	81233.6	0.403383	0.477666	0.815855	0.192791	-2.37489	insig
Zbsp006323	Tricin-7-O-(Meso-Erythritol)	苜蓿素-7-O-赤藓糖醇	Flavonoids	黄酮	Flavones	黄酮	C21H22O10	3	-	273320	66175.9	179006	759554	34079.3	63781.8	0.204853	0.684828	0.885863	0.604727	-0.725644	insig
pmb0785	Isoquinoline	异喹啉	Alkaloids	生物碱	Isoquinoline alkaloids	异喹啉类生物碱	C9H7N	3	119-65-3	69775	120303	79137.7	89940.5	27377.6	89183.8	0.802371	0.468114	0.813377	1.3037	0.38261	insig
MWS1752	Ethyl butyrate*	丁酸乙酯*	Organic acids	有机酸	Organic acids	有机酸	C6H12O2	3	105-54-4	94993	129373	104205	102549	114017	64663.2	0.757497	0.438482	0.811504	1.16834	0.224457	insig
Zmgp005229	5-Methoxy-1,7-diphenyl-3-heptanone	5-甲氧基-1,7-二苯基-3-庚酮	Others	其它类	Ketone compounds	酮类化合物	C20H24O2	3	100667-54-7	223459	45417.7	58749.2	285471	139330	348183	1.29515	0.153465	0.800834	0.423846	-1.23839	down
pme0120	5-Aminovaleric acid	5-氨基戊酸	Organic acids	有机酸	Organic acids	有机酸	C5H11NO2	1	660-88-8	172487	203453	175583	72825.8	80345.2	114520	1.75556	0.00519937	0.642704	2.0603	1.04285	up
Zbsp010221	Marsformosanone	台湾牛奶菜甾二烯酮,熊果二烯酮	Terpenoids	萜类	Triterpene	三萜	C30H46O	2	72093-24-4	7.64969e+06	2.52216e+06	3.86965e+06	4.87255e+06	1.46748e+06	1.99328e+06	0.912205	0.371837	0.811504	1.68499	0.752738	insig
Lcsp001671	2-oxindole-3-acetic acid	氧化吲哚乙酸	Alkaloids	生物碱	Plumerane	吲哚类生物碱	C10H9NO3	3	2971-31-5	851091	512109	469174	538900	495945	599204	0.342984	0.643188	0.861432	1.12137	0.165263	insig
MWS20987	N5-(1-Iminoethyl)-L-ornithine	N5-(1-亚胺乙基)-L-鸟氨酸	Amino acids and derivatives	氨基酸及其衍生物	Amino acids and derivatives	氨基酸及其衍生物	C7H15N3O2	3	36889-13-1	369214	440136	426689	373359	426865	407941	0.327829	0.747977	0.907368	1.02307	0.0329063	insig
MWS2984	8-Azaguanine	8-氮鸟嘌呤	Nucleotides and derivatives	核苷酸及其衍生物	Nucleotides and derivatives	核苷酸及其衍生物	C4H4N6O	3	134-58-7	1.94291e+06	866421	902596	1.35028e+06	634052	864510	0.596606	0.530754	0.823229	1.30296	0.38179	insig
Lmhp009129	LysoPC 15:0(2n isomer)*	溶血磷脂酰胆碱 15:0(2n异构)*	Lipids	脂质	LPC	溶血磷脂酰胆碱	C23H48NO7P	1	-	4.75724e+06	700208	631786	1.80682e+06	1.76001e+06	1.03447e+06	0.269723	0.752877	0.907368	1.32337	0.404221	insig
Zmqp003920	Ile-Trp	异亮氨酰-色氨酸	Amino acids and derivatives	氨基酸及其衍生物	Amino acids and derivatives	氨基酸及其衍生物	C17H23N3O3	1	13589-06-5	1.42836e+06	763413	629339	856252	416759	461497	1.06598	0.287567	0.811504	1.62646	0.701736	insig
Zmpp000906	Norepinephrine	去甲基肾上腺素	Alkaloids	生物碱	Alkaloids	生物碱	C8H11NO3	1	51-41-2	43271.5	31010	121189	114405	165931	33520.4	0.658085	0.459141	0.813377	0.622804	-0.68315	insig
Walp006175	2-Aminotetradecane-1,5,11-triol	2-氨基十四烷-1,5,11-三醇	Lipids	脂质	Sphingolipids	鞘脂	C14H31NO3	1	-	54405.2	36687.8	17910.3	21892.2	31530.4	30035.4	0.434211	0.508353	0.823229	1.30609	0.38525	insig
MWS1840	Triethylamine	三乙胺	Alkaloids	生物碱	Alkaloids	生物碱	C6H15N	3	121-44-8	412117	486274	343975	245239	116945	129172	1.67677	0.0124579	0.664247	2.52845	1.33825	up
Wcjp000888	N-Methyltyramine	N-甲基酪胺	Others	其它类	Others	其它	C9H13NO	1	370-98-9	4.5062e+07	7.9201e+06	3.18835e+07	5.9958e+06	103466	37698.7	1.49518	0.13299	0.800834	13.8286	3.78958	up
MWStz208	N-Feruloyloctopamine*	N-阿魏酰章鱼胺*	Alkaloids	生物碱	Phenolamine	酚胺	C18H19NO5	1	66648-44-0	31175.7	344295	1.15718e+06	2.06732e+06	1.62163e+06	3.00503e+06	1.30734	0.0328213	0.798876	0.228959	-2.12684	down
Wasdp09319	4b,7-dimethyl-7-vinyl-1,2,4a,4b,7,8,10,10a-octahydrophenanthren-2-ol	4b,7-dimethyl-7-vinyl-1,2,4a,4b,7,8,10,10a-octahydrophenanthren-2-ol	Terpenoids	萜类	Ditepenoids	二萜	C18H24O	2	-	103394	60176.8	51651.7	94711.4	63960	110906	0.798212	0.440351	0.811504	0.798369	-0.324872	insig
MWSslk073	Octinoxate	桂皮酸钠	Phenolic acids	酚酸类	Phenolic acids	酚酸类	C18H26O3	3	5466-77-3	60710.5	36435.5	18745.9	36678	41637.2	48234	0.534277	0.801603	0.927825	0.915785	-0.12692	insig
Lmhp009464	LysoPE 17:1(2n isomer)*	溶血磷脂酰乙醇胺 17:1(2n异构)*	Lipids	脂质	LPE	溶血磷脂酰乙醇胺	C22H44NO7P	1	-	9.21564e+06	1.66738e+06	1.85355e+06	503607	946836	701252	1.42968	0.291439	0.811504	5.91932	2.56543	up
pmp001190	(5-8)-Hydroxy-1-(hydroxylmethoxyphenyl)-N2,N3-bis(4-hydroxyphenethyl)-(5-8)-dimethoxy-1,2-dihydronaphthalene-2,3-dicarboxamide	(5-8)-羟基-1-(羟基甲氧基苯基)-N2,N3-双(4-羟基苯乙基)-(5-8)-二甲氧基-1,2-二氢萘-2,3-二甲酰胺	Alkaloids	生物碱	Phenolamine	酚胺	C37H38N2O9	1	-	367113	137812	310638	1.9232e+06	1.79094e+06	2.9332e+06	1.79638	0.0290834	0.775351	0.12269	-3.02691	down
Lmhp005550	N,N'-Diferuloylputrescine	N,N'-二阿魏酰腐胺	Alkaloids	生物碱	Phenolamine	酚胺	C24H28N2O6	1	42369-86-8	116523	360680	99711.5	21200.5	227161	74089.2	0.84682	0.466455	0.813377	1.78916	0.839281	insig
pme1841	Cadaverine	尸胺	Alkaloids	生物碱	Alkaloids	生物碱	C5H14N2	3	462-94-2	396217	1.65232e+06	197381	150973	709104	2.47524e+06	0.199601	0.68974	0.887653	0.673374	-0.570519	insig
Lmcp004116	Oxidoagarochromone C	5,6:7,8-二环氧-2-[3-(4-羟基-3-甲氧基苯基)乙基]-5,6,7,8-四氢色酮	Others	其它类	Chromone	色酮类	C18H16O6	2	-	713787	272504	390505	262884	135680	96692.8	1.4464	0.143914	0.800834	2.77997	1.47507	up
MWSmce040	Isovanillin	异香草醛	Others	其它类	Aldehyde compounds	醛类化合物	C8H8O3	3	621-59-0	2.92139e+06	4.3793e+06	4.48853e+06	3.80516e+06	4.7253e+06	2.38587e+06	0.365241	0.749999	0.907368	1.07996	0.110981	insig
HJAP011	Chrysoeriol-8-C-glucoside (Scoparin)*	金圣草黄素-8-C-葡萄糖苷 (金雀花素)*	Flavonoids	黄酮	Flavones	黄酮	C22H22O11	3	301-16-6	255748	210006	171092	243180	316405	216680	1.03999	0.297039	0.811504	0.820398	-0.285604	insig
Lmnp002845	Hispidulin-8-C-glucoside*	高车前素-8-C-葡萄糖苷*	Flavonoids	黄酮	Flavones	黄酮	C22H22O11	3	-	255748	210006	171092	243180	316405	216680	1.03999	0.297039	0.811504	0.820398	-0.285604	insig
Lcsp001468	Glu-Ile-Glu	谷氨酸-异亮氨酸-谷氨酸	Amino acids and derivatives	氨基酸及其衍生物	Amino acids and derivatives	氨基酸及其衍生物	C16H27N3O8	3	-	459138	178640	213370	252586	165789	210012	0.603308	0.493046	0.820277	1.3545	0.437757	insig
Lcsp001749	Gly-Glu-Leu	甘氨酸-谷氨酸-亮氨酸	Amino acids and derivatives	氨基酸及其衍生物	Amino acids and derivatives	氨基酸及其衍生物	C13H23N3O6	3	-	205373	82440.4	67351.2	74563.2	100239	152382	0.0430151	0.862063	0.955475	1.08552	0.118386	insig
Lmap001823	Dhurrin	蜀黍苷	Alkaloids	生物碱	Alkaloids	生物碱	C14H17NO7	1	499-20-7	288133	69965.9	53993.5	127136	32642.2	25941.6	0.856124	0.432951	0.811504	2.21889	1.14984	insig
MWSmce294	Elemicin	榄香素	Others	其它类	Others	其它	C12H16O3	3	487-11-6	508825	354999	1.02619e+06	65913.6	667896	355587	0.869595	0.37576	0.811504	1.73492	0.794869	insig
Waqkp01819	p-Coumaroyl-hydroxyagmatine	对香豆酰羟基胍丁胺	Alkaloids	生物碱	Phenolamine	酚胺	C14H20N4O3	1	-	356053	51258.1	98005.7	316406	83441	38601.8	0.166758	0.870338	0.957691	1.15251	0.20478	insig
Lmcp008681	Beauvericin	白僵菌素	Amino acids and derivatives	氨基酸及其衍生物	Amino acids and derivatives	氨基酸及其衍生物	C45H57N3O9	1	26048-05-5	557847	111895	443301	451471	119606	225787	0.38176	0.562264	0.833293	1.39678	0.482105	insig
Lhhp102922	Fargesin	辛夷脂素	Lignans and Coumarins	木脂素和香豆素	Lignans	木脂素	C21H22O6	2	31008-19-2	585454	498880	445624	893841	517175	492298	0.774056	0.443277	0.811504	0.803839	-0.315022	insig
Wcjp002598	8-hydroxyquinoline	8-羟基喹啉	Alkaloids	生物碱	Quinoline alkaloids	喹啉类生物碱	C9H7NO	1	148-24-3	76691	78915	69377.7	38767.3	31273.9	66573.4	1.4672	0.102504	0.800834	1.64685	0.719709	insig
Qmjp080408	15-Hydroxysessilifol F	15-羟基四川金粟兰醇 F	Terpenoids	萜类	Sesquiterpenoids	倍半萜	C21H34O4	3	-	6.87537e+06	2.38374e+06	2.28326e+06	1.61659e+06	3.36557e+06	3.65396e+06	0.376417	0.601249	0.848824	1.33652	0.418485	insig
Wagp002530	2-Methoxy-1-benzofuran-5-carbaldehyde	2-甲氧基-1-苯并呋喃-5-甲醛	Others	其它类	Aldehyde compounds	醛类化合物	C10H8O3	1	-	1.69868e+07	9.45895e+06	1.66989e+07	7.77131e+06	5.42163e+06	6.18303e+06	1.62194	0.0750711	0.800834	2.22671	1.15491	up
MWS20184	[6]-Shogaol	[6]-姜烯酚	Phenolic acids	酚酸类	Phenolic acids	酚酸类	C17H24O3	3	555-66-8	643838	382639	537983	252686	402084	648718	0.63548	0.568118	0.835766	1.20021	0.263287	insig
pme2596	4-Pyridoxic acid	4-吡哆酸	Others	其它类	Vitamin	维生素	C8H9NO4	3	82-82-6	158011	167317	110836	278170	128991	251985	1.02986	0.242683	0.804894	0.66171	-0.595728	insig
Wasyqp1805	L-Kynurenine	L-犬尿氨酸	Alkaloids	生物碱	Alkaloids	生物碱	C10H12N2O3	2	2922-83-0	610098	216699	131517	198364	73970.7	249433	0.750722	0.433051	0.811504	1.83667	0.877092	insig
Wbtp006863	6,8-dihydroxy-12-methoxy-2,2-dimethyl-1,10-dioxatetraphen-5-one	6,8-二羟基-12-甲氧基-2,2-二甲基-1,10-二氧噻吩-5-酮	Others	其它类	Ketone compounds	酮类化合物	C19H16O6	2	-	114492	102999	42395.4	103600	69358.5	154026	0.595435	0.538199	0.823229	0.794796	-0.331343	insig
MWSmce632	Vanillin acetate	香兰素乙酸酯	Others	其它类	Aldehyde compounds	醛类化合物	C10H10O4	3	881-68-5	832549	337897	541049	490798	261694	552244	0.632153	0.47477	0.815855	1.31176	0.391499	insig
Lcsp001308	Asn-Ile-Asp	L-天冬酰胺-L-异亮氨酰-L-天冬氨酸	Amino acids and derivatives	氨基酸及其衍生物	Amino acids and derivatives	氨基酸及其衍生物	C14H24N4O7	3	-	223057	71652.6	132342	125571	96491.5	182116	0.065174	0.889429	0.964062	1.05659	0.0794186	insig
Wcjp001032	9-[(2S,3S,4S,5R)-3,4-dihydroxy-5-(hydroxymethyl)oxolan-2-yl]-1H-purin-6-one	9-[(2S,3S,4S,5R)-3,4-dihydroxy-5-(hydroxymethyl)oxolan-2-yl]-1H-purin-6-one	Alkaloids	生物碱	Alkaloids	生物碱	C10H12N4O5	3	-	266748	322814	306857	520990	389794	363805	1.49661	0.110102	0.800834	0.703301	-0.507787	insig
Lmpp003958	Malvidin-3-O-(6''-O-p-coumaroyl)glucoside	锦葵色素-3-O-(6''-O-对香豆酰)葡萄糖苷	Flavonoids	黄酮	Anthocyanidins	花青素	C32H31O14+	3	158189-28-7	1.7015e+06	284474	2.09018e+06	6.43556e+07	3550.58	17752.9	0.549868	0.447627	0.811504	0.063317	-3.98126	insig
Qmjp080402	15,16-Bisnor-13-oxo-8(17),11-labdadien-19-ol	15,16-双去甲基-13-氧化-8(17),11-半日花二烯-19-醇	Terpenoids	萜类	Sesquiterpenoids	倍半萜	C18H28O2	3	-	275164	177430	172987	48780.1	164974	310616	0.617449	0.713191	0.891046	1.19301	0.254611	insig
pmb0881	LysoPE 18:2	溶血磷脂酰乙醇胺 18:2	Lipids	脂质	LPE	溶血磷脂酰乙醇胺	C23H44NO7P	2	-	7.03717e+06	1.29462e+06	1.09693e+06	1.17196e+06	2.09318e+06	1.177e+06	0.520807	0.484372	0.816512	2.12256	1.08581	insig
Zbsp011410	Methyl acetoxy-[6]-gingerol	甲基乙酰氧基-[6]-姜酚	Phenolic acids	酚酸类	Phenolic acids	酚酸类	C20H30O5	2	-	612638	179796	144165	191554	212708	307640	0.106389	0.671886	0.877866	1.31563	0.395755	insig
Lmbp002962	Isofraxetin	异秦皮素	Lignans and Coumarins	木脂素和香豆素	Coumarins	香豆素	C10H8O5	3	50656-75-2	650686	256288	800701	1.44046e+06	525447	782323	0.897894	0.348272	0.811504	0.621374	-0.686467	insig
Wcfp004977	Malonyltryptophan	丙二酰色氨酸	Amino acids and derivatives	氨基酸及其衍生物	Amino acids and derivatives	氨基酸及其衍生物	C14H14N2O5	1	-	3.60969e+06	4.40666e+06	2.20376e+06	1.2005e+07	864257	1.01105e+06	0.439105	0.773943	0.915723	0.736306	-0.441624	insig
Lcsp001416	Leu-Thr-Ala	L-亮氨酸-L-苏氨酸-L-丙氨酸	Amino acids and derivatives	氨基酸及其衍生物	Amino acids and derivatives	氨基酸及其衍生物	C13H25N3O5	1	-	637585	211595	93977.5	657654	151419	669530	0.65912	0.494262	0.820823	0.63787	-0.648665	insig
pme1724	Benzoic acid methyl ester	苯甲酸甲酯	Phenolic acids	酚酸类	Phenolic acids	酚酸类	C8H8O2	3	93-58-3	113303	56658	36028.2	198808	61434.2	92054.6	0.913461	0.378377	0.811504	0.584702	-0.774227	insig
pme0220	Methyl jasmonate	茉莉酸甲酯	Organic acids	有机酸	Organic acids	有机酸	C13H20O3	3	1211-29-6	88590	90230.1	55082.5	59483.1	55630.6	65134.2	1.08101	0.255665	0.811504	1.29767	0.375925	insig
Lcfp121231	pyrrolidine-2-carboxamide	L-脯氨酰胺	Alkaloids	生物碱	Pyrrole alkaloids	吡咯类生物碱	C5H10N2O	1	58274-20-7	1.371e+06	3.43138e+06	1.49815e+06	3.29663e+06	1.27554e+07	9.12474e+06	1.49638	0.143217	0.800834	0.250252	-1.99854	down
MWS04528	L-Homocysteinesulfinic acid	L-高半胱氨酸亚磺酸	Amino acids and derivatives	氨基酸及其衍生物	Amino acids and derivatives	氨基酸及其衍生物	C4H9NO4S	3	2686-70-6	814396	452454	1.1907e+06	695807	30618.2	81370.4	1.31342	0.14259	0.800834	3.04229	1.60516	up
Zbzp010481	1-(3,5-Dihydroxyphenyl)pentadecan-1-one	1-(3,5-二羟基苯基)十五烷-1-酮	Quinones	醌类	Quinones	醌类	C21H34O3	1	-	763371	494038	263006	995658	511683	386555	0.521599	0.626433	0.857368	0.802798	-0.316892	insig
Lmhp011562	1-α-Linolenoyl-glycerol*	1-α-亚麻酸甘油酯*	Lipids	脂质	Glycerol ester	甘油酯	C21H36O4	1	-	3.97233e+07	1.59782e+07	1.34255e+07	1.60849e+07	1.29519e+07	1.60674e+07	0.730166	0.440178	0.811504	1.5326	0.615986	insig
MWSHC20102	3-Hydroxy-1-(4-Hydroxy-3-Methoxyphenyl)Propan-1-One	3-羟基-1-(4-羟基-3-甲氧基苯基)丙烷-1-酮	Others	其它类	Ketone compounds	酮类化合物	C10H12O4	3	2196-18-1	6.16578e+06	1.01934e+06	560693	1.4736e+06	716062	813687	0.514355	0.472379	0.815855	2.57906	1.36684	insig
Wcop005243	2-(3-tert-butyl-2-hydroxyphenyl)-2-hydroxyindene-1,3-dione	2-(3-tert-butyl-2-hydroxyphenyl)-2-hydroxyindene-1,3-dione	Terpenoids	萜类	Sesquiterpenoids	倍半萜	C19H18O4	3	71313-34-3	7.88401e+06	2.26782e+06	7.5838e+06	3.50687e+06	2.39619e+06	1.3943e+06	1.16834	0.188768	0.800834	2.43042	1.28121	up
pmb0490	p-Coumaroylputrescine	对香豆酰基腐胺	Alkaloids	生物碱	Phenolamine	酚胺	C13H18N2O2	1	34136-53-3	530712	425671	1.36488e+06	698952	701139	284727	0.497724	0.566145	0.835056	1.37775	0.462315	insig
MWSmce704	5-Methyl-2-thiophenecarboxaldehyde	5-甲基-2-噻吩甲醛	Others	其它类	Aldehyde compounds	醛类化合物	C6H6OS	3	13679-70-4	54469.7	62905.9	52990.6	41424	17413.2	42826.5	1.35561	0.0949018	0.800834	1.67578	0.744834	insig
mws1337	D-Pantothenic Acid	D-泛酸(维生素B5)	Others	其它类	Vitamin	维生素	C9H17NO5	1	79-83-4	2.124e+07	1.34757e+07	1.39131e+07	2.99716e+07	7.61823e+06	6.62598e+06	0.568496	0.868778	0.957691	1.0998	0.137248	insig
Wdzp006596	11-hydroxy-8-oxo-alismoxide	11-羟基-8-氧泽泻烯	Terpenoids	萜类	Sesquiterpenoids	倍半萜	C15H24O4	1	-	368200	217439	254197	215709	183836	324482	0.577978	0.568761	0.835766	1.15995	0.214066	insig
Hmqp006221	13-Hydroxy-9Z,11E-octadecadienoic acid	13-羟基-9Z,11E-十八碳二烯酸	Lipids	脂质	Free fatty acids	游离脂肪酸	C19H34O3	1	18104-45-5	88302.2	67015.6	71722.3	88280	91448.3	85404.9	1.34215	0.181617	0.800834	0.856325	-0.22377	insig
Lcsp003066	Leu-Glu-Ile	L-亮氨酸-L-谷氨酸-L-异亮氨酸	Amino acids and derivatives	氨基酸及其衍生物	Amino acids and derivatives	氨基酸及其衍生物	C17H31N3O6	2	-	589176	367931	482186	287246	338893	390046	1.31783	0.144663	0.800834	1.41637	0.502199	insig
Wacyp04001	N-trans-Cinnamoylagmatine	N-反式肉桂酰基胍丁胺	Alkaloids	生物碱	Phenolamine	酚胺	C14H20N4O	1	-	4.46304e+06	3.35718e+06	7.19464e+07	1.21182e+06	47722.9	32038.2	1.5596	0.367996	0.811504	61.7591	5.94858	up
pma0948	Phenylethanolamine	苯基乙醇胺	Alkaloids	生物碱	Alkaloids	生物碱	C8H11NO	3	7568-93-6	244431	61242.3	130783	225548	182198	57065.5	0.154511	0.903899	0.968962	0.938996	-0.0908087	insig
Wasyqp0972	Hydroxystyrene*	羟基苯乙烯*	Others	其它类	Others	其它	C8H8O	1	-	1.77333e+06	469789	1.37139e+06	1.74524e+06	1.26332e+06	225892	0.291458	0.84102	0.949795	1.1175	0.160278	insig
MWS201471	Lys-Tyr	L-赖氨酸-L-酪氨酸	Amino acids and derivatives	氨基酸及其衍生物	Amino acids and derivatives	氨基酸及其衍生物	C15H23N3O4	3	35978-98-4	256762	198035	163425	176948	266954	320465	0.808504	0.393029	0.811504	0.808802	-0.306142	insig
Zbqp002414	h-gamma-Glu-leu-oh	h-γ-谷氨酸-亮氨酸-羟基	Amino acids and derivatives	氨基酸及其衍生物	Amino acids and derivatives	氨基酸及其衍生物	C11H20N2O5	2	-	1.14667e+06	1.51443e+06	692371	1.30069e+06	1.66271e+06	2.98128e+06	1.18772	0.228094	0.800834	0.564114	-0.825943	insig
Lcsp000959	Gly-Val-Ala	甘氨酸-缬氨酸-丙氨酸	Amino acids and derivatives	氨基酸及其衍生物	Amino acids and derivatives	氨基酸及其衍生物	C10H19N3O4	1	-	183887	59900	124985	101872	102872	102264	0.180075	0.62337	0.855505	1.20118	0.264456	insig
mws1292	Isoschaftoside	异夏佛塔苷	Flavonoids	黄酮	Flavones	黄酮	C26H28O14	2	52012-29-0	1.55398e+06	598096	965323	4.64571e+06	878342	835490	0.636297	0.484499	0.816512	0.490193	-1.02858	insig
Wccp000476	2-[(1R)-1-carboxyethoxy]propanoic acid	2-[(1R)-1-carboxyethoxy]propanoic acid	Organic acids	有机酸	Organic acids	有机酸	C6H10O5	3	-	167302	136686	182835	194095	381802	171679	1.12623	0.320966	0.811504	0.651204	-0.618819	insig
MWS201399	Met-Asn	L-蛋氨酸-L-天冬酰胺	Amino acids and derivatives	氨基酸及其衍生物	Amino acids and derivatives	氨基酸及其衍生物	C9H17N3O4S	3	36261-61-7	102355	35518.9	32781.3	40153.4	33556.9	36691.8	0.63916	0.470659	0.814744	1.54576	0.628313	insig
Zbqp003444	4-amino-5-oxo-5-(pentylamino)pentanoic acid	4-氨基-5-氧代-5-(戊氨基)戊酸	Amino acids and derivatives	氨基酸及其衍生物	Amino acids and derivatives	氨基酸及其衍生物	C10H20N2O3	2	-	827082	485318	904692	1.66953e+06	1.1018e+06	388200	0.463149	0.493019	0.820277	0.701715	-0.511043	insig
Lalp006362	Cochinchinenin	剑叶血竭素	Phenolic acids	酚酸类	Phenolic acids	酚酸类	C31H30O7	2	400603-95-4	91129.5	55899.1	68730.2	73616.7	160078	158338	1.32511	0.165749	0.800834	0.550359	-0.861554	insig
MWStz255	Cyclo(Pro-Phe)	环(脯氨酸-苯丙氨酸)	Amino acids and derivatives	氨基酸及其衍生物	Amino acids and derivatives	氨基酸及其衍生物	C14H16N2O2	3	3705-26-8	83751.3	27677.9	54029.6	25353.5	54835	12962.3	0.918738	0.30711	0.811504	1.77625	0.828831	insig
Lcsp002752	Asp-Pro-Phe	L-天冬氨酰-L-脯氨酰-L-蛋氨酸	Amino acids and derivatives	氨基酸及其衍生物	Amino acids and derivatives	氨基酸及其衍生物	C18H23N3O6	3	-	174647	123959	79289.7	155670	115340	120329	0.31754	0.892496	0.965297	0.965649	-0.0504286	insig
Safp009165	Homobutein 4-glucoside	髙紫铆查耳酮 4-葡萄糖苷	Flavonoids	黄酮	Chalcones	查耳酮	C22H24O10	1	-	361710	342149	496424	506107	181412	197581	0.965809	0.436836	0.811504	1.3561	0.439464	insig
MWSHY0104	Luteolin-7-O-glucoside (Cynaroside)	木犀草素-7-O-葡萄糖苷 (木犀草苷)	Flavonoids	黄酮	Flavones	黄酮	C21H20O11	1	5373-11-5	361710	342149	496424	506107	181412	197581	0.965809	0.436836	0.811504	1.3561	0.439464	insig
Lafp002342	2,3-Dihydroxy-1-(4-hydroxy-3,5-dimethoxyphenyl)propan-1-one	2,3-二羟基-1-(4-羟基-3,5-二甲氧基苯基)丙-1-酮	Others	其它类	Ketone compounds	酮类化合物	C11H14O6	3	33900-74-2	244546	249359	156837	195632	345342	594168	1.04915	0.297385	0.811504	0.57327	-0.802714	insig
Lcsp002568	Val-Ile-Val	缬氨酸-异亮氨酸-缬氨酸	Amino acids and derivatives	氨基酸及其衍生物	Amino acids and derivatives	氨基酸及其衍生物	C16H31N3O4	3	-	404479	299693	169586	259950	165319	282872	0.513459	0.52394	0.823229	1.23388	0.303197	insig
Lcsp002875	Gly-Val-Phe	甘氨酸-缬氨酸-苯丙氨酸	Amino acids and derivatives	氨基酸及其衍生物	Amino acids and derivatives	氨基酸及其衍生物	C16H23N3O4	3	82985-55-5	307676	113004	98086	115400	66795.9	138140	0.761785	0.434344	0.811504	1.61945	0.695501	insig
Wafp004334	N-Feruloyltyramine 4'-glucoside	N-阿魏酰酪胺 4'-葡萄糖苷	Alkaloids	生物碱	Phenolamine	酚胺	C24H29NO9	1	-	8.53331e+06	5.761e+06	8.82132e+06	2.37659e+06	6.56183e+06	8.86227e+06	0.754107	0.467635	0.813377	1.29858	0.376937	insig
Layp005019	Glucosylschizandriside	葡萄糖基五味子苷	Lignans and Coumarins	木脂素和香豆素	Lignans	木脂素	C31H42O15	3	-	751615	222257	445676	1.60189e+06	67180.1	80354.2	0.588484	0.852747	0.953188	0.811438	-0.301448	insig
pmb0716	Tricin-4'-O-glucoside-7-O-glucoside*	苜蓿素-4'-O-葡萄糖苷-7-O-葡萄糖苷*	Flavonoids	黄酮	Flavones	黄酮	C29H34O17	3	-	751615	222257	445676	1.60189e+06	67180.1	80354.2	0.588484	0.852747	0.953188	0.811438	-0.301448	insig
Lchp000218	(R)-3-ethyl-7-hydroxy-6-methoxyphthalide	(R)-3-乙基-7-羟基-6-甲氧基苯酞	Others	其它类	Lactones	内酯类化合物	C11H12O4	2	-	7.44458e+06	3.42075e+06	2.83589e+06	3.1598e+06	2.53167e+06	1.68738e+06	1.12957	0.280344	0.811504	1.85682	0.892835	insig
Lmhp010040	LysoPE 20:3*	溶血磷脂酰乙醇胺 20:3*	Lipids	脂质	LPE	溶血磷脂酰乙醇胺	C25H46NO7P	2	-	795242	238200	229522	515810	322673	222491	0.0511124	0.766593	0.911888	1.19038	0.251425	insig
zjgp122313	Trideca-3,11-diene-5,7,9-triyne-1,2-diol	十三碳-3,11-二烯-5,7,9-三炔-1,2-二醇	Others	其它类	Others	其它	C13H12O2	3	-	157537	109004	157899	92444	51350.9	46775.9	1.60917	0.0236813	0.741816	2.2272	1.15523	up
Wbjp006536	Tribulusamide B	Tribulusamide B	Alkaloids	生物碱	Alkaloids	生物碱	C36H34N2O9	3	-	1.20578e+06	320269	441724	32180.6	59380.5	70991.5	1.72428	0.16186	0.800834	12.1055	3.59759	up
MWS20627g	L-Tyrosinamide	L-酪氨酰胺	Amino acids and derivatives	氨基酸及其衍生物	Amino acids and derivatives	氨基酸及其衍生物	C9H12N2O2	3	4985-46-0	59372.2	37097.6	68075.3	53082.5	11982.1	75556.7	0.606533	0.72725	0.896452	1.17013	0.226668	insig
pmb0751	Trans-5-O-(p-Coumaroyl)shikimate	反式-5-O-对香豆酰莽草酸	Phenolic acids	酚酸类	Phenolic acids	酚酸类	C16H16O7	3	-	47833.3	109480	366380	116742	68153.1	1449.3	0.91819	0.370542	0.811504	2.81035	1.49075	insig
MWSHC20196	10α-Hydroxycadin-4-en-15-al	10α-羟基杜松-4-烯-15-醛	Terpenoids	萜类	Sesquiterpenoids	倍半萜	C15H24O2	1	398147-37-0	338655	139757	96583.5	49091.7	113353	227958	0.618451	0.540307	0.823229	1.47283	0.558588	insig
pmb0862	LysoPC 12:0	溶血磷脂酰胆碱 12:0	Lipids	脂质	LPC	溶血磷脂酰胆碱	C20H42NO7P	3	20559-18-6	50842.9	44065.1	24161.7	104514	29140.1	39274.1	0.520844	0.533997	0.823229	0.688548	-0.53837	insig
WaXYp12270	Methyl(8z,11z,14z)-8,11,14-hexadecatrienoate	(8z,11z,14z)-8,11,14-十六碳三烯酸甲酯	Lipids	脂质	Free fatty acids	游离脂肪酸	C17H28O2	2	-	2.64885e+06	762687	405455	1.17018e+06	1.53604e+06	1.36896e+06	0.641436	0.913428	0.97247	0.936641	-0.0944312	insig
MWStz038	Grossamide*	克罗酰胺*	Alkaloids	生物碱	Phenolamine	酚胺	C36H36N2O8	1	80510-06-1	77096.1	46588.2	64106.9	106109	158875	145069	1.71319	0.0241577	0.747399	0.457968	-1.12668	down
Sasp000997	2,3-Dihydrobenzofuran*	2,3-二氢苯并呋喃*	Others	其它类	Others	其它	C8H8O	1	496-16-2	1.67246e+06	453116	1.55505e+06	1.54328e+06	1.10021e+06	218358	0.430264	0.645738	0.863422	1.2861	0.363007	insig
Zbsp007500	Tricin-4'-O-Guaicylglycerol	Tricin-4'-O-Guaicylglycerol	Flavonoids	黄酮	Flavones	黄酮	C28H28O11	3	-	161818	89830.3	93163.8	660114	60625.8	52800.6	0.162309	0.551811	0.828008	0.445759	-1.16567	insig
Lmhp008688	LysoPE 20:5	溶血磷脂酰乙醇胺 20:5	Lipids	脂质	LPE	溶血磷脂酰乙醇胺	C25H42NO7P	1	-	539246	297205	175158	143571	516510	111768	0.560835	0.660541	0.872581	1.31063	0.390261	insig
Hmcp003783	1-Acetyl-β-carboline	1-乙酰基-β-咔啉	Alkaloids	生物碱	Plumerane	吲哚类生物碱	C13H10N2O	2	-	97401.2	252594	69042.3	41490.7	33672	36412.8	1.57541	0.214086	0.800834	3.75564	1.90906	up
Lmlp002994	5-Hydroxyquinoline*	5-羟基喹啉*	Alkaloids	生物碱	Quinoline alkaloids	喹啉类生物碱	C11H11NO2	2	578-67-6	78976.8	157358	83126.6	160490	286694	176081	1.43775	0.110346	0.800834	0.512561	-0.964204	insig
MWStz079	Aurantiamide acetate	橙黄胡椒酰胺乙酸酯	Alkaloids	生物碱	Alkaloids	生物碱	C27H28N2O4	3	56121-42-7	27184.3	24272.8	18719.8	8523.55	12763.2	23077.4	1.21929	0.177244	0.800834	1.58184	0.661603	insig
Wcop004851	5,6-dimethyl-2-benzofuran-1,3-dione	5,6-dimethyl-2-benzofuran-1,3-dione	Terpenoids	萜类	Sesquiterpenoids	倍半萜	C10H8O3	3	5999-20-2	5.94573e+06	4.71224e+06	3.17892e+06	4.9145e+06	6.26749e+06	4.72154e+06	0.753347	0.510784	0.823229	0.870052	-0.200827	insig
Zbsp007566	Tricin-4'-O-guaiacylglycerol-5-O-Feruloyl	苜蓿素-4'-O-愈创木甘油醚-5-O-阿魏酰	Flavonoids	黄酮	Flavones	黄酮	C37H34O14	3	-	157741	71407.8	66018.5	645325	43129.7	49234.7	0.203708	0.538242	0.823229	0.400124	-1.32148	insig
MWStz081	Piperlotine C; 1-(3,4,5-Trimethoxycinnamoyl)pyrrolidine	1-(3,4,5-三甲氧基肉桂酰基)四氢吡咯	Alkaloids	生物碱	Pyrrole alkaloids	吡咯类生物碱	C16H21NO4	3	886989-88-4	40112.6	1291.63	25774.3	14363.4	42046.1	70735.7	0.866526	0.376828	0.811504	0.52836	-0.920407	insig
Lmhp009682	LysoPC 22:5(2n isomer)	溶血磷脂酰胆碱 22:5(2n异构)	Lipids	脂质	LPC	溶血磷脂酰胆碱	C30H52NO7P	2	-	1.58185e+06	94082.3	64354.3	213001	1.03425e+06	63798.1	0.168933	0.821224	0.939291	1.3274	0.408604	insig
Safp020540	1-Palmitoyl-2-acetyl-sn-glycero-3-phosphocholine	PC(16:0/2:0)	Lipids	脂质	LPC	溶血磷脂酰胆碱	C26H52NO8P	2	-	784702	61233.7	88232.3	215161	161141	106888	0.0126696	0.591494	0.845087	1.93333	0.95109	insig
Lmhp008833	LysoPC 16:1(2n isomer)*	溶血磷脂酰胆碱 16:1(2n异构)*	Lipids	脂质	LPC	溶血磷脂酰胆碱	C24H48NO7P	1	-	1.17821e+07	3.12906e+06	3.60177e+06	1.81778e+06	2.95481e+06	1.72505e+06	1.25526	0.289031	0.811504	2.84917	1.51054	up
Hmap009445	Colladonin	柯拉多宁	Lignans and Coumarins	木脂素和香豆素	Coumarins	香豆素	C24H30O4	3	100785-98-6	75099.9	32170.9	77636.4	58182.5	39499.1	23272.6	0.849117	0.306755	0.811504	1.52874	0.61234	insig
MWS04515	Nopaline	胭脂氨酸	Amino acids and derivatives	氨基酸及其衍生物	Amino acids and derivatives	氨基酸及其衍生物	C11H20N4O6	3	22350-70-5	63414.7	174049	123285	65461.6	103367	169049	0.18521	0.87094	0.957691	1.06769	0.0944968	insig
mws0677	N-Acetyl-5-hydroxytryptamine	N-乙酰-5-羟基色胺	Alkaloids	生物碱	Plumerane	吲哚类生物碱	C12H14N2O2	3	1210-83-9	1.08586e+06	494171	1.06625e+06	616099	546812	1.1447e+06	0.341328	0.698129	0.887657	1.14676	0.197565	insig
pmb0374	2-Aminopurine	2-氨基嘌呤	Nucleotides and derivatives	核苷酸及其衍生物	Nucleotides and derivatives	核苷酸及其衍生物	C5H5N5	1	452-06-2	1.83836e+07	1.21946e+07	1.21224e+07	2.37868e+07	1.14091e+07	1.31249e+07	0.324465	0.69798	0.887657	0.88369	-0.178388	insig
Wcgp009045	4-[(2R,4bR,7S)-7-hydroxy-2,4b-dimethyl-2,3,4,4a,5,6,7,8,10,10a-decahydro-1H-phenanthren-1-yl]butan-2-one	4-[(2R,4bR,7S)-7-hydroxy-2,4b-dimethyl-2,3,4,4a,5,6,7,8,10,10a-decahydro-1H-phenanthren-1-yl]butan-2-one	Others	其它类	Others	其它	C20H32O2	3	-	113392	62949.8	19316.6	57338.1	62970.3	79454.4	0.45405	0.965018	0.990309	0.979452	-0.0299529	insig
MWSslk154	Triethyl citrate	柠檬酸三乙酯	Organic acids	有机酸	Organic acids	有机酸	C12H20O7	3	77-93-0	61116.6	51810.1	62399.5	47681.9	55804.5	50018.7	1.1932	0.159093	0.800834	1.14215	0.191756	insig
Lmhp009769	LysoPE 17:1*	溶血磷脂酰乙醇胺 17:1*	Lipids	脂质	LPE	溶血磷脂酰乙醇胺	C22H44NO7P	1	-	2.95088e+06	1.07957e+06	755065	992331	548178	590696	1.08978	0.324337	0.811504	2.24545	1.16701	up
pme1286	S-(5'-Adenosy)-L-homocysteine	S-(5-腺苷)-L-高半胱氨酸	Amino acids and derivatives	氨基酸及其衍生物	Amino acids and derivatives	氨基酸及其衍生物	C14H20N6O5S	3	979-92-0	63071.5	29282.6	23438.2	150872	166141	96704	1.69998	0.0232892	0.741816	0.279883	-1.8371	down
Zbsp010779	[6]-Paradol methyl	[6]-副姜油酮甲基	Phenolic acids	酚酸类	Phenolic acids	酚酸类	C18H28O3	2	-	223494	132841	192101	166291	307456	286192	1.04702	0.255896	0.811504	0.721685	-0.470559	insig
Hmqp006235	LysoPC 18:4	溶血磷脂酰胆碱 18:4	Lipids	脂质	LPC	溶血磷脂酰胆碱	C26H46NO7P	1	-	1.18906e+06	229980	142156	194955	532161	173490	0.249336	0.587302	0.84246	1.73349	0.79368	insig
Lmhp010099	LysoPC 22:5	溶血磷脂酰胆碱 22:5	Lipids	脂质	LPC	溶血磷脂酰胆碱	C30H52NO7P	1	-	1.6294e+06	81133.7	55380.2	200523	1.14122e+06	73282.5	0.269406	0.860984	0.955365	1.24797	0.319582	insig
Lmgp004959	Tricin-7-O-neohesperidoside*	苜蓿素-7-O-新橙皮糖苷*	Flavonoids	黄酮	Flavones	黄酮	C29H34O16	1	53766-40-8	1.33024e+06	313999	2.49124e+06	6.6096e+07	39376.7	5429.16	0.448975	0.447106	0.811504	0.0625253	-3.99942	insig
Hmgp003086	Tricin-7-O-rutinoside*	苜蓿素-7-O-芸香糖苷*	Flavonoids	黄酮	Flavones	黄酮	C29H34O16	1	-	1.33024e+06	313999	2.49124e+06	6.6096e+07	39376.7	5429.16	0.448975	0.447106	0.811504	0.0625253	-3.99942	insig
pmb0037	Hordenine	大麦芽碱	Alkaloids	生物碱	Alkaloids	生物碱	C10H15NO	1	539-15-1	1.69999e+07	4.75464e+06	3.5896e+07	7.17006e+06	100409	108538	1.41935	0.200076	0.800834	7.81279	2.96584	up
Zmkp000654	Vicine	蚕豆苷	Alkaloids	生物碱	Alkaloids	生物碱	C10H16O7N4	3	152-93-2	161016	102614	115086	105152	110955	98956.1	0.899674	0.354337	0.811504	1.20203	0.265475	insig
Laqp011068	8-(1,1-Dimethylallyl)genistein	8-(1,1-二甲基烯丙基)染料木素	Flavonoids	黄酮	Isoflavones	异黄酮	C20H18O5	3	-	22914.3	20398.8	21721	14711.7	12321	14671.6	1.79807	0.00197987	0.642704	1.55941	0.641001	insig
Wafp002664	1-O-p-Coumaroyllysine	1-O-对香豆酰赖氨酸	Alkaloids	生物碱	Phenolamine	酚胺	C15H20N2O4	2	-	369065	65919.3	111166	261415	96681.2	46251.2	0.313819	0.703716	0.888415	1.35069	0.433701	insig
Lcfp060100	Valyl-alanyl-phenylalanine	缬氨酸-丙氨酸-苯丙氨酸	Amino acids and derivatives	氨基酸及其衍生物	Amino acids and derivatives	氨基酸及其衍生物	C17H25N3O4	2	-	154977	42739.1	89073.4	51823.1	54886.7	39422.2	1.03701	0.285523	0.811504	1.96254	0.972719	insig
MWSmce295	1-Arabinosyluracil	1-阿拉伯糖基脲嘧啶	Nucleotides and derivatives	核苷酸及其衍生物	Nucleotides and derivatives	核苷酸及其衍生物	C9H12N2O6	3	3083-77-0	839493	462330	509098	661681	484877	362863	0.568712	0.535009	0.823229	1.19975	0.262729	insig
Hmcp002629	Ailantinol E	臭椿醇 E	Terpenoids	萜类	Ditepenoids	二萜	C21H24O7	3	-	52996.1	231563	331567	53339.5	94990	107502	0.95666	0.276459	0.811504	2.40833	1.26803	insig
Zbjp002896	5-hydroxy-1,7-bis(4-hydroxy-3-methoxyphenyl)-1-hepten-3-one	5-羟基-1,7-双(4-羟基-3-甲氧基苯基)-1-庚烯-3-酮	Others	其它类	Ketone compounds	酮类化合物	C21H24O6	3	-	66231.8	83373.5	71516	39861.5	58701.2	58067.7	1.4616	0.0568514	0.800834	1.41174	0.497474	insig
mws0193	L-Homocitrulline	L-高瓜氨酸	Amino acids and derivatives	氨基酸及其衍生物	Amino acids and derivatives	氨基酸及其衍生物	C7H15N3O3	3	1190-49-4	213720	601831	422753	388347	384359	901852	0.578382	0.523537	0.823229	0.739481	-0.435414	insig
Wayp002004	N-Formyl nornicotine	N-甲酰基去甲烟碱	Alkaloids	生物碱	Pyridine alkaloids	吡啶类生物碱	C10H12N2O	2	3000-81-5	7.01782e+06	304144	1.15221e+06	3.67586e+06	874625	799590	0.0596387	0.68543	0.885863	1.58394	0.663516	insig
Hmgp002238	Jaceosidin-7-O-Glucoside*	棕矢车菊素-7-O-葡萄糖苷*	Flavonoids	黄酮	Flavones	黄酮	C23H24O12	2	25474-11-7	767883	455114	878671	4.76372e+06	47725.7	72947.3	0.601672	0.614454	0.853675	0.430282	-1.21665	insig
Lahp004593	Rhamnazin 3-O-β-D-glucopyranoside(Flavoyadorinin A)*	鼠李秦素-3-O-β-D-葡萄糖苷(黄槲寄生苷 A)*	Flavonoids	黄酮	Flavonols	黄酮醇	C23H24O12	2	20486-38-8	767883	455114	878671	4.76372e+06	47725.7	72947.3	0.601672	0.614454	0.853675	0.430282	-1.21665	insig
Zbsp006462	Tricin-4'-O-(Meso-Erythritol)	苜蓿素-4'-O-赤藓糖醇	Flavonoids	黄酮	Flavones	黄酮	C21H22O10	3	-	267679	72533.8	171060	943461	50767.5	86974	0.0698054	0.584011	0.840788	0.472875	-1.08047	insig
Hmjp003400	1,7-Bis-(4-hydroxyphenyl)-2,4,6-heptatrienone	1,7-双(4-羟苯基)-2,4,6-庚三烯-1-酮	Others	其它类	Ketone compounds	酮类化合物	C19H16O3	3	-	125742	120477	89970.9	232882	157033	76411.7	0.638651	0.440332	0.811504	0.720933	-0.472063	insig
pmb0744	Tricin-4'-O-Benzoic Acid	苜蓿素-4'-O-苯甲酸	Flavonoids	黄酮	Flavones	黄酮	C24H18O8	3	-	322928	79473.2	222961	1.03296e+06	69849.4	96614.8	0.0671211	0.610309	0.852527	0.521384	-0.939581	insig
Wasdp02871	Derhamnosylapimaysin 8-C-arabinoside	Derhamnosylapimaysin 8-C-arabinoside	Flavonoids	黄酮	Flavones	黄酮	C26H26O13	3	-	728489	313741	218950	2.29444e+06	176314	199513	0.166057	0.575515	0.840441	0.472305	-1.08221	insig
MWSHC2028	(1S,3S)-1-Methyl-1,2,3,4-tetrahydro-β-carboline-3-carboxylic acid*	(1S,3S)-1-甲基-1,2,3,4-四氢-β-咔啉-3-羧酸*	Alkaloids	生物碱	Alkaloids	生物碱	C13H14N2O2	3	40678-46-4	415383	221819	194547	199852	103565	281323	0.839227	0.399059	0.811504	1.42242	0.508351	insig
Wcdp003364	1-Methyl-1,2,3,4-tetrahydro-β-carboline-3-carboxylic acid*	1-甲基-1,2,3,4-四氢-β-咔啉-3-羧酸*	Alkaloids	生物碱	Alkaloids	生物碱	C13H14N2O2	3	-	415383	221819	194547	199852	103565	281323	0.839227	0.399059	0.811504	1.42242	0.508351	insig
Lcsp003010	Ile-Asp-Leu	L-异亮氨酸-L-天冬氨酸-L-亮氨酸	Amino acids and derivatives	氨基酸及其衍生物	Amino acids and derivatives	氨基酸及其衍生物	C16H29N3O6	1	-	546728	191625	256660	315017	249475	289473	0.110737	0.71052	0.890726	1.16517	0.220539	insig
MWSprf138	Indole-3-acetic acid (IAA)	吲哚-3-乙酸	Alkaloids	生物碱	Plumerane	吲哚类生物碱	C10H9NO2	3	87-51-4	64852.4	123893	141697	40521.9	32493.5	48514.3	1.67301	0.0902629	0.800834	2.71902	1.44309	up
Lmgp003803	5,7,4'-Trihydroxy-6,8-dimethoxyisoflavone-7-O-galactoside-rhamnose	5,7,4'-三羟基-6,8-二甲氧基异黄酮-7-O-半乳糖苷-鼠李糖	Flavonoids	黄酮	Isoflavones	异黄酮	C29H34O17	3	-	490207	357837	215255	1.28404e+06	55783.6	70245.5	0.589044	0.804974	0.928332	0.754073	-0.407224	insig
Lmpp003929	Peonidin-3-O-(6''-O-p-coumaroyl)glucoside	芍药花素-3-O-(6''-O-对香豆酰)葡萄糖苷	Flavonoids	黄酮	Anthocyanidins	花青素	C31H29O13+	3	-	359682	13440.7	343930	4.97308e+06	15127.7	7515.25	0.136821	0.479551	0.815855	0.143533	-2.80054	insig
MWSHY0190	Diosmetin-7-O-rutinoside (Diosmin)*	香叶木苷*	Flavonoids	黄酮	Flavones	黄酮	C28H32O15	3	520-27-4	359682	13440.7	343930	4.97308e+06	15127.7	7515.25	0.136821	0.479551	0.815855	0.143533	-2.80054	insig
Zkep107564	Ile-gly	异亮氨酰-甘氨酸	Amino acids and derivatives	氨基酸及其衍生物	Amino acids and derivatives	氨基酸及其衍生物	C8H16N2O3	2	-	2.22763e+06	636268	793863	992842	812520	332072	0.736114	0.429371	0.811504	1.71129	0.77508	insig
pmb0503	N-(4'-O-glycosyl)-p-coumaroyl agmatine	N-(4'-O-葡萄糖基)-对香豆酰胍丁胺	Alkaloids	生物碱	Phenolamine	酚胺	C20H30N4O7	3	-	197782	188464	930829	117390	157902	121364	1.22525	0.338373	0.811504	3.32044	1.73138	up
Lcfp121224	Isoleucyl-phenylalanyl-threonine	异亮氨酸-苯丙氨酸-苏氨酸	Amino acids and derivatives	氨基酸及其衍生物	Amino acids and derivatives	氨基酸及其衍生物	C19H29N3O5	1	-	348278	82683.8	128303	119855	74726.7	99495.7	0.83688	0.393926	0.811504	1.90176	0.927337	insig
pmp000531	Phellamurin	黄柏苷	Flavonoids	黄酮	Flavanonols	二氢黄酮醇	C26H30O11	1	52589-11-4	215823	103410	76330	131332	109966	105617	0.0575766	0.742713	0.905786	1.14023	0.189322	insig
WaXYp00785	N-(2-Hydroxy-5-methylphenyl)acetamide	N-(2-羟基-5-甲基苯基)乙酰胺	Alkaloids	生物碱	Alkaloids	生物碱	C9H11O2N	1	6375-17-3	651316	330081	1.03047e+06	509329	25665.4	78561.5	1.31701	0.145476	0.800834	3.27903	1.71327	up
pme0033	Hypoxanthine	次黄嘌呤	Nucleotides and derivatives	核苷酸及其衍生物	Nucleotides and derivatives	核苷酸及其衍生物	C5H4N4O	3	68-94-0	3.27851e+06	4.98607e+06	5.28965e+06	3.13324e+06	4.41732e+06	5.38971e+06	0.249985	0.83218	0.945156	1.04745	0.0668753	insig
Zmmp004279	Isoleucyl-Glutamyl-Leucine	异亮氨酰-谷氨酰-亮氨酸	Amino acids and derivatives	氨基酸及其衍生物	Amino acids and derivatives	氨基酸及其衍生物	C17H31N3O6	2	-	114200	55861.8	118550	107807	79366.2	71987.4	0.200091	0.697273	0.887657	1.11364	0.155284	insig
Cmmp003887	Aketrilignoside B	Aketrilignoside B	Lignans and Coumarins	木脂素和香豆素	Lignans	木脂素	C28H36O14	3	1020108-72-8	1.17718e+06	754047	680189	178327	360765	282274	1.67941	0.04911	0.800834	3.17936	1.66873	up
Hmmp004437	Hydroxyindirubin	羟基靛玉红	Alkaloids	生物碱	Plumerane	吲哚类生物碱	C16H10N2O3	3	-	170578	57935.6	60049.3	140348	54112.2	90021.3	0.122324	0.977438	0.993293	1.01435	0.0205499	insig
Zmmp000635	2-amino-4-methyl-4-pentenoic acid*	2-氨基-4-甲基-4-戊烯酸*	Amino acids and derivatives	氨基酸及其衍生物	Amino acids and derivatives	氨基酸及其衍生物	C6H11NO2	2	-	122521	3.84653e+06	2.34317e+06	4.12639e+06	1.98831e+06	3.77068e+06	0.780957	0.410836	0.811504	0.638541	-0.647149	insig
Yalp000545	N-Methyl-L-proline*	N-甲基-L-脯氨酸*	Amino acids and derivatives	氨基酸及其衍生物	Amino acids and derivatives	氨基酸及其衍生物	C6H11NO2	2	475-11-6	122521	3.84653e+06	2.34317e+06	4.12639e+06	1.98831e+06	3.77068e+06	0.780957	0.410836	0.811504	0.638541	-0.647149	insig
Hmjp005089	N-[2-(3,4-Dihydroxyphenyl)-2-hydroxyethyl]-3-(4-methoxyphenyl)-2-propenamide*	N-[2-(3,4-二羟基苯基)-2-羟乙基]-3-(4-甲氧基苯基)-2-丙烯酰胺*	Alkaloids	生物碱	Phenolamine	酚胺	C18H19NO5	1	-	289840	234182	758001	1.22601e+06	1.48096e+06	6.19117e+06	1.52271	0.255657	0.811504	0.144078	-2.79508	down
Zbsp004455	Tricin-5,7-O-diglucoside*	苜蓿素-5,7-O-二葡萄糖苷*	Flavonoids	黄酮	Flavones	黄酮	C29H34O17	3	-	201307	357837	215255	1.28404e+06	133573	70245.5	0.105718	0.608818	0.852495	0.520478	-0.942092	insig
pme1137	6-Hydroxynicotinic acid	6-羟基烟酸	Alkaloids	生物碱	Pyridine alkaloids	吡啶类生物碱	C6H5NO3	3	5006-66-6	82817.1	62588.9	144173	118495	89201.8	109299	0.492867	0.752873	0.907368	0.913509	-0.130509	insig
Zahp007763	N-Isobutyl-(2E,4E)-hexadeca-2,4-dienamide	N-Isobutyl-(2E,4E)-hexadeca-2,4-dienamide	Alkaloids	生物碱	Alkaloids	生物碱	C20H37NO	3	54794-69-3	35750.7	7108.92	21367.7	9442.46	58609.3	6421.22	0.0863959	0.867976	0.957691	0.862424	-0.21353	insig
HJAP058	5,6,7,4'-Tetramethoxyflavanone	5,6,7,4'-四甲氧基黄烷酮	Flavonoids	黄酮	Flavanones	二氢黄酮	C19H20O6	3	2569-77-9	3.16192e+06	310246	96761.1	4.69463e+06	2.53e+06	1.13627e+06	1.16615	0.326994	0.811504	0.426859	-1.22817	down
Zbdp002220	2,6-Dimethoxypydroquinone-1-O-glucoside	2,6-二甲氧基对苯二酚-1-O-葡萄糖苷	Flavonoids	黄酮	Other Flavonoids	其它类黄酮	C14H20O9	3	-	295869	291209	252250	153307	114135	89227.5	1.75139	0.00305416	0.642704	2.35324	1.23465	up
Yshj000011	2,6-dimethoxy-4-hydroxyphenyl-1-O-beta-D-glucopyranoside	2,6-二甲氧基-4-羟基苯基-1-O-β-D-吡喃葡萄糖苷	Others	其它类	Others	其它	C14H20O9	1	-	295869	291209	252250	153307	114135	89227.5	1.75139	0.00305416	0.642704	2.35324	1.23465	up
Wbjp006006	1,10-dimethoxy-6-methyl-5,6,6a,7-tetrahydro-4H-dibenzo[de,g]quinolin-6-ium-2,9-diol	1,10-二甲氧基-6-甲基-5,6,6a,7-四氢-4H-二苯并[de,g]喹啉-6-碘-2,9-二醇	Alkaloids	生物碱	Alkaloids	生物碱	C19H22NO4+	2	-	9.39485e+06	2.33735e+06	4.43992e+06	275535	64415.1	58706.1	1.7686	0.128336	0.800834	40.5666	5.34222	up
MWStz563	N-trans-Feruloyl-3-methoxytyramine*	N-反式-阿魏酰-3-甲氧基酪胺*	Alkaloids	生物碱	Phenolamine	酚胺	C19H21NO5	1	78510-19-7	139528	17999.4	321232	72505.2	377408	128401	0.498363	0.809193	0.930628	0.827852	-0.272555	insig
Lskp211287	N-trans-feruloyl-3'-O-methyl dopamine*	N-trans-feruloyl-3'-O-methyl dopamine*	Alkaloids	生物碱	Phenolamine	酚胺	C19H21NO5	1	-	139528	17999.4	321232	72505.2	377408	128401	0.498363	0.809193	0.930628	0.827852	-0.272555	insig
Wagp009074	Santin*	Santin*	Flavonoids	黄酮	Flavonols	黄酮醇	C18H16O7	3	27782-63-4	1.02638e+06	105734	22650.7	1.67987e+06	902164	351607	1.16506	0.304802	0.811504	0.393628	-1.3451	down
Lcsp003135	Leu-Val-Leu	L-亮氨酸-L-缬氨酸-L-亮氨酸	Amino acids and derivatives	氨基酸及其衍生物	Amino acids and derivatives	氨基酸及其衍生物	C17H33N3O4	1	58337-01-2	1.55743e+06	577780	700166	631602	576579	622098	0.8638	0.390547	0.811504	1.54915	0.631479	insig
MWS201396	Hyp-Trp	L-羟脯氨酸-L-色氨酸	Amino acids and derivatives	氨基酸及其衍生物	Amino acids and derivatives	氨基酸及其衍生物	C16H19N3O4	3	-	99576.3	68161.6	62962.9	78715.7	48220.6	50396.7	0.986017	0.304768	0.811504	1.30095	0.379562	insig
Zkep143845	3-(6-Hydroxyindol-3-yl)lactic acid	6-羟基吲哚乳酸	Alkaloids	生物碱	Plumerane	吲哚类生物碱	C11H11NO4	2	-	169585	430563	103578	114177	166960	159835	0.632944	0.473857	0.815855	1.59585	0.674327	insig
HJAP158	Aromatide	香苷内酯	Alkaloids	生物碱	Alkaloids	生物碱	C19H21NO4	2	-	7.91963e+07	1.64328e+07	3.37488e+07	2.27101e+06	602452	572804	1.75832	0.153985	0.800834	37.5414	5.23041	up
Lcfp224172	Dipropyleneglycoldibenzoate	二苯甲酸二聚丙二醇酯	Others	其它类	Others	其它	C20H22O5	1	20109-39-1	4.88193e+06	3.62453e+06	4.18295e+06	994742	2.94295e+06	4.87384e+06	0.922594	0.369473	0.811504	1.44009	0.52616	insig
Wbwp010459	5-[(2r,3s,4s,5s)-5-(2h-1,3-benzodioxol-5-yl)-3,4-dimethyloxolan-2-yl]-2-methoxyphenol	5-[(2r,3s,4s,5s)-5-(2h-1,3-苯并二氧代醇-5-基)-3,4-二甲基氧代烷-2-基]-2-甲氧基苯酚	Lignans and Coumarins	木脂素和香豆素	Lignans	木脂素	C20H22O5	1	-	4.88193e+06	3.62453e+06	4.18295e+06	994742	2.94295e+06	4.87384e+06	0.922594	0.369473	0.811504	1.44009	0.52616	insig
Zbsp007466	N-trans-cinnamoylphydroxyphenylethylamine*	N-反式-桂皮酸酰对羟基苯乙胺*	Alkaloids	生物碱	Phenolamine	酚胺	C17H17NO2	3	-	13558.9	6900.66	1.22616e+06	34241.8	66752.4	12844.9	0.247693	0.449923	0.811504	10.9507	3.45295	insig
Wasyqp3396	4-O-Caffeoylquinic Acid Methyl Ester	4-O-咖啡酰奎宁酸甲酯	Phenolic acids	酚酸类	Phenolic acids	酚酸类	C17H20O9	2	-	41401	16491.3	71125.8	49888.8	134462	239083	1.28963	0.208904	0.800834	0.304695	-1.71456	down
Lmmp001410	Dihydrocaffeoylputrescine	二氢咖啡酰腐胺	Alkaloids	生物碱	Phenolamine	酚胺	C13H20N2O3	3	-	75088.9	4803.38	73132	65716.9	67122.6	129146	0.928442	0.309225	0.811504	0.584094	-0.775727	insig
pmp000682	Matairesinol-4'-O-glucoside (Matairesinoside)	罗汉松脂酚-4'-O-葡萄糖苷 (罗汉松树脂酚苷)	Lignans and Coumarins	木脂素和香豆素	Lignans	木脂素	C26H32O11	1	23202-85-9	167833	312321	509236	184684	108365	149989	1.38351	0.202732	0.800834	2.2332	1.15911	up
pme1119	Inosine	肌苷	Nucleotides and derivatives	核苷酸及其衍生物	Nucleotides and derivatives	核苷酸及其衍生物	C10H12N4O5	3	58-63-9	488128	94619.8	196139	233020	8644.43	8644.43	1.22634	0.287046	0.811504	3.1117	1.6377	up
Lmtp002642	Apigenin 6-C-glucoside 8-C-arabinoside	芹菜素 6-C-葡萄糖苷 8-C-阿拉伯糖苷	Flavonoids	黄酮	Flavones	黄酮	C26H28O14	3	-	1.87384e+06	1.35531e+06	1.63316e+06	8.4142e+06	1.24865e+06	575598	0.147975	0.549256	0.826689	0.474906	-1.07429	insig
Sazp005836	Comazaphilone C	Comazaphilone C	Others	其它类	Others	其它	C22H24O8	3	-	587897	1.49704e+06	1.37959e+06	2.30677e+06	3.0672e+06	2.25447e+06	1.48575	0.0234804	0.741816	0.45416	-1.13873	down
Zahp006491	3-(3,4-dimethoxyphenyl)-N-(2-methoxybenzyl)acrylamide	3-(3,4-dimethoxyphenyl)-N-(2-methoxybenzyl)acrylamide	Alkaloids	生物碱	Alkaloids	生物碱	C19H21NO4	3	-	49427.2	2316.38	2316.38	1.12486e+06	746485	404865	1.73323	0.0697583	0.800834	0.0237499	-5.39593	down
Wayp001214	N-(1-Deoxy-1-fructosyl)Arginine	N-(1-脱氧-1-果糖基)精氨酸	Amino acids and derivatives	氨基酸及其衍生物	Amino acids and derivatives	氨基酸及其衍生物	C12H24N4O7	3	-	143991	166632	133367	104469	395100	279880	0.90016	0.31625	0.811504	0.569621	-0.811927	insig
Lcsp003681	Val-Val-Leu	缬氨酸-缬氨酸-亮氨酸	Amino acids and derivatives	氨基酸及其衍生物	Amino acids and derivatives	氨基酸及其衍生物	C16H31N3O4	1	-	287521	271649	144009	112802	80185.7	64130.4	1.62753	0.0707191	0.800834	2.73484	1.45146	up
Zmbp002117	1-Methoxy-3-indolealdehyde	1-甲氧基-3-吲哚醛	Alkaloids	生物碱	Plumerane	吲哚类生物碱	C10H9NO2	3	-	504436	16767.7	627096	282216	312593	351472	0.494128	0.753132	0.907368	1.21349	0.279158	insig
Hmjp000461	3-O-Glucoside-3-hydroxy-y-butyrolactone*	3-O-葡萄糖苷-(S)-3-羟基-γ-丁内酯*	Others	其它类	Lactones	内酯类化合物	C10H16O8	3	-	189538	65699.9	95987.8	130318	49960.2	139071	0.184112	0.832386	0.945156	1.09982	0.137265	insig
mws0224	DL-Methionine	DL-蛋氨酸	Amino acids and derivatives	氨基酸及其衍生物	Amino acids and derivatives	氨基酸及其衍生物	C5H11NO2S	3	59-51-8	3.24031e+06	2.37977e+06	1.02292e+06	1.65322e+06	1.849e+06	2.26602e+06	0.0847855	0.700835	0.887957	1.15165	0.203704	insig
Lcsp002236	Pro-Glu-Ile	脯氨酰-谷氨酰-异亮氨酸	Amino acids and derivatives	氨基酸及其衍生物	Amino acids and derivatives	氨基酸及其衍生物	C16H27N3O6	2	-	104673	44210.1	90107.3	34365.4	50254.1	97866.9	0.63223	0.514773	0.823229	1.30963	0.389162	insig
Wagp000980	2-[(4-hydroxyphenethyl)amino]ethane-1,1,2-triol O-Glucoside	2-[(4-羟基苯乙基)氨基]乙烷-1,1,2-三醇-O-葡糖苷	Alkaloids	生物碱	Alkaloids	生物碱	C16H25NO9	1	-	51622.1	23344.2	83425.1	204502	57208.6	14900	0.219361	0.569726	0.835766	0.572614	-0.804364	insig
Wayp001104	N-(1-Deoxy-1-fructosyl)Tyrosine	N-(1-脱氧-1-果糖基)酪氨酸	Amino acids and derivatives	氨基酸及其衍生物	Amino acids and derivatives	氨基酸及其衍生物	C15H21NO8	2	-	31582.7	95044.9	123635	84106.7	118004	87194.1	0.540582	0.690784	0.887653	0.865047	-0.20915	insig
Lcsp002690	Ile-Gly-Val	L-异亮氨酸-L-甘氨酸-L-缬氨酸	Amino acids and derivatives	氨基酸及其衍生物	Amino acids and derivatives	氨基酸及其衍生物	C13H25N3O4	2	-	384572	226120	98404.2	98098	233733	249771	0.207969	0.685313	0.885863	1.21921	0.285947	insig
Wafp003601	N-Feruloylmethylagmatine	N-阿魏酰甲基胍丁胺	Alkaloids	生物碱	Phenolamine	酚胺	C16H24N4O3	2	-	493362	398882	522214	360014	167544	397566	1.24416	0.134963	0.800834	1.52894	0.612531	insig
Zmjp000624	Pyridoxal	吡哆醛	Others	其它类	Vitamin	维生素	C8H9NO3	2	66-72-8	824225	323418	731480	846740	127222	148434	0.984213	0.429314	0.811504	1.67421	0.743478	insig
mws1014	Fraxetin (7,8-Dihydroxy-6-methoxycoumarin)	秦皮素	Lignans and Coumarins	木脂素和香豆素	Coumarins	香豆素	C10H8O5	2	574-84-5	2.80296e+06	2.33441e+06	1.39291e+06	4.25479e+06	2.52998e+06	941553	0.0959408	0.730037	0.8968	0.845199	-0.242636	insig
pmb0475	Gallic acid-4-O-(6'''-feruloyl)sophoroside	没食子酸-4-O-(6'''-阿魏酰)槐糖苷	Phenolic acids	酚酸类	Phenolic acids	酚酸类	C29H34O18	2	-	791926	188973	531760	5.12227e+06	168973	112462	0.053254	0.517051	0.823229	0.27993	-1.83686	insig
MWSmce159	6,7-Dihydroxy-4-methylcoumarin	6,7-二羟基-4-甲基香豆素	Lignans and Coumarins	木脂素和香豆素	Coumarins	香豆素	C10H8O4	3	529-84-0	716936	165804	285602	359359	281891	123137	0.497144	0.517386	0.823229	1.52847	0.612088	insig
MWS5173	Isocytosine	异胞嘧啶	Nucleotides and derivatives	核苷酸及其衍生物	Nucleotides and derivatives	核苷酸及其衍生物	C4H5N3O	3	108-53-2	136082	550497	161634	229217	331044	2.23073e+06	0.835838	0.42563	0.811504	0.303911	-1.71828	insig
Lagp003663	Quercetin 7,3',4'-trimethyl ether-3-glucoside	槲皮素 7,3',4'-三甲醚-3-葡萄糖苷	Flavonoids	黄酮	Flavonols	黄酮醇	C24H26O12	3	-	470516	26865.6	177874	462818	318909	325944	1.01068	0.387456	0.811504	0.609617	-0.714024	insig
pme2063	Cis-Zeatin	顺式玉米素	Alkaloids	生物碱	Alkaloids	生物碱	C10H13N5O	3	32771-64-5	115855	64454.2	53181.6	59417.8	57685.2	54270.2	0.834824	0.395409	0.811504	1.36247	0.446224	insig
Wcfp003211	1,1'-(6-hydroxy-2,3-dihydro-1H-indene-2,5-diyl)bis(ethan-1-one)	1,1'-(6-hydroxy-2,3-dihydro-1H-indene-2,5-diyl)bis(ethan-1-one)	Terpenoids	萜类	Sesquiterpenoids	倍半萜	C13H14O3	3	-	7.18652e+06	2.45776e+06	568483	1.01915e+06	576109	1.374e+06	0.869487	0.344454	0.811504	3.43951	1.7822	insig
Zkep1869	Histidylleucine	组氨酸亮氨酸	Amino acids and derivatives	氨基酸及其衍生物	Amino acids and derivatives	氨基酸及其衍生物	C12H20N4O3	1	7763-65-7	2.41968e+06	1.34751e+06	1.29825e+06	1.53324e+06	1.36522e+06	1.36646e+06	0.515078	0.542898	0.823229	1.1877	0.248169	insig
Yalp003028	(4S,6R,7S,7aR,8S,10S,11S,11aR,12aR)-8-(acetoxymethyl)-4-(furan-3-yl)-7-hydroxy-13-methylene-2-oxo-1,2,6,7,7a,8,9,10,11,11a-decahydro-4H-7,12a-methanobenzo[b]pyrano[3,4-g]oxocine-6,10,11-triyl triacetate	(4S,6R,7S,7aR,8S,10S,11S,11aR,12aR)-8-(acetoxymethyl)-4-(furan-3-yl)-7-hydroxy-13-methylene-2-oxo-1,2,6,7,7a,8,9,10,11,11a-decahydro-4H-7,12a-methanobenzo[b]pyrano[3,4-g]oxocine-6,10,11-triyl triacetate	Terpenoids	萜类	Triterpene	三萜	C29H32O13	3	-	443751	87059	156746	202988	20846.7	22337.1	1.14209	0.320363	0.811504	2.79299	1.48181	up
Lahp003997	Glucosyl-rhamnazin-3-O-β-D-glucoside*	葡萄糖基-鼠李秦素-3-O-β-D-葡萄糖苷*	Flavonoids	黄酮	Flavonols	黄酮醇	C29H34O17	3	-	696887	203024	393979	1.00588e+06	11394.6	74469	0.878407	0.861424	0.955365	1.18516	0.245086	insig
Zbqp004433	N-(nonanoyl)nornicotine	N-(壬酸酰基)去甲烟碱	Alkaloids	生物碱	Pyridine alkaloids	吡啶类生物碱	C18H26N2O3	3	-	129660	87864.9	82553.3	29913.2	58189.8	137754	0.818593	0.539589	0.823229	1.32862	0.40993	insig
pmb0739	Tricin-4'-O-(syringyl alcohol)ether-7-O-glucoside	苜蓿素-4'-O-丁香醇醚-7-O-葡萄糖苷	Flavonoids	黄酮	Flavones	黄酮	C32H34O15	3	-	498965	55657.7	322004	1.92983e+06	21693.6	2514.24	0.619216	0.633443	0.861164	0.448622	-1.15643	insig
Hmjp006104	N-Cis-Feruloyl-3'-O-methyldopamine*	N-顺式阿魏酰基-3'-O-甲基多巴胺*	Alkaloids	生物碱	Phenolamine	酚胺	C19H21NO5	1	-	134297	24050.6	297983	76300.3	268295	186149	0.534705	0.81235	0.932547	0.859794	-0.217937	insig
Lmsp013116	Ent-16α,17-Dihydroxykauran-2-one	对映-16α,17-二羟基-贝壳杉-2-酮	Terpenoids	萜类	Ditepenoids	二萜	C20H32O3	1	-	210743	90573.2	154150	144330	67256.8	70272	1.05185	0.254909	0.811504	1.61594	0.69237	insig
mws1474	5,7-Dihydroxy-3',4',5'-trimethoxyflavone	5,7-二羟基-3',4',5'-三甲氧基黄酮	Flavonoids	黄酮	Flavones	黄酮	C18H16O7	3	18103-42-9	4.86028e+06	580934	89458.1	7.38068e+06	4.11611e+06	1.80764e+06	1.14764	0.307372	0.811504	0.415701	-1.26638	down
zjgp122317	4-O-(2''-O-acetyl-6''-P-coumaroyl-β-D-glucopyranosyl)-P-coumaric acid	4-O-(2''-O-乙酰基-6''-P-香豆酰-β-D-吡喃葡萄糖基)-P-香豆酸	Others	其它类	Others	其它	C26H26O11	1	-	4.37818e+06	5.90809e+06	1.02402e+06	570945	1.92353e+06	4.64988e+06	0.594608	0.50153	0.823229	1.58311	0.66276	insig
Yshj000013	4,6-dimethoxy-2-methoxyphenyl-1-O-beta-D-glucopyranoside	4,6-二甲氧基-2-甲氧基苯基-1-O-β-D-吡喃葡萄糖苷	Others	其它类	Others	其它	C13H18O9	3	-	38366.2	56008.5	45172.6	47255.7	128251	86166.6	1.26668	0.220152	0.800834	0.533288	-0.907014	insig
Lmqp010784	Progesterone	黄体酮	Terpenoids	萜类	Ditepenoids	二萜	C21H30O2	3	57-83-0	67458.7	92950.4	40667.2	2466.16	46046.5	34582.1	1.08131	0.121465	0.800834	2.41984	1.27491	up
Zmdp006307	sanshodiol*	sanshodiol*	Lignans and Coumarins	木脂素和香豆素	Lignans	木脂素	C20H22O6	1	-	199628	266674	282289	67403.7	133112	197911	1.38268	0.0706212	0.800834	1.87887	0.909863	insig
pmb0998	Guanosine 5'-monophosphate	鸟苷 5'-单磷酸	Nucleotides and derivatives	核苷酸及其衍生物	Nucleotides and derivatives	核苷酸及其衍生物	C10H14N5O8P	3	85-32-5	234910	632340	633885	331283	1.04856e+06	957880	0.70947	0.359502	0.811504	0.642136	-0.639049	insig
Wagp009130	N-Hexanoyl Tryptamine	N-己酰色胺	Alkaloids	生物碱	Plumerane	吲哚类生物碱	C16H22N2O	3	-	43593.4	26767.9	48320.6	52271.4	19835.4	3349.73	0.900481	0.433216	0.811504	1.57285	0.653382	insig
Hmsp004517	[4]-Gingerol	[4]-姜酚	Phenolic acids	酚酸类	Phenolic acids	酚酸类	C15H22O4	3	77398-90-4	59159.3	39820.3	41951.1	57577.9	22909.9	63823.9	0.167519	0.941615	0.982687	0.976572	-0.034201	insig
Lmbp003208	Fraxidinglucoside	秦皮啶葡萄糖苷	Lignans and Coumarins	木脂素和香豆素	Coumarins	香豆素	C17H20O10	3	58970-71-1	277939	47954.4	123936	333564	119119	187366	0.764627	0.531355	0.823229	0.702804	-0.508806	insig
MWStz497	Matairesinol*	罗汉松树脂醇*	Lignans and Coumarins	木脂素和香豆素	Lignans	木脂素	C20H22O6	1	580-72-3	158943	213679	265562	62033.5	105344	150548	1.47627	0.0578847	0.800834	2.00734	1.00529	up
Lhmp121004	Symplocosin*	Symplocosin*	Lignans and Coumarins	木脂素和香豆素	Lignans	木脂素	C26H32O11	1	11042-30-1	1.30893e+06	498283	299067	282159	22508.4	13149.5	1.45322	0.186568	0.800834	6.62735	2.72843	up
Lajp006434	3',5'-dihydroxy-5,7,4'-trimethoxyflavone-3'-glucoside	3',5'-二羟基-5,7,4'-三甲氧基黄酮-3'-葡萄糖苷	Flavonoids	黄酮	Flavones	黄酮	C24H26O12	1	-	2.93564e+06	845443	60136.9	1.06868e+07	5.33561e+06	3.66118e+06	1.36046	0.115981	0.800834	0.195149	-2.35735	down
WaQzp10481	(9R,13R)-10,11-dihydro-12-oxo-15-phytoenoic acid	(9R,13R)-10,11-dihydro-12-oxo-15-phytoenoic acid	Lipids	脂质	Free fatty acids	游离脂肪酸	C18H30O3	1	136845-14-2	2.71348e+06	1.37776e+06	1.60579e+06	2.65586e+06	2.24475e+06	2.37153e+06	1.0946	0.330634	0.811504	0.783406	-0.352167	insig
Lmhp010908	LysoPC 19:1	溶血磷脂酰胆碱 19:1	Lipids	脂质	LPC	溶血磷脂酰胆碱	C27H54NO7P	1	-	1.9354e+07	4.78209e+06	4.09606e+06	3.83421e+06	3.40635e+06	2.15275e+06	1.14525	0.333883	0.811504	3.00556	1.58763	up
Wacyp04149	N-trans-Cinnamoyl N6-Methylagmatine	N-反式肉桂酰基 N6-甲基胍丁胺	Alkaloids	生物碱	Phenolamine	酚胺	C15H22N4O	3	-	197604	68777.1	641838	7452.84	7452.84	7452.84	1.74294	0.231019	0.800834	40.6207	5.34414	up
Lamp007512	Aglacin F	Aglacin F	Lignans and Coumarins	木脂素和香豆素	Lignans	木脂素	C24H30O8	3	-	305213	10150.7	92012.6	67081	134806	391661	0.699029	0.663797	0.872581	0.686342	-0.543001	insig
pmp001189	(5-8)-Hydroxy-1-(hydroxyldimethoxyphenyl)-N2,N3-bis(4-hydroxyphenethyl)-(5-8)-dimethoxy-1,2-dihydronaphthalene-2,3-dicarboxamide*	(5-8)-羟基-1-(羟基二甲氧基苯基)-N2,N3-双(4-羟基苯乙基)-(5-8)-二甲氧基-1,2-二氢萘-2,3-二甲酰胺*	Alkaloids	生物碱	Phenolamine	酚胺	C38H40N2O10	1	-	1.01856e+06	397887	280003	3.46088e+06	6.01411e+06	1.60669e+07	1.72333	0.174409	0.800834	0.0664185	-3.91227	down
Zmcp102605	Nootkatone*	圆柚酮*	Terpenoids	萜类	Sesquiterpenoids	倍半萜	C15H22O	1	4674-50-4	144344	136575	123042	107731	92329.6	97378.7	1.7233	0.0122799	0.664247	1.35813	0.441622	insig
Zbdp007825	5,4'-Dihydroxy-7,2',5'-trimethoxyisoflavone (Derrugenin)	5,4'-二羟基-7,2',5'-三甲氧基异黄酮	Flavonoids	黄酮	Isoflavones	异黄酮	C18H16O7	3	73428-16-7	1.127e+06	156009	31279.2	1.7106e+06	889586	429503	1.13177	0.325519	0.811504	0.433803	-1.20489	down
Lmsp003655	Dehydrodiconiferyl alcohol-gamma'-O-glucoside*	脱氢双松柏醇-γ'-O-葡萄糖苷*	Lignans and Coumarins	木脂素和香豆素	Lignans	木脂素	C26H32O11	1	-	1.68489e+06	924311	552610	292802	10781.9	10781.9	1.55373	0.0948559	0.800834	10.0577	3.33023	up
Zmsp009398	2-hydroxy-3-{[(2r,3r,4s,5r,6r)-3,4,5-trihydroxy-6-({[(2s,3r,4s,5r,6r)-3,4,5-trihydroxy-6-(hydroxymethyl)oxan-2-yl]oxy}methyl)oxan-2-yl]oxy}propyl hexadecanoate	2-hydroxy-3-{[(2r,3r,4s,5r,6r)-3,4,5-trihydroxy-6-({[(2s,3r,4s,5r,6r)-3,4,5-trihydroxy-6-(hydroxymethyl)oxan-2-yl]oxy}methyl)oxan-2-yl]oxy}propyl hexadecanoate	Others	其它类	Others	其它	C31H58O14	3	-	50205.6	33050.5	41572.8	18107.9	33195.6	41445.4	0.956648	0.279962	0.811504	1.34588	0.42855	insig
Safp018924	Ibufenac	对异丁基苯乙酸	Organic acids	有机酸	Organic acids	有机酸	C12H16O2	2	-	153049	106447	340658	69903.5	343104	199306	0.0532523	0.971491	0.992077	0.980143	-0.0289365	insig
pmb0719	Tricin-4'-O-(syringyl alcohol)ether-5-O-glucoside	苜蓿素-4'-O-丁香醇醚-5-O-葡萄糖苷	Flavonoids	黄酮	Flavones	黄酮	C32H34O15	3	-	112777	45071	61140	217573	47698.5	15011.3	0.237555	0.781655	0.917745	0.78131	-0.356032	insig
Wafp002146	1-Pyrrolizino-3-(3,4-Dihydroxyphenyl)-2-Propene-1-One	咖啡酰吡咯烷	Alkaloids	生物碱	Phenolamine	酚胺	C13H15NO3	3	-	285136	34556.4	224778	206279	79656.4	43308.8	0.389552	0.477666	0.815855	1.6537	0.725696	insig
MWS0811	L-Pipecolic Acid	L-哌啶酸	Alkaloids	生物碱	Piperidine alkaloids	哌啶类生物碱	C6H11NO2	2	3105-95-1	1.16815e+06	1.96243e+06	925388	990194	181968	345650	1.40801	0.104867	0.800834	2.67225	1.41806	up
Lcfp121130	9-pentofuranuronosyl-9h-purin-6-amine	9-戊脲糖基-9h-嘌呤-6-胺	Nucleotides and derivatives	核苷酸及其衍生物	Nucleotides and derivatives	核苷酸及其衍生物	C10H11N5O5	2	3415-09-6	308182	178645	103162	199130	197103	209581	0.402214	0.937881	0.981947	0.973877	-0.038189	insig
Lmjp004941	3,5,4'-Trihydroxy-7-methoxyflavone (Rhamnocitrin)*	鼠李柠檬素*	Flavonoids	黄酮	Flavonols	黄酮醇	C16H12O6	3	569-92-6	234812	64938.8	114746	459521	237279	24673.9	0.182897	0.511411	0.823229	0.574514	-0.799587	insig
MWSHY0069	Hispidulin (5,7,4'-Trihydroxy-6-methoxyflavone)*	高车前素*	Flavonoids	黄酮	Flavones	黄酮	C16H12O6	3	1447-88-7	234812	64938.8	114746	459521	237279	24673.9	0.182897	0.511411	0.823229	0.574514	-0.799587	insig
Zmjp004795	5,6,7-Trihydroxy-8-methoxyflavone*	5,6,7-三羟基-8-甲氧基黄酮*	Flavonoids	黄酮	Flavones	黄酮	C16H12O6	3	-	234812	64938.8	114746	459521	237279	24673.9	0.182897	0.511411	0.823229	0.574514	-0.799587	insig
MWSHC20110	8-Methoxyapigenin*	8-甲氧基芹菜素*	Flavonoids	黄酮	Flavones	黄酮	C16H12O6	3	57096-02-3	238144	78194.3	137895	542465	227064	58990.8	0.475349	0.477252	0.815855	0.548247	-0.867102	insig
Hmlp005443	6,7-Dihydroxyflavone	6,7-二羟基黄酮	Flavonoids	黄酮	Flavones	黄酮	C15H10O4	3	38183-04-9	36747.9	25051.4	80752.3	41871.3	22746	26829.7	0.790496	0.425604	0.811504	1.55884	0.640477	insig
mws4516	Pyroglutamic acid	L-焦谷氨酸	Amino acids and derivatives	氨基酸及其衍生物	Amino acids and derivatives	氨基酸及其衍生物	C5H7NO3	2	4042-36-8	1.00384e+06	1.96243e+06	925388	797655	194211	238485	1.50912	0.0991087	0.800834	3.16305	1.66132	up
mws1368	Coixol; 6-Methoxy-2-benzoxazolinone; MBOA	薏苡素; 6-甲氧基-2-苯并恶唑啉酮	Alkaloids	生物碱	Alkaloids	生物碱	C8H7NO3	1	532-91-2	5.78272e+07	1.86216e+06	851933	6.13205e+07	128804	15518.1	0.667448	0.99169	0.998151	0.984975	-0.0218417	insig
pmb0034	L-α-Glutamyl-L-Glutamic Acid	L-谷氨酰-L-谷氨酸	Amino acids and derivatives	氨基酸及其衍生物	Amino acids and derivatives	氨基酸及其衍生物	C10H16N2O7	3	3929-61-1	5.38911e+06	8.58345e+06	2.13733e+06	2.60474e+06	1.73141e+06	4.63271e+06	0.888428	0.334432	0.811504	1.7962	0.844949	insig
Qasp005238	Strictamine	劲直胺	Alkaloids	生物碱	Alkaloids	生物碱	C20H22N2O2	2	6475-05-4	2.45705e+06	1.03834e+06	1.04516e+06	1.74488e+06	723753	703202	0.732553	0.481978	0.816107	1.43152	0.517549	insig
Lmmp001993	Dihydrocaffeoylspermine	二氢咖啡酰精胺	Alkaloids	生物碱	Phenolamine	酚胺	C19H34N4O3	3	-	55315.1	85790.1	25187	39856.1	26217	28314.8	0.987848	0.302599	0.811504	1.76179	0.817045	insig
Wafp003158	N-Feruloylhomoagmatine	N-阿魏酰高胍丁胺	Alkaloids	生物碱	Phenolamine	酚胺	C16H24N4O3	1	-	382033	299876	474809	388075	207429	280359	1.04408	0.268188	0.811504	1.32066	0.401258	insig
pme2679	L-Allo-isoleucine	L-别异亮氨酸	Amino acids and derivatives	氨基酸及其衍生物	Amino acids and derivatives	氨基酸及其衍生物	C6H13NO2	3	1509-34-8	2.5459e+06	2.8657e+06	1.3013e+06	1.39534e+06	2.96659e+06	5.32844e+06	0.551286	0.487942	0.817675	0.692738	-0.529618	insig
Wcdp000970	acetophenone	苯乙酮	Others	其它类	Others	其它	C8H8O	1	98-86-2	2.51267e+06	702476	1.83583e+06	2.24142e+06	1.75566e+06	369397	0.310529	0.781878	0.917745	1.15676	0.210091	insig
Hmlp000935	Vanillylamine	香兰素胺	Alkaloids	生物碱	Alkaloids	生物碱	C8H11NO2	2	1196-92-5	416787	101337	260992	305481	220649	107787	0.195243	0.680166	0.883159	1.22905	0.297545	insig
Wbkp004013	shinjudilactone	臭椿双内脂	Terpenoids	萜类	Ditepenoids	二萜	C20H24O7	3	80180-30-9	331519	296460	124439	251763	372104	327548	0.82084	0.428434	0.811504	0.790841	-0.338541	insig
Lcsp003365	cis-Zeatin riboside	顺式-玉米素-D-核糖苷	Alkaloids	生物碱	Alkaloids	生物碱	C15H21N5O5	3	15896-46-5	3.17635e+06	867392	799577	2.218e+06	737057	763240	0.270819	0.708689	0.88992	1.30257	0.381356	insig
MWS1792	Butylamine	丁胺	Alkaloids	生物碱	Alkaloids	生物碱	C4H11N	3	109-73-9	148918	90718.3	160148	118874	106110	149133	0.200446	0.753262	0.907368	1.06861	0.095731	insig
Lsjp211201	3S-3-hydroxy-β-damascon	3S-3-羟基-β-突厥酮	Terpenoids	萜类	Monoterpenoids	倍萜	C13H20O2	2	-	991621	632188	174596	523320	233362	322996	0.520334	0.423033	0.811504	1.66569	0.736116	insig
Hmlp005077	4'-hydroxy-5-methoxy-8-methylflavone	4'-羟基-5-甲氧基-8-甲基黄酮	Flavonoids	黄酮	Flavones	黄酮	C17H14O4	3	-	475254	32395.3	356950	264457	31052.9	64910.8	0.629722	0.344545	0.811504	2.39886	1.26235	insig
Lmpp003611	Malvidin-3-O-(6''-O-caffeoyl)glucoside	锦葵色素-3-O-(6''-O-咖啡酰)葡萄糖苷	Flavonoids	黄酮	Anthocyanidins	花青素	C32H31O15+	3	-	427909	225360	390736	1.22749e+06	17392.4	79263.3	0.735059	0.835551	0.946968	0.788439	-0.342928	insig
Yalp003135	(1R,2R,3aS,5S,6aS,8S,8aR,9S,11aR,11bR,12R,12aR,14R,15S)-15-((S)-1-acetoxy-2-methoxy-2-oxoethyl)-9-(furan-3-yl)-2,5,8a,14-tetramethyl-10-oxodecahydro-1H,7H-3a,6a,2-(epiethane[1,1,2]triyl)-5,11b-epoxycyclopenta[d]indeno[4,5-g][1,3]dioxocine-1,8,12-triyl triacetate	(1R,2R,3aS,5S,6aS,8S,8aR,9S,11aR,11bR,12R,12aR,14R,15S)-15-((S)-1-acetoxy-2-methoxy-2-oxoethyl)-9-(furan-3-yl)-2,5,8a,14-tetramethyl-10-oxodecahydro-1H,7H-3a,6a,2-(epiethane[1,1,2]triyl)-5,11b-epoxycyclopenta[d]indeno[4,5-g][1,3]dioxocine-1,8,12-triyl triacetate	Terpenoids	萜类	Triterpene	三萜	C37H44O15	3	-	415984	126652	80214.5	47845.8	25478.4	171647	1.04136	0.358767	0.811504	2.54255	1.34628	up
Cmsp004305	(7S,8R-Threo-3',4,9'-trihydroxy-3-methoxy-4',7-epoxy-neolignan-9-O-rhamnoside	7S,8R-苏式-3',4,9'-三羟基-3-甲氧基-7,8-二氢苯并呋喃-1'-丙醇基新木脂素-9-O-鼠李糖苷	Lignans and Coumarins	木脂素和香豆素	Lignans	木脂素	C25H32O10	3	-	62800.5	71115.2	675226	268124	38977.8	47060.9	0.579253	0.541852	0.823229	2.28466	1.19198	insig
MWSslk002	Sophoricoside*	槐角苷*	Flavonoids	黄酮	Isoflavones	异黄酮	C21H20O10	3	152-95-4	344142	95882.3	130964	205940	90329.4	36625	0.782968	0.445848	0.811504	1.71522	0.778394	insig
Lmgp008453	Albanin A	Albanin A	Flavonoids	黄酮	Flavones	黄酮	C20H18O6	1	73343-42-7	97230	22171.6	15957.2	23543.8	86696.8	35084.5	0.405904	0.923989	0.977104	0.93142	-0.102496	insig
pmb1574	9,12-Octadecadien-6-Ynoic Acid	十八碳二烯-6-炔酸	Lipids	脂质	Free fatty acids	游离脂肪酸	C18H28O2	3	61481-29-6	1.05676e+07	4.15721e+06	5.16356e+06	3.21174e+06	5.65438e+06	1.00434e+07	0.121015	0.913486	0.97247	1.05176	0.0728112	insig
Waqkp05282	1-g-linolenoyl-glycerol	1-g-亚麻酰甘油	Lipids	脂质	Glycerol ester	甘油酯	C21H36O4	2	-	158598	54460.2	60358.9	120393	90281.7	60780	0.246302	0.987322	0.997673	1.00723	0.0103933	insig
Qmjp110219	N-Trans-feruloyl-3-O-methyldopamine*	N-Trans-feruloyl-3-O-methyldopamine*	Alkaloids	生物碱	Alkaloids	生物碱	C19H21NO5	1	-	106584	14118.8	242181	83208	294048	209817	0.840753	0.454337	0.813264	0.618123	-0.694035	insig
Hmjp005906	N-Trans-Feruloyl-3'-O-methyldopamine*	N-反式阿魏酰基-3'-O-甲基多巴胺*	Alkaloids	生物碱	Phenolamine	酚胺	C19H21NO5	1	-	106584	14118.8	242181	83208	294048	209817	0.840753	0.454337	0.813264	0.618123	-0.694035	insig
HX1227	Selina-3,7(11)-dien-8-one*	桉叶-3,7(11)-二烯-8-酮*	Terpenoids	萜类	Monoterpenoids	倍萜	C15H22O	1	-	53745.8	72293.4	124751	73513.5	140615	149677	0.920963	0.306287	0.811504	0.689352	-0.536687	insig
Wbmp007967	Vitexifolin F	Vitexifolin F	Terpenoids	萜类	Ditepenoids	二萜	C22H36O4	3	-	2.12465e+07	2.26852e+07	2.20192e+07	1.49895e+07	1.84485e+07	2.26895e+07	1.1114	0.27748	0.811504	1.17502	0.232684	insig
MWS201428	Gly-Glu	甘氨酸-谷氨酸	Amino acids and derivatives	氨基酸及其衍生物	Amino acids and derivatives	氨基酸及其衍生物	C7H12N2O5	3	7412-78-4	60412.8	60476.5	55538	58539.6	56581.8	102845	0.729316	0.456423	0.813377	0.809424	-0.305033	insig
Lmhp008337	LysoPE 14:0(2n isomer)*	溶血磷脂酰乙醇胺 14:0(2n异构)*	Lipids	脂质	LPE	溶血磷脂酰乙醇胺	C19H40NO7P	1	-	645533	103586	124586	41686.5	108533	74846.1	1.14012	0.346626	0.811504	3.88201	1.9568	up
pmb0856	LysoPE 18:1(2n isomer)*	溶血磷脂酰乙醇胺 18:1(2n异构)*	Lipids	脂质	LPE	溶血磷脂酰乙醇胺	C23H46NO7P	3	-	8.87127e+06	2.76852e+06	1.47421e+06	4.57512e+06	1.58145e+06	3.55329e+06	0.152162	0.678769	0.882716	1.35059	0.433586	insig
Lmjp005871	Penduletin (5,4'-Dihydroxy-3,6,7-trimethoxyflavone)	垂叶黄素	Flavonoids	黄酮	Flavonols	黄酮醇	C18H16O7	3	569-80-2	455560	39599	16226	782506	349437	147935	1.16039	0.341636	0.811504	0.399557	-1.32353	down
Lmqp006559	2-Amino-1,3-eicosanediol	2-氨基-1,3-二十烷二醇	Lipids	脂质	Sphingolipids	鞘脂	C20H43NO2	3	-	211291	535868	223406	2862.09	2862.09	2862.09	1.86475	0.0944582	0.800834	113.037	6.82065	up
WaXYp01907	N-[(R)-2-Hydroxy-3,3-dimethyl-4-(β-D-glucopyranosyloxy)butyryl]-β-alanine	N-[(R)-2-羟基-3,3-二甲基-4-(β-D-吡喃葡萄糖氧基)丁酰基]-β-丙氨酸	Alkaloids	生物碱	Alkaloids	生物碱	C15H27NO10	1	29493-59-2	104452	265273	221989	155800	123600	188091	0.586385	0.488829	0.818307	1.26572	0.339957	insig
Zbsp005869	7,4'-Dihydroxy-3,5,3'-trimethoxyflavone*	7,4'-二羟基-3,5,3'-三甲氧基黄酮*	Flavonoids	黄酮	Flavonols	黄酮醇	C18H16O7	3	13459-09-1	1.0444e+06	112631	26151.2	1.65725e+06	808476	365321	1.14601	0.334838	0.811504	0.41793	-1.25867	down
Hmpp103270	Eriodictyol-7-O-glucoronide	圣草酚-7-O-葡萄糖醛酸苷	Flavonoids	黄酮	Flavanones	二氢黄酮	C21H20O12	3	133360-47-1	107296	187696	163302	263422	409909	491669	1.63136	0.0585068	0.800834	0.393386	-1.34598	down
Lhjp111613	Dehydroasperuloside	去氢车叶草苷	Terpenoids	萜类	Monoterpenoids	倍萜	C18H20O11	2	-	113211	104086	53230.4	4161.84	4161.84	4161.84	1.84776	0.0439801	0.800834	21.6673	4.43745	up
pme2292	Putrescine	腐胺	Alkaloids	生物碱	Alkaloids	生物碱	C4H12N2	3	110-60-1	125637	164739	368988	139473	478229	308889	0.608758	0.513102	0.823229	0.711603	-0.490856	insig
Wahlp01379	3-Methoxytyramine*	3-甲氧基酪胺*	Alkaloids	生物碱	Phenolamine	酚胺	C9H13NO2	2	554-52-9	6.11865e+06	1.35895e+06	1.74549e+07	9.43518e+06	1.14606e+07	6.06048e+06	0.613309	0.903567	0.968962	0.924925	-0.112592	insig
Lssp210188	(7'R)-7'-Hydroxylariciresinol	(7'R)-7''-羟基落叶松醇	Others	其它类	Others	其它	C20H24O7	1	-	22097	31609.4	659087	365553	340978	633277	1.13195	0.436834	0.811504	0.532012	-0.910469	insig
Zbsp005569	Tricin-5-O-(3'-malonyl)glucoside-4'-O-syringylalcoholether	苜蓿素-5-O-(3'-丙二酰基)葡萄糖苷-4'-丁香醇醚	Flavonoids	黄酮	Flavones	黄酮	C35H36O18	3	-	110727	25869.3	16925.7	31986.4	2375.54	4380.31	1.2118	0.328758	0.811504	3.96266	1.98647	up
ML10180524	Cytarabine	胞嘧啶阿拉伯糖苷	Nucleotides and derivatives	核苷酸及其衍生物	Nucleotides and derivatives	核苷酸及其衍生物	C9H13N3O5	3	147-94-4	411952	327761	149466	380458	314666	149038	0.0533633	0.891899	0.965297	1.05333	0.0749568	insig
Zbsp004707	Chrysoeriol-7-O-rutinoside*	金圣草黄素-7-O-芸香糖苷*	Flavonoids	黄酮	Flavones	黄酮	C28H32O15	3	-	435752	41979.4	401372	4.40214e+06	22781.3	1922.12	0.447842	0.504147	0.823229	0.198584	-2.33218	insig
Zbqp002379	Phe-Gln	Phe-Gln	Amino acids and derivatives	氨基酸及其衍生物	Amino acids and derivatives	氨基酸及其衍生物	C14H19N3O4	2	-	877642	207077	477970	695718	283762	185525	0.418475	0.624873	0.856156	1.34136	0.423694	insig
MWS201436	Lys-Thr	L-赖氨酸-L-苏氨酸	Amino acids and derivatives	氨基酸及其衍生物	Amino acids and derivatives	氨基酸及其衍生物	C10H21N3O4	3	97791-84-9	222972	184236	114873	78135.8	154460	213136	0.491501	0.640411	0.861432	1.17129	0.228096	insig
Walp012598	1-Palmitoleoyl-Glycerol*	1-棕榈油酰-甘油*	Lipids	脂质	Glycerol ester	甘油酯	C19H36O4	1	-	52206.4	22485.2	12017.1	8756.51	99046.1	101252	0.628882	0.313311	0.811504	0.414766	-1.26963	insig
mws0221	L-Cystine	L-胱氨酸	Amino acids and derivatives	氨基酸及其衍生物	Amino acids and derivatives	氨基酸及其衍生物	C6H12N2O4S2	3	56-89-3	117961	86628.5	90571.6	69286.2	76559.5	114497	0.663814	0.539267	0.823229	1.13374	0.181094	insig
MWS201429	Met-Ser	L-蛋氨酸-L-丝氨酸	Amino acids and derivatives	氨基酸及其衍生物	Amino acids and derivatives	氨基酸及其衍生物	C8H16N2O4S	3	14517-43-2	59187.1	38066.5	36169.8	26505.8	35085	14268.5	1.26568	0.117196	0.800834	1.75883	0.814615	insig
Rfp86794	3-(4-hydroxyphenyl)-N-(4-hydroxystyryl)acrylamide	3-(4-羟基苯基)-N-(4-羟基苯乙烯基)丙烯酰胺	Alkaloids	生物碱	Phenolamine	酚胺	C17H15N1O3	2	-	80094.4	106225	267859	535391	54298.2	81023.5	0.0250502	0.699053	0.887901	0.677158	-0.562435	insig
Lmpp003930	Apigenin-7-O-(6''-p-Coumaryl)glucoside	芹菜素-7-O-(6''-对香豆酰)葡萄糖苷	Flavonoids	黄酮	Flavones	黄酮	C30H26O12	2	-	295487	18682	109464	1900.83	1900.83	1900.83	1.70282	0.229394	0.800834	74.289	6.21508	up
Ymjm000143	2,3,4-Trihydroxybutyl 6-O-(E)-caffeoyl-β-D-glucopyranoside	2,3,4-三羟基丁基6-O-(E)-咖啡酰-β-D-吡喃葡萄糖苷	Phenolic acids	酚酸类	Phenolic acids	酚酸类	C19H26O12	3	-	129221	83630.3	104882	2425.53	2425.53	2425.53	1.86645	0.0158154	0.698284	43.6652	5.44841	up
Lmcsp00364	Succinyl arginine	丁二酰精氨酸	Amino acids and derivatives	氨基酸及其衍生物	Amino acids and derivatives	氨基酸及其衍生物	C10H18N4O5	3	2478-02-6	148499	209062	62046.8	91827.2	399597	273063	0.835944	0.332941	0.811504	0.548874	-0.865454	insig
Walp004995	2-Aminododecane-1,3,4-triol	2-氨基十二烷-1,3,4-三醇	Lipids	脂质	Sphingolipids	鞘脂	C12H27NO3	1	-	32457.2	46261.3	33354.8	47963	49107.2	36625.8	0.968461	0.295259	0.811504	0.83827	-0.254513	insig
MWSHC2041	sophorabioside	槐苷	Flavonoids	黄酮	Isoflavones	异黄酮	C27H30O14	2	2945-88-2	404243	7492.94	120658	2.09877e+06	1498.59	1498.59	0.481584	0.533808	0.823229	0.253308	-1.98104	insig
Wdtp002974	N-(p-hydroxybenzyl) adenosine	N-(对羟基苄基)腺苷	Nucleotides and derivatives	核苷酸及其衍生物	Nucleotides and derivatives	核苷酸及其衍生物	C18H21N5O6	3	-	36083.9	56450.1	97509.3	79650	118056	93506.4	1.15289	0.201688	0.800834	0.652593	-0.615745	insig
Rfp92407	Feruloyl O-methyldehydrodopamine	Feruloyl O-methyldehydrodopamine	Alkaloids	生物碱	Phenolamine	酚胺	C19H19N1O5	3	-	237613	206724	3.03289e+06	186533	1.40123e+06	1.86355e+06	0.317791	0.994014	0.998266	1.00751	0.0107899	insig
Lamp000484	4-Methylazetidine-2-Carboxylic acid*	4-甲基吖啶-2-羧酸*	Alkaloids	生物碱	Alkaloids	生物碱	C5H9NO2	1	1779725-63-1	1.89028e+07	7.44188e+07	2.35334e+07	3.2431e+07	3.11076e+08	1.17663e+08	1.14169	0.296831	0.811504	0.253388	-1.98058	down
pma3649	5-Aminolevulinic Acid	5-氨基酮戊酸	Alkaloids	生物碱	Alkaloids	生物碱	C5H9NO3	3	106-60-5	2.29282e+06	2.33542e+06	1.07744e+06	1.24223e+06	2.52797e+06	4.63461e+06	0.604103	0.469417	0.814089	0.678858	-0.558818	insig
Hmgp001902	Pectolinarigenin-7-O-glucoside	柳穿鱼黄素-7-O-葡萄糖苷	Flavonoids	黄酮	Flavones	黄酮	C23H24O11	3	-	1.58957e+06	461857	750596	1.45741e+06	1.61182e+06	355401	0.275672	0.71091	0.890771	0.818197	-0.28948	insig
MWSslk165	Diosmetin-7-O-Neohesperidoside (Neodiosmin)	香叶木素-7-O-新橘皮糖苷	Flavonoids	黄酮	Flavones	黄酮	C28H32O15	3	38665-01-9	179230	869.383	212496	2.49114e+06	20234	7552.22	0.317324	0.481375	0.816073	0.155858	-2.68169	insig
Hmlp002975	Isorhamnetin-3-O-glucuronide-7-O-rhamnoside	异鼠李素-3-O-葡萄糖醛酸苷-7-O-鼠李糖苷	Flavonoids	黄酮	Flavonols	黄酮醇	C28H30O17	2	-	1.51399e+06	518779	1.5313e+06	1.38275e+07	23352.3	26978.9	0.684817	0.533079	0.823229	0.256818	-1.96118	insig
Lhhp120823	Eugenyl formate	甲酸丁子香酚酯	Others	其它类	Others	其它	C11H12O3	2	-	1.51539e+06	1.64022e+06	866691	2.02866e+06	3.22236e+06	1.77234e+06	1.37894	0.141139	0.800834	0.572703	-0.80414	insig
mws0047	Apigenin-7-O-neohesperidoside (Rhoifolin)	芹菜素-7-O-新橙皮糖苷 (野漆树苷)	Flavonoids	黄酮	Flavones	黄酮	C27H30O14	3	17306-46-6	269877	23609	114907	1116.22	1116.22	1116.22	1.76542	0.201113	0.800834	121.957	6.93023	up
Zbkp004768	Schizonepetoside A	荆芥皂苷A	Terpenoids	萜类	Ditepenoids	二萜	C16H26O7	2	-	84159.4	9353.1	352375	300878	290051	427809	1.15616	0.200115	0.800834	0.437686	-1.19203	down
Lmhp002764	Cyclo(Pro-Leu)*	环(脯氨酸-亮氨酸)*	Amino acids and derivatives	氨基酸及其衍生物	Amino acids and derivatives	氨基酸及其衍生物	C11H18N2O2	3	5654-86-4	38940.9	154894	60705.8	5720.23	5720.23	5720.23	1.80121	0.156184	0.800834	14.8328	3.89072	up
MWStz261	Cyclo(D-Leu-L-Pro)*	环(D-亮氨酸-L-脯氨酸)二肽*	Amino acids and derivatives	氨基酸及其衍生物	Amino acids and derivatives	氨基酸及其衍生物	C11H18N2O2	3	36238-67-2	38940.9	154894	60705.8	5720.23	5720.23	5720.23	1.80121	0.156184	0.800834	14.8328	3.89072	up
Zbqp002364	N,N-Dimethyl-L-Valine	N-N-二甲基-L-乙烯	Amino acids and derivatives	氨基酸及其衍生物	Amino acids and derivatives	氨基酸及其衍生物	C7H15NO2	3	2812-32-0	68531.9	88107	54919	48409.1	63323.8	50314.3	1.15857	0.224195	0.800834	1.30553	0.384638	insig
Smjp001258	N-Methyl-L-tryptophan; Abrine	N-甲基-L-色氨酸; 相思豆碱	Amino acids and derivatives	氨基酸及其衍生物	Amino acids and derivatives	氨基酸及其衍生物	C12H14N2O2	3	526-31-8	180911	840761	119917	189424	295743	531498	0.195409	0.880156	0.960132	1.12288	0.1672	insig
Lmhp009590	LysoPC 17:1	溶血磷脂酰胆碱 17:1	Lipids	脂质	LPC	溶血磷脂酰胆碱	C25H50NO7P	2	-	5.45442e+06	1.07068e+06	999571	2.23726e+06	1.17416e+06	851761	0.414416	0.542371	0.823229	1.76504	0.819699	insig
Waqkp06484	1-Linolenoylglycerol	1-亚麻酰甘油	Lipids	脂质	Glycerol ester	甘油酯	C21H36O4	1	-	4.03038e+06	1.08549e+06	1.6852e+06	397338	3.11177e+06	5.5883e+06	0.012326	0.688717	0.887365	0.747584	-0.419693	insig
Lmhp009034	LysoPE 16:1*	溶血磷脂酰乙醇胺 16:1*	Lipids	脂质	LPE	溶血磷脂酰乙醇胺	C21H42NO7P	1	-	2.1317e+06	1.36908e+06	1.00693e+06	630241	912976	659710	1.47874	0.138409	0.800834	2.04624	1.03297	up
Lacp001298	4-Hydroxy-3-methoxy-β-phenethylamine*	4-羟基-3-甲氧基-β-苯乙胺*	Alkaloids	生物碱	Alkaloids	生物碱	C9H13NO2	2	-	3.77204e+06	985806	1.12947e+07	6.37414e+06	6.98701e+06	3.64344e+06	0.575339	0.929571	0.97761	0.944012	-0.0831226	insig
Sasp001627	Leu-Val-Ala	亮氨酸-缬氨酸-丙氨酸	Amino acids and derivatives	氨基酸及其衍生物	Amino acids and derivatives	氨基酸及其衍生物	C14H27N3O4	1	-	391560	188655	232251	171254	128354	194200	1.25387	0.221419	0.800834	1.64531	0.718357	insig
Zahp006125	1,2-dihydro-6,8-dimethoxy-7-hydroxy-1-(3,5-dimethoxy-4-hydroxyphenyl)-Nl,N2-bis-[2-(4-hydroxyphenyl)ethyl]-2,3-naphthalene dicarboxamide*	1,2-dihydro-6,8-dimethoxy-7-hydroxy-1-(3,5-dimethoxy-4-hydroxyphenyl)-Nl,N2-bis-[2-(4-hydroxyphenyl)ethyl]-2,3-naphthalene dicarboxamide*	Alkaloids	生物碱	Alkaloids	生物碱	C38H40N2O10	1	-	662337	438903	290592	3.86967e+06	6.0741e+06	1.37002e+07	1.7893	0.130227	0.800834	0.0588663	-4.08641	down
Zahp006076	2-Hydroxy-2,3-dihydronaphthalene-1,4-dione	2-羟基-2,3-二氢萘-1,4-二酮	Quinones	醌类	Quinones	醌类	C10H8O3	2	63534-43-0	123317	104016	217691	112745	81206.1	170300	0.594609	0.574142	0.840421	1.22175	0.28895	insig
MWS0687	1-Methyl-6-Oxo-1,6-Dihydropyridine-3-Carboxamide	1-甲基-6-氧-1,6-二氢吡啶-3-羧酰胺	Alkaloids	生物碱	Pyridine alkaloids	吡啶类生物碱	C7H8N2O2	3	701-44-0	306571	58550.8	137824	271168	116863	96048.2	0.156491	0.948816	0.985385	1.03898	0.0551619	insig
Lmqp003432	6,9-Dihydroxy-7-megastigmen-3-one	6,9-二羟基-7-巨豆烯-3-酮	Terpenoids	萜类	Sesquiterpenoids	倍半萜	C13H22O3	3	-	194914	250536	328569	512047	509800	734141	1.67497	0.029696	0.78335	0.440788	-1.18184	down
pmf0323	Cotinine; (S)-1-Methyl-5-(3-pyridinyl)-2-pyrrolidinone	可替宁; (S)-1-甲基-5-(3-吡啶基)-2-吡咯烷酮	Alkaloids	生物碱	Pyridine alkaloids	吡啶类生物碱	C10H12N2O	3	486-56-6	902886	48015.4	221063	435705	177731	148253	0.113335	0.661214	0.872581	1.53864	0.621653	insig
Hmqp004104	Pharbinilic Acid	Pharbinilic Acid	Organic acids	有机酸	Organic acids	有机酸	C21H20O6	3	-	34544.1	30445.1	36432.6	10793	29224.3	58673.1	0.445554	0.954078	0.988354	1.02768	0.0393868	insig
Qmhp090808	18-Demethylparaensidimerin C	18-去甲基对苯二甲酰胺C	Alkaloids	生物碱	Alkaloids	生物碱	C29H28N2O4	2	-	157925	161421	230806	1.34264e+06	1.25171e+06	1.0125e+06	1.85055	0.00666487	0.642704	0.15253	-2.71284	down
Zahp001751	Codonopsine	党参碱	Alkaloids	生物碱	Pyrrole alkaloids	吡咯类生物碱	C14H21NO4	1	26989-20-8	113233	24658.4	69794.7	375076	572088	3235.39	0.275496	0.274671	0.811504	0.218525	-2.19413	insig
Wafp005168	N-Feruloylphenylalanine*	N-阿魏酰苯丙氨酸*	Alkaloids	生物碱	Phenolamine	酚胺	C19H19NO5	1	-	215064	223428	3.38306e+06	238173	2.18672e+06	2.0331e+06	0.482194	0.872852	0.957691	0.857236	-0.222236	insig
Hmmp002150	3,5-Bis(3-methoxy-4-hydroxyphenyl)-2,3-dihydro-2(1H)-pyridinone*	3,5-双(3-甲氧基-4-羟基苯基)-2,3-二氢-2(1H)-吡啶酮*	Alkaloids	生物碱	Pyridine alkaloids	吡啶类生物碱	C19H19NO5	1	-	215064	223428	3.38306e+06	238173	2.18672e+06	2.0331e+06	0.482194	0.872852	0.957691	0.857236	-0.222236	insig
pmp001073	Synephrine; 4-[1-Hydroxy-2-(methylamino)ethyl]phenol	辛弗林; 4-[1-羟基-2-(甲基氨基)乙基]苯酚	Alkaloids	生物碱	Alkaloids	生物碱	C9H13NO2	1	94-07-5	2.99053e+07	2.21426e+07	5.95345e+07	2.48896e+07	90779.2	61309.9	1.37873	0.116509	0.800834	4.45587	2.15571	up
pmp000006	Eupatilin (5,7-Dihydroxy-3',4',6-Trimethoxyflavone)*	异泽兰黄素*	Flavonoids	黄酮	Flavones	黄酮	C18H16O7	1	22368-21-4	399024	108079	4853.99	644355	371758	184763	1.06096	0.267811	0.811504	0.42632	-1.22999	down
Smbp005175	Rivularin*	半枝莲种素*	Flavonoids	黄酮	Flavones	黄酮	C18H16O7	1	70028-59-0	399024	108079	4853.99	644355	371758	184763	1.06096	0.267811	0.811504	0.42632	-1.22999	down
Walp012413	2-Palmitoleoyl-Glycerol*	2-棕榈油酰-甘油*	Lipids	脂质	Glycerol ester	甘油酯	C19H36O4	1	-	74712.8	25886.7	10603.3	3013.86	73927.7	69517	0.0328621	0.715761	0.891046	0.759278	-0.3973	insig
Zahp006974	Cinnamoyltyramine*	肉桂酰酪胺*	Alkaloids	生物碱	Phenolamine	酚胺	C17H17NO2	3	20384-14-9	13476.6	5676.11	1.25126e+06	31017.5	58804.7	6840.24	0.343937	0.444324	0.811504	13.1428	3.7162	insig
pmb0508	p-Coumaroylagmatine	对香豆酰胍丁胺	Alkaloids	生物碱	Phenolamine	酚胺	C14H20N4O2	1	7295-86-5	78218	57503.8	440977	76787.4	10742.1	23716.7	1.2791	0.33841	0.811504	5.18398	2.37406	up
pmb0880	LysoPE 18:0(2n isomer)	溶血磷脂酰乙醇胺 18:0(2n异构)	Lipids	脂质	LPE	溶血磷脂酰乙醇胺	C23H48NO7P	2	-	149452	58619.7	22312.1	91025.1	65277.1	50057.2	0.270856	0.855847	0.953224	1.11642	0.158878	insig
HX1348	2-hydroxymethyl-D-ribono-γ-lactone	2-羟甲基-D-核糖基-γ-内酯	Others	其它类	Others	其它	C5H8O4	3	-	110037	171667	98695.3	95550	188620	236167	0.729238	0.392848	0.811504	0.731064	-0.451929	insig
Zbsp005623	Tricin-4'-O-(β-guaiacylglycerol)ether-5-O-(6''-malonyl)glucoside*	苜蓿素-4'-O-(β-愈创木酰甘油)醚-5-O-(6''-丙二酰)葡萄糖苷*	Flavonoids	黄酮	Flavones	黄酮	C36H38O19	1	-	213298	29407.5	65701.2	69342.3	323.3	323.3	1.30511	0.292712	0.811504	4.40651	2.13964	up
Lskp211249	epieudesmin	表桉叶明	Lignans and Coumarins	木脂素和香豆素	Lignans	木脂素	C22H26O6	3	-	267583	358140	452375	254338	338524	409107	0.347968	0.734479	0.90005	1.07598	0.105651	insig
Lshp011101	Narciclasine 4-Glucopyranoside	水仙环素 4-葡萄糖苷	Alkaloids	生物碱	Piperidine alkaloids	哌啶类生物碱	C20H23NO12	2	-	230038	85151.3	62013.4	310034	195333	112531	0.990185	0.360746	0.811504	0.610461	-0.712028	insig
Lmyp001747	2-O-Glucosyl-7-hydroxy-1,4(2H)-benzoxazin-3-one (DHBOA glucoside)	2-O-葡萄糖基-7-羟基-1,4(2H)-苯并噁嗪-3-酮 (DHBOA 葡萄糖苷)	Alkaloids	生物碱	Alkaloids	生物碱	C14H17NO9	1	28512-70-1	598706	60311.9	39950.8	294823	16276.4	39877.3	0.48817	0.609882	0.852527	1.9915	0.993852	insig
pme1011	Benzamidine	苯甲脒	Alkaloids	生物碱	Alkaloids	生物碱	C7H8N2	3	618-39-3	149159	50517.6	109528	120124	108531	53008.9	0.0760285	0.809155	0.930628	1.09778	0.134588	insig
MWSmce706	Cyclo(Ala-Gly)	环(甘氨酰-L-丙氨酰)	Amino acids and derivatives	氨基酸及其衍生物	Amino acids and derivatives	氨基酸及其衍生物	C5H8N2O2	2	4526-77-6	8.66276e+06	4.73776e+06	3.87099e+06	5.95157e+06	3.18028e+06	3.15175e+06	0.823306	0.403228	0.811504	1.40606	0.491661	insig
MWSmce024	Scopoletin-7-O-glucoside (Scopolin)	东莨菪内酯-7-O-葡萄糖苷 (东莨菪苷)	Lignans and Coumarins	木脂素和香豆素	Coumarins	香豆素	C16H18O9	3	531-44-2	1.10226e+06	1.90768e+06	1.95083e+06	281817	382461	526075	1.77851	0.0379441	0.800834	4.16748	2.05917	up
Lmtp002942	Apigenin-6,8-di-C-arabinoside*	芹菜素-6,8-二-C-阿拉伯糖苷*	Flavonoids	黄酮	Flavones	黄酮	C25H26O13	1	-	5.67301e+06	906582	2.16188e+06	6.88273e+06	930216	1.55014e+06	0.0264617	0.934759	0.980804	0.933611	-0.0991062	insig
Lcfp121131	DL-isoleucyl-DL-isoleucyl-DL-isoleucine	DL-异亮氨酸-DL-异亮氨酸-DL-苏氨酸	Amino acids and derivatives	氨基酸及其衍生物	Amino acids and derivatives	氨基酸及其衍生物	C18H35N3O4	1	-	1.11367e+06	283912	475846	741098	421621	481668	0.0461312	0.797834	0.927352	1.13929	0.188131	insig
Lmbp006165	6,7-cis-Dihydroxy-2-(2-phenylethyl)-5,6,7,8-tetrahydrochromone	6,7-顺二羟基-2-(2-苯乙基)-5,6,7,8-四氢色酮	Others	其它类	Chromone	色酮类	C17H18O4	3	-	92362.6	45790.7	43675.1	80852	10712.6	6639.75	1.08825	0.396542	0.811504	1.85153	0.888719	insig
Wagp007639	N-(4-hydroxyphenethyl)cinnamamide*	N-(4-羟基苯乙基)肉桂酰胺*	Alkaloids	生物碱	Phenolamine	酚胺	C17H17NO2	3	-	1356.16	1356.16	1.37439e+06	33488.7	78453.3	9938.2	0.294939	0.457169	0.813377	11.2989	3.4981	insig
Lmjp003655	6-C-MethylKaempferol-3-glucoside*	6-甲基山柰酚-3-O-葡萄糖苷*	Flavonoids	黄酮	Flavonols	黄酮醇	C22H22O11	3	-	247588	62549.7	193327	360844	93525.2	44297.5	0.260756	0.989525	0.997887	1.00962	0.0138172	insig
MWSslk237	Hispidulin-7-O-glucoside(Homoplantaginin)*	高车前素-7-O-葡萄糖苷; 高车前苷*	Flavonoids	黄酮	Flavones	黄酮	C22H22O11	3	17680-84-1	247588	62549.7	193327	360844	93525.2	44297.5	0.260756	0.989525	0.997887	1.00962	0.0138172	insig
pmp000579	Diosmetin-7-O-galactoside*	香叶木素-7-O-半乳糖苷*	Flavonoids	黄酮	Flavones	黄酮	C22H22O11	3	-	247588	62549.7	193327	360844	93525.2	44297.5	0.260756	0.989525	0.997887	1.00962	0.0138172	insig
Wahp006114	Tri-p-coumaroyl Spermidine	三对香豆酰亚精胺	Alkaloids	生物碱	Phenolamine	酚胺	C34H37N3O6	3	-	53041.9	58329.3	86736.5	60616.5	34147	12596.6	1.17155	0.162298	0.800834	1.84526	0.883827	insig
Hmgp003540	Tricin-4'-O-(β-guaiacylglycerol)ether-7-O-(6''-malonyl)glucoside*	苜蓿素-4'-O-(β-愈创木酰甘油)醚-7-O-(6''-丙二酰)葡萄糖苷*	Flavonoids	黄酮	Flavones	黄酮	C36H38O19	1	-	166192	41099.6	77388.1	50472.5	928.739	928.739	1.40207	0.16084	0.800834	5.44008	2.44363	up
Lmtp002822	Apigenin-6-C-arabinoside-8-C-xyloside*	芹菜素-6-C-阿拉伯糖苷-8-C-木糖苷*	Flavonoids	黄酮	Flavones	黄酮	C25H26O13	1	-	4.00157e+06	1.92593e+06	3.1109e+06	7.22879e+06	1.84001e+06	807858	0.347761	0.903711	0.968962	0.915128	-0.127955	insig
pmb2228	LysoPC 19:0	溶血磷脂酰胆碱 19:0	Lipids	脂质	LPC	溶血磷脂酰胆碱	C27H56NO7P	3	108273-88-7	232084	58174.7	6630.29	190658	70917.8	51786.6	0.588372	0.949674	0.985867	0.947433	-0.0779043	insig
Cmbp003236	S-(3-(4-Hydroxy-3,5-dimethoxyphenyl)allyl)cysteine	S-(3-(4-Hydroxy-3,5-dimethoxyphenyl)allyl)cysteine	Alkaloids	生物碱	Alkaloids	生物碱	C14H19NO5S	3	-	79358.8	35015.9	30170.2	34197.2	2465.68	2465.68	1.37415	0.146252	0.800834	3.6941	1.88522	up
Zmgp006938	Irisolidone	尼泊尔鸢尾异黄酮	Flavonoids	黄酮	Isoflavones	异黄酮	C17H14O6	3	2345-17-7	2.11682e+06	1.59321e+06	1.30771e+06	1.22876e+06	1.16867e+06	791383	1.37678	0.10658	0.800834	1.57355	0.654022	insig
Lmrj002244	Cyclo(Pro-Pro)	环(脯氨酸-脯氨酸)	Amino acids and derivatives	氨基酸及其衍生物	Amino acids and derivatives	氨基酸及其衍生物	C10H14N2O2	3	6708-06-1	25014	21455.7	17716.5	19475	18053.2	38133.4	0.392438	0.621762	0.855272	0.848332	-0.237299	insig
pmb1466	Tricin-4'-O-syringic acid	苜蓿素-4'-O-丁香酸	Flavonoids	黄酮	Flavones	黄酮	C26H22O11	3	-	67711.9	21917.7	50856.5	154889	15442.8	11983.6	0.330959	0.799143	0.927698	0.770568	-0.376006	insig
Lmhp003013	N-Feruloyl-Cadaverine	N-阿魏酰尸胺	Alkaloids	生物碱	Phenolamine	酚胺	C15H22N2O3	2	-	3.83272e+07	1.6711e+07	2.38393e+07	2.92399e+07	5.82317e+06	5.0414e+06	1.148	0.275784	0.811504	1.9668	0.975848	insig
mws0124	N-(3-Indolylacetyl)-L-alanine	N-(3-吲哚乙酰基)-L-丙氨酸	Amino acids and derivatives	氨基酸及其衍生物	Amino acids and derivatives	氨基酸及其衍生物	C13H14N2O3	3	57105-39-2	259169	517907	482067	202559	8512.48	42562.4	1.47485	0.0329508	0.798876	4.96441	2.31162	up
mws3109	4-Hydroxy-L-phenylglycine	4-羟基-L-苯甘氨酸	Amino acids and derivatives	氨基酸及其衍生物	Amino acids and derivatives	氨基酸及其衍生物	C8H9NO3	3	32462-30-9	48563.9	42612.4	38953.1	26287.5	55037.9	40258.6	0.393085	0.770794	0.914673	1.07028	0.0979942	insig
Sasp001604	Leu-Leu-Gln	Leu-Leu-Gln	Amino acids and derivatives	氨基酸及其衍生物	Amino acids and derivatives	氨基酸及其衍生物	C17H32N4O5	2	-	98609.8	35317	58543.5	47578.6	80281.7	66386.5	0.272137	0.979058	0.994535	0.990854	-0.013255	insig
Lcfp001119	cis-Zeatin-O-glucoside*	顺式-玉米素-O-糖苷*	Alkaloids	生物碱	Alkaloids	生物碱	C16H23N5O6	1	71866-93-8	264741	271745	298044	116489	187975	257654	1.29717	0.148978	0.800834	1.48462	0.570092	insig
Cmhp005227	1,4,8-Trihydroxynaphthalene-1-O-glucoside	1,4,8-三羟基萘-1-O-葡萄糖苷	Quinones	醌类	Quinones	醌类	C16H18O8	2	39015-63-9	716998	1.09284e+06	666421	705032	1.06483e+06	1.4357e+06	0.775271	0.395196	0.811504	0.772488	-0.372415	insig
pme0166	1-Methylxanthine	1-甲基黄嘌呤	Nucleotides and derivatives	核苷酸及其衍生物	Nucleotides and derivatives	核苷酸及其衍生物	C6H6N4O2	3	6136-37-4	81659.8	82274.3	53784	36920.3	80868.8	56671.1	0.765569	0.417313	0.811504	1.24795	0.319564	insig
Hmhp005846	Tenaxin I*	韧黄芩素 I*	Flavonoids	黄酮	Flavones	黄酮	C18H16O7	1	86926-52-5	423921	68630.5	25486.3	562270	324596	205472	1.16475	0.310252	0.811504	0.474247	-1.07629	down
Zmhp004065	7,8-Dihydroxy-5,6,4'-trimethoxyflavone*	7,8-二羟基-5,6,4'-三甲氧基黄酮*	Flavonoids	黄酮	Flavones	黄酮	C18H16O7	1	-	423921	68630.5	25486.3	562270	324596	205472	1.16475	0.310252	0.811504	0.474247	-1.07629	down
mws0620	N-Methyltryptamine	N-甲基色胺	Alkaloids	生物碱	Plumerane	吲哚类生物碱	C11H14N2	1	61-49-4	385769	168479	304385	1.34703e+06	210354	116743	0.215095	0.564285	0.833293	0.512885	-0.963292	insig
mws0005	Tryptamine	色胺	Alkaloids	生物碱	Plumerane	吲哚类生物碱	C10H12N2	1	61-54-1	1.26146e+07	2.94948e+06	3.62908e+07	2.88858e+07	2.57681e+06	1.8051e+06	0.59968	0.666193	0.873034	1.55871	0.640355	insig
pme3827	3,4-Dihydroxy-L-phenylalanine (L-Dopa)	3,4-二羟基-L-苯丙氨酸 (左旋多巴)	Amino acids and derivatives	氨基酸及其衍生物	Amino acids and derivatives	氨基酸及其衍生物	C9H11NO4	3	59-92-7	287565	410009	278511	562937	233914	166263	0.342782	0.975898	0.993293	1.01347	0.0193008	insig
Cmxp003975	Okanin-4'-O-glucoside(Marein)*	奥卡宁-4'-O-葡萄糖苷;马里苷*	Flavonoids	黄酮	Chalcones	查耳酮	C21H22O11	1	535-96-6	138199	63510.9	311368	345193	1.0802e+06	588755	1.50417	0.135742	0.800834	0.254737	-1.97292	down
MWSHY0181	Apigenin-8-C-Glucoside (Vitexin)	芹菜素-8-C-葡萄糖苷 (牡荆素)	Flavonoids	黄酮	Flavones	黄酮	C21H20O10	1	3681-93-4	130100	118565	6137.04	216232	213893	172275	1.1281	0.0857814	0.800834	0.422977	-1.24135	down
Wcdp000832	N-Methylisoleucine	N-甲基异亮氨酸	Amino acids and derivatives	氨基酸及其衍生物	Amino acids and derivatives	氨基酸及其衍生物	C7H15NO2	3	39554-61-5	57182.5	53948.5	51406.2	48458	36482.2	27556.1	1.4233	0.101317	0.800834	1.44482	0.530894	insig
MWSmce462	4-Hydroxybenzylamine	4-羟基苯甲胺	Alkaloids	生物碱	Phenolamine	酚胺	C7H9NO	3	696-60-6	16537.4	23599.7	30857.5	46022.8	63896.9	15768.1	0.837884	0.323089	0.811504	0.564849	-0.824063	insig
Lajp003510	Furo(2,3-f)-1,3-bewnzodioxole	呋喃(2,3-f)-1,3-苯并二唑	Phenolic acids	酚酸类	Phenolic acids	酚酸类	C15H10O5	3	-	91586.3	111609	132363	10078.5	10078.5	66717.3	1.54097	0.0278312	0.774157	3.86258	1.94957	up
pmb0645	Hesperetin-6-C-glucoside-7-O-glucoside	橙皮素-6-C-葡萄糖苷-7-O-葡萄糖苷	Flavonoids	黄酮	Flavanones	二氢黄酮	C28H34O16	3	-	184741	126520	29517.2	305771	164334	259190	1.20926	0.103443	0.800834	0.467272	-1.09767	down
YC512112	Anabasine-glucoside	新烟碱-葡萄糖苷	Alkaloids	生物碱	Pyridine alkaloids	吡啶类生物碱	C16H24O5N2	2	-	17795.4	25569.6	25507.3	25251.2	36997.4	19081.6	0.571717	0.5307	0.823229	0.846824	-0.239865	insig
pmp001141	Cimicifugamide	升麻酰胺	Alkaloids	生物碱	Phenolamine	酚胺	C25H31NO10	1	-	308701	20814.6	511266	104073	473276	167182	0.311264	0.869262	0.957691	1.12928	0.175398	insig
Wbwp006008	3,4,5,19-tetramethoxy-9,10-dimethyl-15,17-dioxatetracyclo[10.7.0.02,7.014,18]nonadeca-1(19),2,4,6,12,14(18)-hexaen-11-ol	3,4,5,19-四甲氧基-9,10-二甲基-15,17-二氧基三环[10.7.0.02,7.014,18]壬基-1(19),2,4,6,12,14(18)-己烯-11-醇	Lignans and Coumarins	木脂素和香豆素	Lignans	木脂素	C22H24O8	1	51670-40-7	442885	1.08332e+06	496812	931542	1.47412e+06	721219	1.04401	0.293135	0.811504	0.646975	-0.628217	insig
Lazn002918	Demethyl-erythro-Guaiacylglycerol β-Coniferyl Ether	去甲基赤愈创木基甘油 β-松柏基醚	Phenolic acids	酚酸类	Phenolic acids	酚酸类	C19H22O7	2	-	296325	840318	247658	1.62645e+06	1.66116e+06	1.15592e+06	1.58792	0.0158828	0.698284	0.311532	-1.68255	down
Wmcp000015	clerodermic acid	海州常山二萜酸	Terpenoids	萜类	Monoterpenoids	倍萜	C20H28O4	2	-	414302	220903	137134	6150.78	6150.78	6150.78	1.83749	0.0921559	0.800834	41.8559	5.38736	up
Wacyp04090	Phenylethyl Primeveroside	苯乙基樱草苷	Others	其它类	Alcohol compounds	醇类化合物	C19H28O10	1	-	23668.1	79223.6	146000	46558.4	49462.3	50337.1	0.536081	0.435792	0.811504	1.70057	0.766017	insig
pmp000583	Diosmetin-7-O-glucuronide*	香叶木素-7-O-葡萄糖醛酸苷*	Flavonoids	黄酮	Flavones	黄酮	C22H20O12	3	35110-20-4	3322.27	3322.27	68949	41401.2	201725	237130	1.40078	0.143044	0.800834	0.157402	-2.66747	down
MWS201403	Lys-Ala	L-赖氨酸-L-丙氨酸	Amino acids and derivatives	氨基酸及其衍生物	Amino acids and derivatives	氨基酸及其衍生物	C9H19N3O3	3	17043-71-9	331326	245863	285974	299773	415975	349606	1.24006	0.188046	0.800834	0.810212	-0.303628	insig
Zbqp002313	4-amino-5-(butylamino)-5-oxopentanoic acid	4-氨基-5-(丁基氨基)-5-氧代戊酸	Amino acids and derivatives	氨基酸及其衍生物	Amino acids and derivatives	氨基酸及其衍生物	C9H18N2O3	3	-	7732.33	7732.33	7732.33	400132	56324	71566.9	1.69684	0.272286	0.811504	0.0439318	-4.50859	down
Zmxp004573	5'-Methoxy-3',4'-methylenedioxyacetophenone	5'-甲氧基-3',4'-亚甲基二氧基苯乙酮	Others	其它类	Ketone compounds	酮类化合物	C10H10O4	3	66922-69-8	34299.2	28051.4	28656.8	1570.17	34889.9	32665.2	0.74012	0.569614	0.835766	1.31656	0.396773	insig
pmb0772	N-Cinnamoylserotonin	肉桂酰五羟色胺	Alkaloids	生物碱	Plumerane	吲哚类生物碱	C19H18N2O2	3	-	20200.8	19805	189156	1759.88	1759.88	1759.88	1.70369	0.316686	0.811504	43.405	5.43979	up
Lmmp000647	Glucan	葡聚糖	Others	其它类	Saccharides	糖类	C18H32O16	3	9041-22-9	24924.3	36710.3	17761.2	59275.6	119642	48800.9	1.57084	0.14765	0.800834	0.348659	-1.52011	down
Wcgp005257	Setulosopterosin	Setulosopterosin	Terpenoids	萜类	Sesquiterpenoids	倍半萜	C14H18O5	3	-	78761.6	118067	4465.31	28799.8	52815.8	25745.6	0.00492153	0.448923	0.811504	1.87492	0.906832	insig
Lmhp002153	N-p-Coumaroylhydroxyputrescine	N-对香豆酰羟基腐胺	Alkaloids	生物碱	Phenolamine	酚胺	C13H18N2O3	1	-	1.49441e+08	1.40942e+07	5.60779e+07	1.58098e+08	1.1732e+08	6.95311e+07	0.954359	0.436694	0.811504	0.636656	-0.651414	insig
MWS00330g	1-Amino-1-cyclobutane-carboxylic-acid*	1-氨基-1-环丁烷羧酸*	Amino acids and derivatives	氨基酸及其衍生物	Amino acids and derivatives	氨基酸及其衍生物	C5H9NO2	1	22264-50-2	2.67295e+07	1.46718e+08	2.81105e+07	2.90225e+07	5.65236e+07	5.09279e+07	0.177033	0.643006	0.861432	1.4769	0.562571	insig
pme0006	L-Proline*	L-脯氨酸*	Amino acids and derivatives	氨基酸及其衍生物	Amino acids and derivatives	氨基酸及其衍生物	C5H9NO2	1	147-85-3	2.67295e+07	1.46718e+08	2.81105e+07	2.90225e+07	5.65236e+07	5.09279e+07	0.177033	0.643006	0.861432	1.4769	0.562571	insig
Yacp000453	3-hydroxy-1-methylpyrrolidin-2-one*	3-羟基-1-甲基吡咯烷-2-酮*	Alkaloids	生物碱	Pyrrole alkaloids	吡咯类生物碱	C5H9NO2	1	132996-63-5	2.67295e+07	1.46718e+08	2.81105e+07	2.90225e+07	5.65236e+07	5.09279e+07	0.177033	0.643006	0.861432	1.4769	0.562571	insig
MWStz040	Pterolactam*	蕨内酰胺*	Alkaloids	生物碱	Pyrrole alkaloids	吡咯类生物碱	C5H9NO2	1	38072-88-7	2.67295e+07	1.46718e+08	2.81105e+07	2.90225e+07	5.65236e+07	5.09279e+07	0.177033	0.643006	0.861432	1.4769	0.562571	insig
MWS2027	Barbituric acid;Malonylurea;2,4,6-Pyrimidinetrione	巴比妥酸;丙二酰脲;2,4,6-嘧啶三酮	Nucleotides and derivatives	核苷酸及其衍生物	Nucleotides and derivatives	核苷酸及其衍生物	C4H4N2O3	3	67-52-7	3.33512e+06	1.11331e+06	1.35854e+06	3.88227e+06	2.26441e+06	2.09982e+06	0.952589	0.421516	0.811504	0.704173	-0.505999	insig
Sadp003970	2-O-P-Cumaroylglycerol	2-O-对香豆酰甘油	Phenolic acids	酚酸类	Phenolic acids	酚酸类	C12H14O5	3	-	76880.2	127546	163403	34354.5	43106	84911	1.47612	0.0942725	0.800834	2.26536	1.17974	up
Lmcp004074	2-(4-Methoxyphenethyl)-5,6:7,8-Diepoxy-5,6,7,8-Tetrahydrochromone	5,6:7,8-二环氧-5,6,7,8-四氢-2-[2-(4-甲氧基苯基)乙基]色酮	Others	其它类	Chromone	色酮类	C18H16O5	3	-	36360.6	20775.8	40511.7	38604.2	81606.7	49798.7	1.29789	0.193662	0.800834	0.574368	-0.799953	insig
pme2122	Histamine	组胺	Alkaloids	生物碱	Alkaloids	生物碱	C5H9N3	3	51-45-6	419280	585595	385793	452552	757650	33242.3	0.607594	0.840663	0.949795	1.1184	0.161436	insig
Lmhp003658	Monohydroxy-trimethoxyflavone-O-(6''-malonyl)glucoside	单羟基三甲氧基黄酮-O-(6''-丙二酰)葡萄糖苷	Flavonoids	黄酮	Flavones	黄酮	C27H28O14	2	-	384918	129221	294251	27240.8	34298.2	33899.9	1.76305	0.0863749	0.800834	8.47023	3.0824	up
Lcsp003132	Ala-Ile-Leu	丙氨酸-异亮氨酸-亮氨酸	Amino acids and derivatives	氨基酸及其衍生物	Amino acids and derivatives	氨基酸及其衍生物	C15H29N3O4	1	-	493496	315496	538168	861260	818402	557909	1.46789	0.0700078	0.800834	0.602063	-0.732013	insig
Lcsp001647	Pro-Leu-Thr	脯氨酰-亮氨酰-苏氨酸	Amino acids and derivatives	氨基酸及其衍生物	Amino acids and derivatives	氨基酸及其衍生物	C15H27N3O5	3	-	142695	70617.1	99451.5	77171.3	66332.3	115955	0.570594	0.532448	0.823229	1.20545	0.26957	insig
Lmhp008233	LysoPE 18:4	溶血磷脂酰乙醇胺 18:4	Lipids	脂质	LPE	溶血磷脂酰乙醇胺	C23H40NO7P	3	-	611350	60200.5	167455	93098.6	77079.6	89311.2	0.866626	0.370733	0.811504	3.2333	1.69301	insig
Lmgp002593	3-hydroxybenzaldehyde	3-羟基苯甲醛	Others	其它类	Aldehyde compounds	醛类化合物	C7H6O2	3	100-83-4	509361	402313	626034	508923	54180.3	54180.3	1.32333	0.169523	0.800834	2.49109	1.31678	up
Lmdp004892	Kaempferol-3-O-(6''-malonyl)galactoside*	山柰酚-3-O-(6''-丙二酰)半乳糖苷*	Flavonoids	黄酮	Flavonols	黄酮醇	C24H22O14	1	-	61348.9	53641.5	47884.9	151862	37172.1	5536.45	0.491818	0.834578	0.946787	0.8371	-0.256528	insig
pmb0498	Sinapoylagmatine	芥子酰胍丁胺	Alkaloids	生物碱	Phenolamine	酚胺	C16H24N4O4	1	-	1.06822e+06	611170	415734	608054	75894.6	120322	1.28982	0.171489	0.800834	2.605	1.38129	up
Lcfp071374	3-Methylquinoline-4-carboxylicacid	3-甲基喹啉-4-羧酸	Alkaloids	生物碱	Quinoline alkaloids	喹啉类生物碱	C11H9NO2	2	1873-51-4	3.79369e+06	9.49709e+06	1.82588e+07	4.07058e+06	1.08127e+06	1.37041e+06	1.51047	0.180826	0.800834	4.83721	2.27418	up
Hmgp002121	Hispidulin-7-O-(6''-O-p-Coumaroyl)Glucoside	高车前素-7-O-(6''-O-对香豆酰)葡萄糖苷	Flavonoids	黄酮	Flavones	黄酮	C31H28O13	3	-	505542	1704.5	254722	278622	1704.5	1704.5	0.642602	0.414382	0.811504	2.70172	1.43388	insig
MWSmce182	Isatin	靛红	Alkaloids	生物碱	Plumerane	吲哚类生物碱	C8H5NO2	3	91-56-5	968540	157738	319368	302059	196553	224642	0.643905	0.433966	0.811504	1.99881	0.999141	insig
Wacyp02200	L-Glutamine tert-butyl ester	L-谷氨酰胺-叔丁酯	Amino acids and derivatives	氨基酸及其衍生物	Amino acids and derivatives	氨基酸及其衍生物	C9H18N2O3	2	41444-88-6	152258	129414	109208	400132	46342.3	71566.9	0.245808	0.746314	0.907368	0.754534	-0.406341	insig
MWS20147	Luteolin-3'-O-glucoside*	木犀草素-3'-O-葡萄糖苷*	Flavonoids	黄酮	Flavones	黄酮	C21H20O11	2	5154-41-6	161769	99377.9	166199	216508	317325	94974.9	0.714671	0.409635	0.811504	0.679613	-0.557214	insig
zjgp122014	(Z)-6-O-β-D-glucopranosyl-6,7,3',4'-tetrahydroxyaurone*	6-O-β-D-葡萄糖基海生菊苷*	Flavonoids	黄酮	Aurones	橙酮类	C21H20O11	2	-	161769	99377.9	166199	216508	317325	94974.9	0.714671	0.409635	0.811504	0.679613	-0.557214	insig
pmp000786	Eupatorin; 3',5-Dihydroxy-4',6,7-Trimethoxyflavone*	泽兰黄素; 3',5-二羟基-4',6,7-三甲氧基黄酮*	Flavonoids	黄酮	Flavones	黄酮	C18H16O7	1	855-96-9	107684	3739.4	3739.4	144497	87438.4	44968.3	1.25747	0.299743	0.811504	0.415894	-1.26571	down
mws1299	Luteolin-8-C-glucoside (Orientin)	木犀草素-8-C-葡萄糖苷 (荭草素)	Flavonoids	黄酮	Flavones	黄酮	C21H20O11	3	28608-75-5	62363.6	56033.6	4826.81	394641	24134	120775	0.95797	0.337	0.811504	0.228383	-2.13047	insig
MWS20145	Eriodictyol-7-O-glucoside*	圣草酚-7-O-葡萄糖苷*	Flavonoids	黄酮	Flavanones	二氢黄酮	C21H22O11	1	38965-51-4	296213	64239.5	211613	363380	354324	489587	1.33251	0.0686725	0.800834	0.473842	-1.07752	down
Lmgp004731	Genistein-7-O-galactoside*	染料木素-7-O-半乳糖苷*	Flavonoids	黄酮	Isoflavones	异黄酮	C21H20O10	3	-	264549	162279	140965	225438	71943.9	54562.7	1.03809	0.345643	0.811504	1.6133	0.690017	insig
MWS20148	Apigenin-4'-O-glucoside*	芹菜素-4'-O-葡萄糖苷*	Flavonoids	黄酮	Flavones	黄酮	C21H20O10	3	20486-34-4	264549	162279	140965	225438	71943.9	54562.7	1.03809	0.345643	0.811504	1.6133	0.690017	insig
Qmjp110218	N-Feruloyl dopamine*	N-阿魏酰多巴胺*	Alkaloids	生物碱	Phenolamine	酚胺	C18H19NO5	1	142350-99-0	127414	14701.6	64076.2	130603	129778	121736	1.16371	0.213308	0.800834	0.539603	-0.890029	insig
Lahp003986	3,4-Dihydro-4-(4'-hydroxyphenyl)-5,7-dihydroxycoumarin glucoside	3,4-二氢-4-(4'-羟基苯基)-5,7-二羟基香豆素 葡萄糖苷	Lignans and Coumarins	木脂素和香豆素	Coumarins	香豆素	C21H22O10	2	-	109738	156554	90068.9	67917.5	124200	37039.5	1.04114	0.262982	0.811504	1.55509	0.637	insig
Lmlp006175	Isosalipurposide (Phlorizin Chalcone)	异杞柳苷 (根皮苷查耳酮)	Flavonoids	黄酮	Chalcones	查耳酮	C21H22O10	3	4547-85-7	109738	156554	90068.9	67917.5	124200	37039.5	1.04114	0.262982	0.811504	1.55509	0.637	insig
Hmsp003093	3,7-Dihydroxychromen-4-one	3,7-二羟基色原酮	Others	其它类	Chromone	色酮类	C9H6O4	2	-	396958	223717	213987	281316	11803.7	11803.7	1.30235	0.187275	0.800834	2.73728	1.45274	up
Ladp005021	Kumatakenin malonyl glucoside	华良姜素 丙二酰葡萄糖苷	Flavonoids	黄酮	Flavonols	黄酮醇	C26H26O14	2	-	277781	99025.7	2539.93	46459.2	35073.8	2539.93	0.461603	0.346182	0.811504	4.51211	2.1738	insig
Zbsp005012	Tricin-4'-O-(guaiacylglycerol)ether-5-O-glucoside	苜蓿素-4'-O-(愈创木酰甘油)醚-5-O-葡萄糖苷	Flavonoids	黄酮	Flavones	黄酮	C33H36O16	2	-	35536	20503.1	37963.1	62581.8	1753.73	27304.6	0.636673	0.969294	0.991901	1.02578	0.0367161	insig
Hmpp003624	Tsaokoarylone	(4E,6E)-7-(4-羟基-3-甲氧基苯基)-1-(4-羟基苯基)庚烷-4,6-二烯-3-酮	Others	其它类	Ketone compounds	酮类化合物	C20H20O4	3	811471-20-2	34830.1	14103.7	1559.84	34459.9	7799.21	14738.8	0.502664	0.871677	0.957691	0.885887	-0.174805	insig
MWSslk225	1-Indanone	1-茚酮	Others	其它类	Ketone compounds	酮类化合物	C9H8O	3	83-33-0	190713	92728.1	134144	12797	12797	12797	1.83522	0.0469518	0.800834	10.8772	3.44323	up
Wasdp03632	Allyl salicylate	水杨酸烯丙酯	Phenolic acids	酚酸类	Phenolic acids	酚酸类	C10H10O3	2	10484-09-0	168853	149242	770691	3.49175e+06	26738.9	26738.9	0.390242	0.553627	0.828116	0.307113	-1.70316	insig
Wdsp004062	nortetraphyllicine	四叶萝芙辛	Alkaloids	生物碱	Plumerane	吲哚类生物碱	C19H22N2O	3	-	222635	180580	195941	196326	103350	124128	1.29802	0.162266	0.800834	1.41376	0.499532	insig
pmb0769	N-(p-Coumaroyl)serotonin Glucoside	对香豆酰五羟色胺葡萄糖苷	Alkaloids	生物碱	Phenolamine	酚胺	C25H28N2O8	3	76423-56-8	448489	170975	168999	298141	316149	47991.8	0.401889	0.757054	0.908123	1.19052	0.251597	insig
pme1194	2'-Deoxycytidine	2'-脱氧胞苷	Nucleotides and derivatives	核苷酸及其衍生物	Nucleotides and derivatives	核苷酸及其衍生物	C9H13N3O4	1	951-77-9	757986	160424	231989	290370	19143.4	19143.4	1.2539	0.284803	0.811504	3.50031	1.80748	up
HX1340	epiloliolide	淫羊藿内酯	Others	其它类	Others	其它	C11H16O3	3	-	102370	53743.7	100195	135738	125408	163042	1.45587	0.0510192	0.800834	0.604235	-0.726818	insig
Zbjp003463	Apigenin-6-C-(2''-xylosyl)glucoside	芹菜素-6-C-(2''-木糖基)葡萄糖苷	Flavonoids	黄酮	Flavones	黄酮	C26H28O14	3	-	405564	171598	321961	1.51434e+06	229811	135508	0.304822	0.540127	0.823229	0.478342	-1.06388	insig
pmb0808	Esculetin-6-O-quinic acid	秦皮乙素-6-O-奎宁酸	Lignans and Coumarins	木脂素和香豆素	Coumarins	香豆素	C16H16O9	3	-	38787.5	37506.7	38109.6	44565.7	70151.4	53765	1.55288	0.137271	0.800834	0.679027	-0.55846	insig
pme2743	N-Phenylacetylglycine	N-苯乙酰甘氨酸	Amino acids and derivatives	氨基酸及其衍生物	Amino acids and derivatives	氨基酸及其衍生物	C10H11NO3	3	500-98-1	4.73881e+06	68284.5	143093	1.67658e+06	127620	311327	0.112925	0.609963	0.852527	2.33993	1.22647	insig
MWSHY0121	Luteolin-7-O-glucuronide*	木犀草素-7-O-葡萄糖醛酸苷*	Flavonoids	黄酮	Flavones	黄酮	C21H18O12	3	29741-10-4	55918.8	22673.4	86552	4534.68	4534.68	50401.6	1.24165	0.217806	0.800834	2.77689	1.47347	up
MWSHY0035	Scutellarein-7-O-glucuronide (Scutellarin)*	野黄芩素-7-O-葡萄糖醛酸苷 (野黄芩苷)*	Flavonoids	黄酮	Flavones	黄酮	C21H18O12	3	27740-01-8	55918.8	22673.4	86552	4534.68	4534.68	50401.6	1.24165	0.217806	0.800834	2.77689	1.47347	up
MWSslk120	N-Acetyl-DL-phenylalanine	N-乙酰基-DL-苯丙氨酸	Amino acids and derivatives	氨基酸及其衍生物	Amino acids and derivatives	氨基酸及其衍生物	C11H13NO3	3	2901-75-9	1.24378e+06	316796	626381	908199	225905	306406	0.668536	0.515258	0.823229	1.51818	0.602344	insig
Lmdp003110	2,6,7,4'-Tetrahydroxyisoflavanone	2,6,7,4'-四羟基异黄烷酮	Flavonoids	黄酮	Isoflavones	异黄酮	C15H12O6	3	-	135788	10197.5	10197.5	182956	10197.5	10197.5	0.0989836	0.837005	0.946968	0.768046	-0.380736	insig
Lmcp004369	Quercetin-3',4'-dimethyl ether	槲皮素-3',4'-二甲醚	Flavonoids	黄酮	Flavonols	黄酮醇	C17H14O7	3	3306-29-4	128440	34168.4	131874	80144.7	69591.4	70773.7	0.225218	0.522196	0.823229	1.33546	0.417337	insig
Lcsp002583	Ile-Glu-Val	L-异亮氨酸-L-谷氨酸-L-缬氨酸	Amino acids and derivatives	氨基酸及其衍生物	Amino acids and derivatives	氨基酸及其衍生物	C16H29N3O6	1	-	180859	41643.8	198854	173281	131816	64399.4	0.0345803	0.786322	0.922098	1.14036	0.189485	insig
Zbqp009259	Fleminone	Fleminone	Flavonoids	黄酮	Flavanones	二氢黄酮	C26H28O6	3	-	1.27442e+06	572387	9393.7	32617.9	7244.12	1.85793e+06	0.384477	0.985629	0.997095	0.978086	-0.0319661	insig
Lmfp006902	Centrolobol	1,7-双对羟基苯基-3-庚醇	Phenolic acids	酚酸类	Phenolic acids	酚酸类	C19H24O3	3	30359-01-4	18106.8	1384.08	1384.08	1384.08	1384.08	1384.08	0.783232	0.42265	0.811504	5.02739	2.32981	insig
WaTKp01741	4-Ethynylbenzaldehyde	4-乙炔基苯甲醛	Others	其它类	Aldehyde compounds	醛类化合物	C9H6O	2	63697-96-1	3.47494e+06	3.3599e+06	4.75678e+06	4.3111e+06	1.74992e+06	1.2286e+06	1.14691	0.270965	0.811504	1.59015	0.669166	insig
Safp022296	1-O-Hexadecyl-sn-glycero-3-phosphocholine	PC(O-16:0/0:0)	Lipids	脂质	LPC	溶血磷脂酰胆碱	C24H52NO6P	2	52691-62-0	217735	61300.9	152411	159575	53743.4	49770.1	0.798757	0.389852	0.811504	1.63993	0.713636	insig
Lmjp004816	Loliolide	黑麦草内酯	Terpenoids	萜类	Monoterpenoids	倍萜	C11H16O3	3	5989-02-6	94027.5	368589	168127	150278	166103	157232	0.361384	0.588594	0.843138	1.33177	0.413348	insig
Lmdp004160	Quercetin-3-O-(2'''-O-caffeoyl)sophoroside	槲皮素-3-O-(2'''-O-咖啡酰)槐糖苷	Flavonoids	黄酮	Flavonols	黄酮醇	C36H36O20	3	-	64756.8	26498.7	26341.3	51086.8	23170.7	4306	0.750283	0.524031	0.823229	1.49684	0.581918	insig
Lmmp003530	3,4-Divanillyltetrahydrofuran*	3,4-二香草基四氢呋喃*	Lignans and Coumarins	木脂素和香豆素	Lignans	木脂素	C20H24O5	1	34730-78-4	177420	66164.2	61305.3	160627	61896.9	89436.6	0.174271	0.96332	0.990189	0.977333	-0.0330786	insig
Wahlp02159	D-Pantothenic Acid 4'-O-Beta-Glucoside	泛酸 4'-O-葡萄糖苷	Others	其它类	Vitamin	维生素	C15H27NO10	1	29588-37-2	435232	246427	80007.3	370574	222549	134009	0.172221	0.930909	0.978137	1.04749	0.0669413	insig
pmb0891	Cis-Zeatin-7-N-glucoside*	顺式玉米素-7-N-葡萄糖苷*	Alkaloids	生物碱	Alkaloids	生物碱	C16H23N5O6	1	38165-56-9	435232	246427	80007.3	370574	222549	134009	0.172221	0.930909	0.978137	1.04749	0.0669413	insig
MWStz170	Cyclo(L-Leu-trans-4-hydroxy-L-Pro)	环(L-亮氨酸-反-4-羟基-L-脯氨酸)	Amino acids and derivatives	氨基酸及其衍生物	Amino acids and derivatives	氨基酸及其衍生物	C11H18N2O3	3	115006-86-5	4377.33	124863	4377.33	21886.7	81447.6	73461.7	0.886316	0.767752	0.912274	0.75577	-0.40398	insig
Hmcp004865	Costunolide	木香烃内酯	Terpenoids	萜类	Sesquiterpenoids	倍半萜	C15H20O2	3	553-21-9	48808.6	34994.5	46746.6	29442	31411.6	100039	0.0962818	0.707665	0.889372	0.811408	-0.3015	insig
MWSmce340	L-Praziquanamine	L-比喹胺	Alkaloids	生物碱	Isoquinoline alkaloids	异喹啉类生物碱	C12H14N2O	3	99746-73-3	121347	67232.1	33515.9	115680	63060.6	44542.7	0.150599	0.991091	0.998151	0.994675	-0.00770215	insig
Zbsp003798	Vitexin-2''-O-glucoside	牡荆素-2''-O-葡萄糖苷	Flavonoids	黄酮	Flavones	黄酮	C27H30O15	2	61360-94-9	31591.2	3639.4	3639.4	32865.2	18197	24149.8	1.20851	0.327612	0.811504	0.516806	-0.952305	insig
Lmhp011549	LysoPC 20:1	溶血磷脂酰胆碱 20:1	Lipids	脂质	LPC	溶血磷脂酰胆碱	C28H56NO7P	1	-	1.18039e+06	466750	129885	1.58209e+06	443064	571162	0.69146	0.596812	0.847371	0.68444	-0.547004	insig
Waptp02740	6-Methoxycoumarin*	6-甲氧基香豆素*	Lignans and Coumarins	木脂素和香豆素	Coumarins	香豆素	C10H8O3	1	-	2.55342e+06	2.70581e+06	2.00517e+06	2.39432e+06	1.41618e+06	1.69785e+06	1.20492	0.185964	0.800834	1.3188	0.399223	insig
Zbhp002708	Malvidin-3-O-glucoside*	锦葵色素-3-O-葡萄糖苷*	Flavonoids	黄酮	Anthocyanidins	花青素	C23H25O12+	3	18470-06-9	1.7559e+06	251771	342162	362406	16018.1	16018.1	1.33152	0.311315	0.811504	5.95736	2.57467	up
Lmdp006479	5,6,4'-Trihydroxy-7,3'-dimethoxyflavone	5,6,4'-三羟基-7,3'-二甲氧基黄酮	Flavonoids	黄酮	Flavones	黄酮	C17H14O7	1	-	58258.1	17211.2	54751.6	225463	15805.4	2543.15	0.389759	0.654427	0.868982	0.534105	-0.904803	insig
MWStz103	S-(5'-Adenosyl)-L-methionine	S-(5'-腺苷基)-L-蛋氨酸	Amino acids and derivatives	氨基酸及其衍生物	Amino acids and derivatives	氨基酸及其衍生物	C15H22N6O5S	3	29908-03-0	1.92587e+06	886053	594301	2.46292e+06	2.35186e+06	1.28761e+06	1.2388	0.178642	0.800834	0.558178	-0.841203	insig
Lmcp000282	L-Carnitine	左旋肉碱	Alkaloids	生物碱	Alkaloids	生物碱	C7H15NO3	3	541-15-1	315403	691875	426510	14949.4	14949.4	14949.4	1.86557	0.0535537	0.800834	31.9698	4.99864	up
pmb0504	N-(4'-O-glycosyl)-feruloyl agmatine	N-(4'-O-葡萄糖基)-阿魏酰胍丁胺	Alkaloids	生物碱	Phenolamine	酚胺	C21H32N4O8	3	-	61880	26941.5	120422	46043.9	31404	23342.2	0.978559	0.314881	0.811504	2.07603	1.05383	insig
Lmgp004152	Diosmetin-8-C-(2''-O-arabinosyl)glucoside	香叶木素-8-C-(2''-O-阿拉伯糖基)葡萄糖苷	Flavonoids	黄酮	Flavones	黄酮	C27H30O15	3	-	64912.3	61456.3	58367.7	121143	29950	42254	0.331201	0.929221	0.97761	0.955465	-0.0657245	insig
MWS2056	Delta-Hexalactone	δ-己内酯	Others	其它类	Lactones	内酯类化合物	C6H10O2	3	823-22-3	88736.2	114492	47766.9	97375.6	65188.7	112310	0.358897	0.757373	0.908123	0.913125	-0.131115	insig
Lcfp061528	Dibutylamine	二正丁胺	Alkaloids	生物碱	Alkaloids	生物碱	C8H19N	2	111-92-2	378850	356438	370658	586177	506982	659361	1.7623	0.0367369	0.800834	0.63106	-0.664151	insig
pmp000530	Phellodendroside	黄柏环合苷	Flavonoids	黄酮	Flavanonols	二氢黄酮醇	C26H30O11	2	40451-69-2	329658	259597	215436	390440	241200	264606	0.484444	0.623706	0.855505	0.897847	-0.155459	insig
Smjp002712	1β,13-dihydrolactucin	1β,13-二氢山莴苣素	Terpenoids	萜类	Sesquiterpenoids	倍半萜	C15H18O5	3	-	2.05933e+06	1.0202e+06	44893	44893	44893	44893	1.29484	0.228759	0.800834	23.199	4.53599	up
HJAP075	5,8-Epidioxyergosta-6,22-dien-3-ol (Ergosterol peroxide)	5,8-环二氧麦角甾烷-6,22-二烯-3-醇 (麦角甾醇过氧化物)	Steroids	甾体	Steroid	甾体	C28H44O3	2	2061-64-5	168852	10970.8	210232	260985	238820	108269	0.852328	0.402465	0.811504	0.64146	-0.640569	insig
Labp008373	Sativan	蒜头素	Flavonoids	黄酮	Other Flavonoids	其它类黄酮	C17H18O4	3	71831-00-0	162795	23190.7	11439.5	2287.91	2287.91	2287.91	1.59224	0.321366	0.811504	28.7635	4.84617	up
zjgp122326	Pyridine-4-formyl-O-β-D-glucopyranoside	吡啶-4-甲酰-O-β-D-吡喃葡萄糖酯苷	Alkaloids	生物碱	Pyridine alkaloids	吡啶类生物碱	C12H15NO7	3	-	29104.1	19841.8	35149.5	109454	74252.9	70025.2	1.7481	0.0338393	0.800011	0.331434	-1.59321	down
Hmlp001371	Cyclo(Tyr-Ala)	环(酪氨酸-丙氨酸)	Amino acids and derivatives	氨基酸及其衍生物	Amino acids and derivatives	氨基酸及其衍生物	C12H14N2O3	3	21754-26-7	115537	92375.1	183833	76590.7	73297.7	6178.04	1.1348	0.0952246	0.800834	2.51012	1.32775	up
Rfp120050	(E)-3-(4-hydroxy-3,5-dimethoxyphenyl)-N-(4-hydroxy-3-methoxyphenethyl)acrylamide	(E)-3-(4-hydroxy-3,5-dimethoxyphenyl)-N-(4-hydroxy-3-methoxyphenethyl)acrylamide	Alkaloids	生物碱	Phenolamine	酚胺	C20H23N1O6	3	-	1537.46	16233.1	27263.7	17654.5	89026.7	47608.7	1.12678	0.213703	0.800834	0.291881	-1.77655	down
Zmbp002461	3-(2'-Hydroxyl-phenyl)-4-(3H)-quinazolone	3-(2'-羧基苯基)-4(3H)-喹唑酮	Alkaloids	生物碱	Alkaloids	生物碱	C15H10N2O3	3	-	196617	218803	43348.9	18592.6	49491.6	42002.6	1.35136	0.166422	0.800834	4.16733	2.05912	up
Zbqp001884	Gly-Ala-Phe	甘氨酰-丙氨酸-苯丙氨酸	Amino acids and derivatives	氨基酸及其衍生物	Amino acids and derivatives	氨基酸及其衍生物	C14H19N3O4	2	17922-87-1	84933.2	59030.5	99190.1	98655.8	54189	65340.6	0.462731	0.664674	0.872581	1.11444	0.156316	insig
Wahlp01697	Methyl 3-oxo-2-phenylpropanoate	3-氧代-2-苯基丙酸甲酯	Phenolic acids	酚酸类	Phenolic acids	酚酸类	C10H10O3	1	5894-79-1	1.66341e+06	2.0713e+06	678987	895469	1.53071e+06	1.06168e+06	0.360857	0.549154	0.826689	1.26545	0.339646	insig
Lmmp002529	Gossypetin-3-O-rutinoside-8-O-rhamnoside	棉黄素-3-O-芸香糖苷-8-O-鼠李糖苷	Flavonoids	黄酮	Flavonols	黄酮醇	C33H40O21	3	-	41794	37742.8	42958.3	34581.5	19386.3	23112.9	1.53892	0.0674939	0.800834	1.58918	0.668283	insig
Wagp001741	N-(gamma-L-glutamyl)tyramine O-glucoside	N-(γ-L-谷氨酰)酪胺 O-葡萄糖苷	Amino acids and derivatives	氨基酸及其衍生物	Amino acids and derivatives	氨基酸及其衍生物	C19H28N2O9	3	-	26642.8	100681	60804.5	122809	42718.5	136718	0.711176	0.358547	0.811504	0.622434	-0.684006	insig
MWSHC20139	Isoamericanin A	异泛素A	Phenolic acids	酚酸类	Phenolic acids	酚酸类	C18H16O6	3	109063-85-6	98527.9	21188.9	32157.7	43658	19303.9	10869.1	0.852388	0.400908	0.811504	2.05706	1.04058	insig
Lmtp005305	Mearnsetin-3-O-rhamnoside (Mearnsitrin)	3,5,7,3',5'-五羟基-4'-甲氧基黄酮-3-O-鼠李糖苷	Flavonoids	黄酮	Flavonols	黄酮醇	C22H22O12	2	30484-88-9	1506.42	1506.42	134568	25235.9	45825.6	17481.4	0.772732	0.749919	0.907368	1.55384	0.635834	insig
pmp001289	Chrysoeriol-7-O-(2''-O-glucuronyl)glucuronide	金圣草黄素-7-O-(2''-O-葡萄糖醛酸基)葡萄糖醛酸苷	Flavonoids	黄酮	Flavones	黄酮	C28H28O18	3	-	87374.7	52683.2	37709.8	147096	9864.31	9393.04	0.77404	0.943082	0.982687	1.06861	0.0957384	insig
MWSslk066	3-Hydroxy-4-methoxybenzoic acid; Isovanillic Acid	3-羟基-4-甲氧基苯甲酸; 异香草酸	Phenolic acids	酚酸类	Phenolic acids	酚酸类	C8H8O4	2	645-08-9	860906	58061.8	1.33651e+06	58061.8	436390	900627	0.228247	0.560128	0.832057	1.61674	0.69309	insig
MWSHY0094	Gallocatechin gallate	没食子儿茶素没食子酸酯	Flavonoids	黄酮	Flavanols	黄烷醇类	C22H18O11	2	4233-96-9	10849.8	8886.16	8833.35	1405.34	1405.34	1405.34	1.8656	0.00661484	0.642704	6.77637	2.76051	up
Zbhp004510	Hesperetin-3'-O-glucoside	橙皮素-3'-O-葡萄糖苷	Flavonoids	黄酮	Flavanones	二氢黄酮	C22H24O11	3	-	179915	8858.29	108011	71527.8	110333	97760.1	0.533663	0.919873	0.976367	1.06138	0.0859408	insig
Zbhp002488	Malvidin-3-O-galactoside (Primulin)*	锦葵色素-3-O-半乳糖苷*	Flavonoids	黄酮	Anthocyanidins	花青素	C23H25O12+	3	30113-37-2	2.15861e+06	179411	426218	497877	39322	46409	1.14232	0.363607	0.811504	4.73647	2.24381	up
MWSslk013	Tectoridin	鸢尾苷	Flavonoids	黄酮	Isoflavones	异黄酮	C22H22O11	3	611-40-5	173762	114672	163266	200848	127046	70239	0.512282	0.700247	0.887957	1.13455	0.182117	insig
Qaxp004683	Arillatose B	6'-O-阿魏酰蔗糖	Phenolic acids	酚酸类	Phenolic acids	酚酸类	C22H30O14	3	137941-45-8	79733.3	35991.6	109676	136472	136676	167282	1.41841	0.0599766	0.800834	0.511776	-0.966417	insig
Lmyp001375	BOA-6-O-glucoside	2-苯并恶唑酮-6-O-葡萄糖苷	Alkaloids	生物碱	Alkaloids	生物碱	C13H15NO8	1	-	354568	66067.5	60725.9	287011	82220.9	58484.7	0.0281598	0.890373	0.964667	1.12542	0.170464	insig
Lmcp006752	2-[2-(4-Methoxyphenyl)ethyl]chromone	2-[2-(4-甲氧基)苯乙基]色酮	Others	其它类	Chromone	色酮类	C18H16O3	3	92911-82-5	115168	41676.5	46440.5	21057.8	66269.6	43886.5	0.725799	0.438496	0.811504	1.54927	0.631584	insig
Wdhp002535	(1r)-1-(4-hydroxyphenyl)-7-methoxy-1,2,3,4-tetrahydroisoquinolin-8-ol*	(1r)-1-(4-羟基苯基)-7-甲氧基-1,2,3,4-四氢异喹啉-8-醇*	Alkaloids	生物碱	Isoquinoline alkaloids	异喹啉类生物碱	C16H17NO3	3	-	64443.5	6569.23	65267.6	20762.7	20964	1313.85	0.846132	0.246292	0.805753	3.16632	1.66281	insig
MWSprf031	Eupalinolide B	野马追内酯B	Terpenoids	萜类	Sesquiterpenoids	倍半萜	C24H30O9	2	877822-41-8	18479.5	2546.33	62340.5	58219.6	80387.4	116018	1.27861	0.0809591	0.800834	0.327408	-1.61084	down
MWSmce314	Oxindole	吲哚酮	Alkaloids	生物碱	Plumerane	吲哚类生物碱	C8H7NO	3	59-48-3	150540	20873.8	168820	472458	312837	162930	1.24824	0.137487	0.800834	0.358811	-1.4787	down
Lmhp010041	LysoPE 22:5	溶血磷脂酰乙醇胺 22:5	Lipids	脂质	LPE	溶血磷脂酰乙醇胺	C27H46NO7P	3	-	40616.9	8200.74	13983.5	10595.2	21858.2	17361.9	0.0183714	0.713939	0.891046	1.26068	0.334201	insig
Wadp010342	7-Oxodehydropimaric acid	7-Oxodehydropimaric acid	Terpenoids	萜类	Ditepenoids	二萜	C20H26O3	3	-	86862.2	3802.47	3802.47	73895.1	83167.5	94593.4	1.35465	0.194656	0.800834	0.375382	-1.41357	down
Wdhp002598	1-(4-hydroxyphenyl)-7-methoxy-1,2,3,4-tetrahydroisoquinolin-8-ol*	1-(4-羟基苯基)-7-甲氧基-1,2,3,4-四氢异喹啉-8-醇*	Alkaloids	生物碱	Isoquinoline alkaloids	异喹啉类生物碱	C16H17NO3	3	-	18460.4	7026.39	72353	18575	1405.28	1405.28	1.21711	0.332796	0.811504	4.57505	2.19379	up
HJAP056	Dihydroxy-dimethoxyflavone-7-O-glucoside*	二羟基二甲氧基黄酮-7-O-葡萄糖苷*	Flavonoids	黄酮	Flavonols	黄酮醇	C23H24O11	3	-	4657.85	4657.85	4657.85	76195.3	49713.8	36366.6	1.84592	0.0517438	0.800834	0.0861099	-3.53768	down
Lacp003427	Grasshopper ketone	蝗虫酮	Terpenoids	萜类	Monoterpenoids	倍萜	C13H20O3	3	-	15285.6	15285.6	800866	15285.6	15285.6	15285.6	0.855257	0.42265	0.811504	18.1312	4.1804	insig
Zmlp005019	3,3'-O-Dimethylellagic Acid-4'-O-arabinoside	3,3'-O-二甲基鞣花酸-4'-O-阿拉伯糖苷	Tannins	鞣质	Tannin	鞣质	C21H18O12	3	-	2456.79	2456.79	2456.79	2456.79	2456.79	27427.6	0.81097	0.42265	0.811504	0.227894	-2.13356	insig
ML10198935	N-Methylserotonin	N-甲基-5-羟基色胺	Alkaloids	生物碱	Plumerane	吲哚类生物碱	C11H14N2O	2	1134-01-6	83820	21405.6	38358.1	156711	23452.9	40775	0.356402	0.615816	0.853675	0.649881	-0.621753	insig
MWS1771	L-Tyrosine methyl ester	L-酪氨酸甲酯	Amino acids and derivatives	氨基酸及其衍生物	Amino acids and derivatives	氨基酸及其衍生物	C10H13NO3	3	1080-06-4	291921	195146	919127	94703.7	1492.1	41021.2	1.43132	0.201888	0.800834	10.2479	3.35726	up
pme2960	Naringenin chalcone; 2',4,4',6'-Tetrahydroxychalcone	柚皮素查耳酮	Flavonoids	黄酮	Chalcones	查耳酮	C15H12O5	3	73692-50-9	63927.9	8959.93	8959.93	69003.8	78221	8959.93	0.741463	0.433657	0.811504	0.524044	-0.932239	insig
Wdgp005371	strictosidine	异胡豆苷	Alkaloids	生物碱	Plumerane	吲哚类生物碱	C27H34N2O9	3	20824-29-7	170867	99616.4	84354.5	111043	36663.9	140706	0.602753	0.617143	0.854497	1.23031	0.299026	insig
MWSslk146	4'-O-Glucosylvitexin	牡荆素葡萄糖苷	Flavonoids	黄酮	Flavones	黄酮	C27H30O15	3	38950-94-6	172175	120396	47917.6	120731	110011	203306	0.696494	0.540964	0.823229	0.784448	-0.35025	insig
Cmyp001700	Hydrohydrastinine	氢化白毛莨分碱	Alkaloids	生物碱	Isoquinoline alkaloids	异喹啉类生物碱	C11H13NO2	3	494-55-3	364038	218404	2.01472e+06	162576	235719	217409	1.09896	0.370199	0.811504	4.21821	2.07663	up
Qacp005275	3-Hydroxy-1,2-dimethoxyxanthone-glucoside	3-羟基-1,2-二甲氧基氧杂蒽酮-葡萄糖苷	Others	其它类	Xanthone	口山酮	C21H22O10	3	-	210236	184165	183354	92343.1	119400	154172	1.56622	0.0401042	0.800834	1.57893	0.658944	insig
Lmyp003317	6,7-Dimethoxy-2-benzoxazolinone (DMBOA)	6,7-二甲氧基-2-苯并恶唑啉酮 (DMBOA)	Alkaloids	生物碱	Alkaloids	生物碱	C9H9NO4	2	29550-09-2	4.13556e+07	112270	833158	2.13666e+07	72749.2	163998	0.311281	0.683706	0.885462	1.95808	0.969437	insig
Lajp105421	Pseudobaptigenin 7-O-Glucoside	野靛黄素7-O-氧-葡萄糖苷	Flavonoids	黄酮	Isoflavones	异黄酮	C22H20O10	3	-	163309	86696.2	30794.2	81411.6	75671.3	88968.6	0.181451	0.791954	0.923669	1.14122	0.19058	insig
Zbsp005239	Tricin-5-O-(guaiacylglycerol)ether-7-O-glucoside*	苜蓿素-5-O-(愈创木酰甘油)醚-7-O-葡萄糖苷*	Flavonoids	黄酮	Flavones	黄酮	C33H36O16	1	-	3906.89	3906.89	27485.9	3906.89	3906.89	3906.89	0.855257	0.42265	0.811504	3.01175	1.5906	insig
Sasp003574	Grevilloside B	Grevilloside B	Others	其它类	Others	其它	C17H26O8	3	-	84467.9	147876	107208	13875.2	13875.2	13875.2	1.86107	0.0331537	0.798876	8.15732	3.0281	up
mws1526	Sweroside	獐牙菜苷	Terpenoids	萜类	Monoterpenoids	倍萜	C16H22O9	3	14215-86-2	84467.9	147876	107208	13875.2	13875.2	13875.2	1.86107	0.0331537	0.798876	8.15732	3.0281	up
MWSmce613	Citicoline	胞磷胆碱	Nucleotides and derivatives	核苷酸及其衍生物	Nucleotides and derivatives	核苷酸及其衍生物	C14H26N4O11P2	3	987-78-0	29755.6	108482	32303.8	86568.3	114351	73268.2	1.0902	0.316935	0.811504	0.621987	-0.685043	insig
Cmyp003257	Icariside B1	淫羊藿次苷 B1	Terpenoids	萜类	Terpene	萜类	C19H30O8	3	109062-00-2	24355.7	24355.7	709956	302153	121778	130983	0.59642	0.79772	0.927352	1.36718	0.451201	insig
Wafp003720	N-Feruloyloctopamine glucoside	N-阿魏酰章鱼胺 葡萄糖苷	Alkaloids	生物碱	Phenolamine	酚胺	C24H29NO10	3	-	2756.31	2756.31	77852.1	62975.6	97718.5	13781.5	1.0292	0.433589	0.811504	0.477801	-1.06552	down
Lmyp003026	2,4-Dihydroxy-7-methoxy-1,4-benzoxazin-3(4H)-one (DIMBOA)	2,4-二羟基-7-甲氧基-1,4-苯并噁嗪-3(4H)-酮 (DIMBOA)	Alkaloids	生物碱	Alkaloids	生物碱	C9H9NO5	1	15893-52-4	1.33234e+06	241167	208885	768215	157648	197420	0.376912	0.635389	0.861374	1.58677	0.666095	insig
pmb0108	Feruloyl syringic acid	阿魏酰丁香酸	Phenolic acids	酚酸类	Phenolic acids	酚酸类	C19H18O8	3	-	303771	100784	184498	7363.6	7363.6	7363.6	1.8265	0.08493	0.800834	26.6651	4.73688	up
HJAP018	Myricetin-3-O-(6''-acetyl)glucoside	杨梅素-3-O-(6''-乙酰)葡萄糖苷	Flavonoids	黄酮	Flavonols	黄酮醇	C23H22O14	3	-	367752	431478	39249.6	957.627	957.627	957.627	1.794	0.148959	0.800834	291.86	8.18913	up
Zbsp005349	Tricin-7-O-(6''-O-acetyl)glucoside	苜蓿素-7-O-(6''-O-乙酰)葡萄糖苷	Flavonoids	黄酮	Flavones	黄酮	C25H26O13	3	-	46272.6	14789.2	20511.6	47745.5	1918.15	15333.9	0.690145	0.759	0.908769	1.25502	0.327711	insig
Lasp006411	5'-Demethylaquillochin	5'-去甲基沉香木质素	Lignans and Coumarins	木脂素和香豆素	Lignans	木脂素	C20H18O8	2	305364-91-4	207823	305063	293805	152993	190653	254117	1.21194	0.177446	0.800834	1.34952	0.432443	insig
Lmyp005932	Apigenin-6-C-fucoside	芹菜素-6-C-岩藻糖苷	Flavonoids	黄酮	Flavones	黄酮	C21H20O9	3	-	114145	226168	109109	140987	289692	153969	0.714239	0.502743	0.823229	0.768705	-0.379497	insig
Zbsp005652	Tricin-4'-O-syringylglyceryl ether-5-O-glucoside*	苜蓿素-4'-O-丁香甘油醚-5-O-葡萄糖苷*	Flavonoids	黄酮	Flavones	黄酮	C34H38O17	3	-	13629.8	779.864	779.864	222624	11288.9	6299.94	1.2486	0.403118	0.811504	0.0632339	-3.98316	down
MWSmce443	4-Hydroxyderricin	4-羟基德里辛	Flavonoids	黄酮	Chalcones	查耳酮	C21H22O4	3	55912-03-3	73831.4	2330.9	2330.9	32781.8	2330.9	29269.3	0.385218	0.867944	0.957691	1.21918	0.285909	insig
Waqkp01297	p-Coumaroyl-hydroxyagmatine glucoside	对香豆酰羟基胍丁胺 葡萄糖苷	Alkaloids	生物碱	Phenolamine	酚胺	C20H30N4O8	2	-	39742.2	1796.08	1796.08	32731.2	17791.2	29171.2	1.19075	0.445116	0.811504	0.543762	-0.878952	insig
Zbsp003407	Apigenin-6,8-di-C-glucoside (Vicenin-2)	芹菜素-6,8-二-C-葡萄糖苷 (新西兰牡荆苷 II)	Flavonoids	黄酮	Flavones	黄酮	C27H30O15	1	23666-13-9	751.812	751.812	751.812	61244.4	32335.9	26534.5	1.85813	0.0672184	0.800834	0.0187773	-5.73486	down
MWSmce553	Pirmenol	吡美诺醇	Alkaloids	生物碱	Piperidine alkaloids	哌啶类生物碱	C22H30N2O	2	68252-19-7	27166.4	31351.9	22540.9	1184.62	46157.8	72335.1	0.357207	0.599616	0.848824	0.677313	-0.562104	insig
Lajp005875	Odoratin rutinoside	奥刀拉亭芸香糖苷	Flavonoids	黄酮	Flavones	黄酮	C29H34O15	3	-	78746.2	3161.3	14856.9	36471.8	15262.9	10792.3	0.205911	0.682962	0.885413	1.54756	0.629995	insig
Zmzp006906	Tricin-4'-O-[β-guaiacyl-(9''-O-p-coumaroyl)glycerol]ether	苜蓿素-4'-O-[β-愈创木基-(9''-O-对香豆酰)甘油基]醚	Flavonoids	黄酮	Flavones	黄酮	C36H32O13	3	-	78552.8	41464	28728.7	142528	48534.1	50079.1	0.819439	0.440113	0.811504	0.61684	-0.697033	insig
mws0251	Thymine	胸腺嘧啶	Nucleotides and derivatives	核苷酸及其衍生物	Nucleotides and derivatives	核苷酸及其衍生物	C5H6N2O2	2	65-71-4	116787	381743	77691.6	164670	59116.5	79631.1	0.794473	0.44677	0.811504	1.8991	0.925317	insig
WaJp002039	Coclaurine Glucoside*	Coclaurine Glucoside*	Alkaloids	生物碱	Isoquinoline alkaloids	异喹啉类生物碱	C23H29NO8	1	-	144102	192300	54439.3	130071	125628	67265.6	0.205785	0.651539	0.868026	1.21017	0.275207	insig
pma1751	N-(beta-D-Glucosyl)nicotinate	N-葡萄糖基烟酸	Others	其它类	Vitamin	维生素	C12H15NO7	3	-	58861.9	15870	18097	90424.6	40673.1	73639.2	1.32191	0.138949	0.800834	0.453405	-1.14113	down
pmp000727	Feruloylhistamine	阿魏酰组胺	Alkaloids	生物碱	Phenolamine	酚胺	C15H17N3O3	2	94848-18-7	2.34636e+07	3.39812e+06	1.39619e+07	1.22819e+08	1.55571e+07	1.53e+07	0.986902	0.403874	0.811504	0.265646	-1.91242	insig
Zbsp005715	Hesperetin-7-O-(6''-malonyl)glucoside	橙皮素-7-O-(6''-丙二酰)葡萄糖苷	Flavonoids	黄酮	Flavanones	二氢黄酮	C25H26O14	3	-	48193.5	23669.7	2846.98	42534.8	2846.98	2846.98	0.53322	0.660194	0.872581	1.54908	0.63141	insig
Zmmp004587	Glutamyl-Leucyl-Leucine	谷氨酰-亮氨酰-亮氨酸	Amino acids and derivatives	氨基酸及其衍生物	Amino acids and derivatives	氨基酸及其衍生物	C17H31N3O6	3	-	45482.9	17270.3	39654.9	22064.4	14401.9	24552.9	1.02928	0.245196	0.804894	1.67829	0.746994	insig
MWSprf004	Neochlorogenic acid (5-O-Caffeoylquinic acid)	新绿原酸 (5-O-咖啡酰奎宁酸)	Phenolic acids	酚酸类	Phenolic acids	酚酸类	C16H18O9	2	906-33-2	84792.9	74549.3	51920.7	5076.01	5076.01	5076.01	1.85909	0.0213809	0.741816	13.8733	3.79424	up
Lahp003147	N,N-cinnamoylbutanediamine	N,N-桂皮酰基丁二胺	Alkaloids	生物碱	Phenolamine	酚胺	C13H18N2O	1	-	504257	604405	2.58258e+06	216156	281951	272238	1.46687	0.286775	0.811504	4.79167	2.26053	up
Zbzp004253	Cyanidin-3-(6''-O-sinapoyl)-glucoside-5-glucoside	矢车菊素-3-(6''-O-芥子酰)-葡萄糖苷-5-葡萄糖苷	Flavonoids	黄酮	Anthocyanidins	花青素	C38H41O20+	3	-	236771	203796	51761.8	228540	40274.4	36714.1	0.745599	0.505846	0.823229	1.6114	0.688314	insig
MWSHC20182	Cyclo(L-tyrosyl-D-proline)	环(L-酪氨酸-D-脯氨酸)	Amino acids and derivatives	氨基酸及其衍生物	Amino acids and derivatives	氨基酸及其衍生物	C14H16N2O3	3	61117-56-4	30322.9	20326.1	29251.2	43474	39974.5	12385.8	0.170715	0.650441	0.867152	0.833733	-0.262343	insig
pmb0606	Chrysoeriol-7-O-glucuronide*	金圣草黄素-7-O-葡萄糖醛酸苷*	Flavonoids	黄酮	Flavones	黄酮	C22H20O12	3	-	2534.98	2534.98	2534.98	2534.98	63107.9	119472	1.32577	0.221792	0.800834	0.0410822	-4.60534	down
Wdhp004605	7-methoxy-1-[(4-methoxyphenyl)methyl]-2-methyl-3,4-dihydro-1h-isoquinolin-6-ol	7-甲氧基-1-[(4-甲氧基苯基)甲基]-2-甲基-3,4-二氢-1h-异喹啉-6-醇	Alkaloids	生物碱	Isoquinoline alkaloids	异喹啉类生物碱	C19H23NO3	2	-	250851	61458.4	82062.3	149933	70433.8	72141.3	0.27149	0.643012	0.861432	1.34824	0.431079	insig
Lmhp009890	LysoPC 20:3	溶血磷脂酰胆碱 20:3	Lipids	脂质	LPC	溶血磷脂酰胆碱	C28H52NO7P	1	1199257-41-4	934981	209552	208032	750339	190273	145928	0.256472	0.790011	0.923669	1.24484	0.315957	insig
Lmjp005016	Cirsiliol (3',4',5-Trihydroxy-6,7-Dimethoxyflavone)	条叶蓟素	Flavonoids	黄酮	Flavones	黄酮	C17H14O7	3	34334-69-5	19932.2	24309.1	46810	235191	15086.5	20151.1	0.35555	0.496979	0.82301	0.336693	-1.57049	insig
Wbmp001584	demethylcoclaurine-glucose*	去甲基十二烷基葡萄糖*	Alkaloids	生物碱	Alkaloids	生物碱	C22H27NO8	3	-	43265.4	25886.4	80757	23431	10791.7	21209.4	1.42834	0.185847	0.800834	2.70437	1.43529	up
MWSHC20158	5-Methoxyfurfural	5-甲氧基糠醛	Others	其它类	Aldehyde compounds	醛类化合物	C6H6O3	3	21300-07-2	202473	10260.2	123283	10260.2	10260.2	10260.2	1.28228	0.209668	0.800834	10.9165	3.44843	up
Zbzp003832	Isovitexin-8-O-xyloside	异牡荆素-8-O-木糖苷	Flavonoids	黄酮	Flavones	黄酮	C26H28O14	3	-	149340	28668	64439.9	143489	58678	20603	0.150211	0.903848	0.968962	1.08833	0.122118	insig
MWSHY0028	Neohesperidin Dihydrochalcone (Nhdc)	新橙皮苷二氢查耳酮	Flavonoids	黄酮	Chalcones	查耳酮	C28H36O15	3	20702-77-6	1995.27	44394	24522.8	17982.6	34117.2	46020.2	0.688221	0.575294	0.840441	0.722708	-0.468516	insig
MWSmce149	Higenamine*	去甲乌药碱; 和乌胺*	Alkaloids	生物碱	Isoquinoline alkaloids	异喹啉类生物碱	C16H17NO3	3	5843-65-2	35076.9	17054	68590.7	1296.79	1296.79	1296.79	1.81718	0.123169	0.800834	31.0309	4.95563	up
Zbsp005409	Tricin-5-O-(3'-malonyl)glucoside-7-O-syringylalcoholether	苜蓿素-5-O-(3'-丙二酰基)葡萄糖苷-7-丁香醇醚	Flavonoids	黄酮	Flavones	黄酮	C35H36O18	3	-	51223.1	17827.5	15454.6	26533.8	5113.74	5771.15	1.10216	0.322652	0.811504	2.25837	1.17528	up
pmb0790	Pyridoxine-5'-O-diglucoside	吡哆醇-5'-O-二葡萄糖苷	Others	其它类	Vitamin	维生素	C20H31NO13	2	-	495063	812719	459293	531608	35410.6	587924	0.889021	0.391905	0.811504	1.53001	0.613542	insig
mws1050	O-Acetylserine	O-乙酰丝氨酸	Amino acids and derivatives	氨基酸及其衍生物	Amino acids and derivatives	氨基酸及其衍生物	C5H9NO4	3	5147-00-2	285973	525941	267420	195133	274985	309586	0.960478	0.357216	0.811504	1.38429	0.469142	insig
Zbqp000552	Nicotine N-glucoside	尼古丁N-葡萄糖苷	Alkaloids	生物碱	Pyridine alkaloids	吡啶类生物碱	C16H25N2O5+	2	-	1512.23	1512.23	1512.23	18646.9	20557.1	20810.5	1.87431	0.00136088	0.642704	0.075593	-3.7256	down
Lazn004110	Trans-3,4-Divanillyltetrahydrofuran*	Trans-3,4-Divanillyltetrahydrofuran*	Lignans and Coumarins	木脂素和香豆素	Lignans	木脂素	C20H24O5	1	-	98622.7	63667.4	6127.34	6127.34	6127.34	75936.5	0.637162	0.495357	0.821552	1.90969	0.933336	insig
pmb0786	D-Glucosamine	D-氨基葡萄糖	Others	其它类	Saccharides	糖类	C6H13NO5	3	3416-24-8	39996.4	59450.9	38190.2	23180.2	63396.9	85845.8	0.237671	0.601751	0.848824	0.798255	-0.325079	insig
mws2218	Caffeine	咖啡碱	Alkaloids	生物碱	Alkaloids	生物碱	C8H10N4O2	3	58-08-2	4439.98	4439.98	38832.6	23829	66050.5	60712.6	1.3292	0.123723	0.800834	0.316833	-1.6582	down
MWS20158	Pinoresinol-4,4'-O-diglucoside	松脂醇-4,4'-O-二葡萄糖苷	Lignans and Coumarins	木脂素和香豆素	Lignans	木脂素	C32H42O16	2	63902-38-5	151388	2964.69	2964.69	2964.69	2964.69	2964.69	0.783232	0.42265	0.811504	17.6879	4.14469	insig
mws1078	Anthranilic Acid	邻氨基苯甲酸	Phenolic acids	酚酸类	Phenolic acids	酚酸类	C7H7NO2	2	118-92-3	142855	193667	87501.1	69365.1	32614.3	181187	0.929285	0.440936	0.811504	1.49744	0.582494	insig
Lmlp002990	Isosaponarin(Isovitexin-4'-O-glucoside)	异皂草苷(异牡荆黄素-4'-O-葡萄糖苷)	Flavonoids	黄酮	Flavones	黄酮	C27H30O15	3	19416-87-6	2159.44	2159.44	2159.44	47056.3	23166.3	2159.44	1.32422	0.232382	0.801031	0.0895017	-3.48194	down
Zmxp004480	Chrysoeriol-7-O-gentiobioside	金圣草黄素-7-O-龙胆双糖苷	Flavonoids	黄酮	Flavones	黄酮	C28H32O16	3	-	42593.5	9010.77	97267.3	46537	12003.3	10203.1	0.639033	0.419249	0.811504	2.16561	1.11478	insig
Walp008102	2-Aminooctadecane-1,4-diol	2-氨基十八烷-1,4-二醇	Lipids	脂质	Sphingolipids	鞘脂	C18H39NO2	2	-	22032.6	225268	37381.1	11837.4	59615.3	16433	0.901186	0.422533	0.811504	3.23923	1.69565	insig
pmb0738	Tricin-7-O-(2''-Sinapoyl)glucoside	苜蓿素-7-O-(2''-芥子酰)葡萄糖苷	Flavonoids	黄酮	Flavones	黄酮	C34H34O16	3	-	23642.4	15098	21907.4	446243	1314.82	1314.82	0.379624	0.474921	0.815855	0.135111	-2.88778	insig
Lmhp009497	LysoPE 20:4*	溶血磷脂酰乙醇胺 20:4*	Lipids	脂质	LPE	溶血磷脂酰乙醇胺	C25H44NO7P	2	-	224053	58478.9	258953	54882.3	44488.4	58975.9	1.36423	0.174297	0.800834	3.41962	1.77384	up
MWSmce657	3-Aminopropionitrile	3-氨基丙腈	Alkaloids	生物碱	Alkaloids	生物碱	C3H6N2	3	151-18-8	12450.3	12152.2	8488.1	11108.2	11857.7	9475.36	0.0246163	0.890868	0.964786	1.02002	0.0285916	insig
Lmqp000377	Pyrroline	吡咯啉	Alkaloids	生物碱	Pyrrole alkaloids	吡咯类生物碱	C4H7N	3	638-31-3	95753	1325.74	94702.4	208103	715664	806202	1.37707	0.106538	0.800834	0.110858	-3.17321	down
Wayp007255	N-Nonanoyl nornicotine	N-壬酰基去甲烟碱	Alkaloids	生物碱	Pyridine alkaloids	吡啶类生物碱	C18H28N2O	3	-	240081	2192.41	2192.41	2192.41	2192.41	2192.41	0.783232	0.42265	0.811504	37.1686	5.21601	insig
Zmbp102503	Bergaptol-O-β-D-glucoside	香柑醇-O-8-β-D-葡萄糖苷	Others	其它类	Others	其它	C17H16O9	3	-	195568	87802.3	136505	180696	86368.2	181179	0.176747	0.841491	0.9499	0.936713	-0.0943214	insig
Lmsp004301	3',5,5',7-Tetrahydroxyflavanone-7-O-glucoside*	3',5,5',7-四羟基黄烷酮-7-O-β-D-葡萄糖苷*	Flavonoids	黄酮	Flavanones	二氢黄酮	C21H22O11	1	-	9228.75	9228.75	153065	104273	827149	571876	1.44556	0.165474	0.800834	0.114098	-3.13166	down
Lmlp005236	Dihydrokaempferol-3-O-glucoside*	二氢山柰酚-3-O-葡萄糖苷*	Flavonoids	黄酮	Flavanonols	二氢黄酮醇	C21H22O11	1	31049-08-8	9228.75	9228.75	153065	104273	827149	571876	1.44556	0.165474	0.800834	0.114098	-3.13166	down
Zbkp001103	Multiflorine	多花碱	Alkaloids	生物碱	Alkaloids	生物碱	C15H22N2O	2	529-80-6	24319.3	46541.5	51171.8	2054.83	2054.83	2054.83	1.86064	0.0430898	0.800834	19.7961	4.30714	up
Yxxp005044	Balanophonin	蛇菰宁;蛇菰脂醛素	Lignans and Coumarins	木脂素和香豆素	Lignans	木脂素	C20H20O6	3	118916-57-7	389914	138137	387737	249390	27238.7	176684	1.00644	0.223877	0.800834	2.02021	1.01451	up
Zmtp102902	α-Hydrojuglone glucoside	α-氢化胡桃叶醌葡萄糖苷	Quinones	醌类	Quinones	醌类	C16H18O8	2	-	82101.7	82101.7	82101.7	82101.7	1.28839e+06	82101.7	0.88272	0.42265	0.811504	0.169563	-2.56011	insig
Zbqp003540	L-isoleucyl-L-aspartyl-L-isoleucine	L-异亮氨酸-L-天冬氨酰-L-苏氨酸	Amino acids and derivatives	氨基酸及其衍生物	Amino acids and derivatives	氨基酸及其衍生物	C16H29N3O6	3	-	128295	88795.8	71902.8	80944.9	133482	109678	0.559202	0.631827	0.860989	0.891667	-0.165424	insig
MWSmce329	Antiarol; 3,4,5-Trimethoxyphenol	3,4,5-三甲氧基苯酚	Others	其它类	Others	其它	C9H12O4	1	642-71-7	6628.18	6628.18	6628.18	201721	416539	317699	1.86698	0.038932	0.800834	0.0212451	-5.55673	down
pmp000585	Apigenin-7-O-(6''-O-malonyl)glucoside	芹菜素-7-O-(6''-O-丙二酰)葡萄糖苷	Flavonoids	黄酮	Flavones	黄酮	C24H22O13	3	86546-87-4	1149.22	1149.22	1149.22	38140.9	1149.22	1149.22	0.821352	0.42265	0.811504	0.0852551	-3.55207	insig
Lamp006484	3-[(3,4-dihydroxyphenyl)methylidene]-5,7-dihydroxy-6-methoxy-2h-1-benzopyran-4-one malonyl glucosyl rhamnoside*	3-[(3,4-二羟基苯基)亚甲基]-5,7-二羟基-6-甲氧基-2h-1-苯并吡喃-4-酮 丙二酰葡萄糖基鼠李糖苷*	Flavonoids	黄酮	Other Flavonoids	其它类黄酮	C32H36O19	2	-	10603.7	1606.14	14450.4	423731	297.882	297.882	0.239404	0.44681	0.811504	0.0628295	-3.99241	insig
ZbWp003008	N-Ethylphenylalanine	N-乙基苯丙氨酸	Amino acids and derivatives	氨基酸及其衍生物	Amino acids and derivatives	氨基酸及其衍生物	C11H15NO2	3	-	1.47463e+07	68412.1	48051.7	4.59072e+06	41234.2	70335.4	0.136748	0.56695	0.835751	3.16076	1.66027	insig
Lcsp003225	Leu-Glu-Phe	L-亮氨酸-L-谷氨酸-L-苯丙氨酸	Amino acids and derivatives	氨基酸及其衍生物	Amino acids and derivatives	氨基酸及其衍生物	C20H29N3O6	2	-	309245	112283	145938	12333.9	182904	153735	0.780145	0.417546	0.811504	1.6261	0.701419	insig
Smrp001932	3-(3',4',5'-trimethoxyphenyl)-1,2-propanediol	3-(3',4',5'-三甲氧基苯基)-1,2-丙二醇	Phenolic acids	酚酸类	Phenolic acids	酚酸类	C12H18O5	3	-	4832.33	4832.33	85439.9	67332.5	60971.9	37188.9	1.10529	0.481043	0.816073	0.574673	-0.799187	insig
Ladp002935	3-quinolinecarboxylic acid	3-喹啉羧酸	Alkaloids	生物碱	Quinoline alkaloids	喹啉类生物碱	C10H7NO3	3	-	89342.2	55280.3	158990	262759	148368	360089	1.42461	0.108857	0.800834	0.39368	-1.3449	down
Zbhp004191	Chrysin-5,7-Di-O-glucoside	白杨素-5,7-二-O-葡萄糖苷	Flavonoids	黄酮	Flavones	黄酮	C27H30O14	3	-	144051	1327	28298.2	18228.6	1327	15346.4	0.478799	0.401555	0.811504	4.97612	2.31502	insig
Latp003160	6-Hydroxymellein	6-羟基蜂蜜曲菌素	Lignans and Coumarins	木脂素和香豆素	Coumarins	香豆素	C10H10O4	3	70901-60-9	240045	154428	380213	296993	137827	45596.3	0.900391	0.376751	0.811504	1.61253	0.689327	insig
zjbp111643	neopetasane	neopetasane	Terpenoids	萜类	Sesquiterpenoids	倍半萜	C15H22O	3	-	3411.45	3411.45	247433	17057.3	157113	119571	0.82447	0.894745	0.966896	0.865577	-0.208266	insig
pmp000013	Eupatilin-7-O-glucoside	异泽兰黄素-7-O-葡萄糖苷	Flavonoids	黄酮	Flavones	黄酮	C24H26O12	1	-	1.04097e+06	7904.41	316027	1580.88	1580.88	1580.88	1.53725	0.276852	0.811504	287.792	8.16888	up
pma1303	LysoPC 16:2*	溶血磷脂酰胆碱 16:2*	Lipids	脂质	LPC	溶血磷脂酰胆碱	C24H46NO7P	1	-	118754	130193	20873.7	162924	102549	158623	0.933352	0.282804	0.811504	0.636224	-0.652393	insig
Lajp005193	Gardenin C 5-glucoside	栀子黄素 C-5-葡萄糖苷	Flavonoids	黄酮	Flavones	黄酮	C26H30O14	2	-	84397.3	140991	8023.37	665214	54512.3	40116.9	0.634692	0.485531	0.817426	0.307183	-1.70283	insig
Zbsp005819	Tricin-4'-O-syringylglyceryl ether-7-O-glucoside*	苜蓿素-4'-O-丁香甘油醚-7-O-葡萄糖苷*	Flavonoids	黄酮	Flavones	黄酮	C34H38O17	3	-	31847.9	10622.3	577.864	200799	6939.62	3166.26	0.549433	0.48233	0.81615	0.204111	-2.29257	insig
pmp001290	Apigenin-7-O-(2''-glucurosyl)glucuronide	芹菜素-7-O-(2''-葡萄糖醛酸基)葡萄糖醛酸苷	Flavonoids	黄酮	Flavones	黄酮	C27H26O17	3	74696-01-8	36044.3	36179.8	1310.16	106664	1310.16	1310.16	0.376129	0.772946	0.915252	0.672869	-0.571603	insig
Zbzp000519	Retronecine	倒千里光裂碱	Alkaloids	生物碱	Pyrrole alkaloids	吡咯类生物碱	C8H13NO2	2	480-85-3	698833	2.33699e+06	711193	774280	3.43707e+06	2.42175e+06	0.797363	0.373551	0.811504	0.564897	-0.82394	insig
Zbqp000579	3-(Pyrazol-1-yl)-L-alanine	3-(吡唑-1-基)-L-丙氨酸	Amino acids and derivatives	氨基酸及其衍生物	Amino acids and derivatives	氨基酸及其衍生物	C6H9N3O2	1	2734-48-7	698833	2.33699e+06	711193	774280	3.43707e+06	2.42175e+06	0.797363	0.373551	0.811504	0.564897	-0.82394	insig
Zmdp000917	δ-Guanidinovaleric acid	δ-胍基新戊酸	Organic acids	有机酸	Organic acids	有机酸	C6H13N3O2	3	462-93-1	64222.6	5296.7	5296.7	5296.7	5296.7	5296.7	0.783232	0.42265	0.811504	4.70834	2.23522	insig
Lmlp002205	Isololiolide	异黑麦草内酯	Terpenoids	萜类	Monoterpenoids	倍萜	C11H16O3	3	38274-00-9	1887.62	11477.4	71888.7	1887.62	45375.6	42568.6	0.159482	0.956522	0.988354	0.949037	-0.0754639	insig
pmb0680	Vitexin-7-O-(6''-p-coumaroyl)glucoside	牡荆素-7-O-(6''-对香豆酰)葡萄糖苷	Flavonoids	黄酮	Flavones	黄酮	C36H36O17	3	-	10057.2	11261	36488.5	18843.8	73911.5	46735.9	1.17471	0.226849	0.800834	0.41441	-1.27087	down
Wagp003695	N-(Isoferuloyl)-Glutamic Acid	N-(异阿魏酰)-谷氨酸	Alkaloids	生物碱	Phenolamine	酚胺	C15H17NO7	3	-	210305	36614.4	28403.9	171685	31604.7	57774	0.165751	0.951668	0.986711	1.05462	0.0767224	insig
MWStz187	Calycanthine	腊梅碱	Alkaloids	生物碱	Pyridine alkaloids	吡啶类生物碱	C22H26N4	3	595-05-1	77396.5	64797	88933.2	37175.4	42761	22708.2	1.65244	0.0100969	0.646202	2.25172	1.17103	up
mws2591	2,4-Dihydroxy-1,4-benzoxazin-3-one(DIBOA)	2,4-二羟基-1,4-苯并噁嗪酮-3-酮	Alkaloids	生物碱	Alkaloids	生物碱	C8H7NO4	3	17359-54-5	52094.6	25824.5	22512.2	324219	2116.85	2116.85	0.545149	0.552777	0.828008	0.305771	-1.70948	insig
Lmcp003522	Baldrinal	缬草醛	Terpenoids	萜类	Monoterpenoids	倍萜	C12H10O4	2	18234-46-3	277575	163295	174733	190603	135767	115404	1.06871	0.259526	0.811504	1.39348	0.478692	insig
Lmdp002901	2,6-Dihydroxy-4-isopropylphenyl-1-O-β-D-glucoside	2,6-二羟基-4-异丙基苯-1-O-β-D-葡萄糖苷	Others	其它类	Others	其它	C15H22O8	3	-	38792.2	4302.88	4302.88	108096	54958.3	98420.9	1.57383	0.0279508	0.774157	0.181271	-2.46378	down
Cmcp004879	Vinervine	长春文	Alkaloids	生物碱	Plumerane	吲哚类生物碱	C20H22N2O3	3	1963-86-6	13301.7	425181	13301.7	470368	257996	644804	1.27199	0.160792	0.800834	0.329009	-1.6038	down
MWSHY0111	Calycosin-7-O-glucoside	毛蕊异黄酮苷	Flavonoids	黄酮	Isoflavones	异黄酮	C22H22O10	3	20633-67-4	866288	12956.7	101649	184101	12956.7	12956.7	0.66209	0.444339	0.811504	4.67061	2.22361	insig
Wadp009970	Momilactone A	Momilactone A	Terpenoids	萜类	Ditepenoids	二萜	C20H26O3	3	51415-07-7	23950.2	879.762	879.762	879.762	879.762	879.762	0.783232	0.42265	0.811504	9.74118	3.2841	insig
Lcsp001547	Pro-Leu-Asp*	脯氨酰-亮氨酰-天冬氨酸*	Amino acids and derivatives	氨基酸及其衍生物	Amino acids and derivatives	氨基酸及其衍生物	C15H25N3O6	2	-	86672.8	46006.2	50117.5	46346.3	30503.7	63797.1	0.76892	0.436115	0.811504	1.29968	0.37816	insig
Lcsp001705	Pro-Ile-Asp*	脯氨酰-异亮氨酰-天冬氨酸*	Amino acids and derivatives	氨基酸及其衍生物	Amino acids and derivatives	氨基酸及其衍生物	C15H25N3O6	2	-	86672.8	46006.2	50117.5	46346.3	30503.7	63797.1	0.76892	0.436115	0.811504	1.29968	0.37816	insig
Wcop004647	6a-methyl-10-methylene-5,11-dioxododecahydro-9H-9,11a-methanonaphtho[1',2':1,7]cyclohepta[1,2-b]oxirene-3-carboxylic acid	6a-methyl-10-methylene-5,11-dioxododecahydro-9H-9,11a-methanonaphtho[1',2':1,7]cyclohepta[1,2-b]oxirene-3-carboxylic acid	Terpenoids	萜类	Ditepenoids	二萜	C19H22O5	3	-	7882.9	7882.9	232099	7882.9	7882.9	7882.9	0.855257	0.42265	0.811504	10.4811	3.38972	insig
Lmsp013456	3-Hydroxytaraxastan-28,20-olide	3-羟基蒲公英甾烷-28,20-内酯	Terpenoids	萜类	Triterpene	三萜	C30H46O3	3	-	5547.85	3875.86	466.064	2330.32	6553.14	10698.1	0.887513	0.330497	0.811504	0.505055	-0.985487	insig
Lcyp000036	Avenanthramide G	燕麦蒽酰胺 G	Alkaloids	生物碱	Phenolamine	酚胺	C16H13NO5	3	-	99893.1	11788.1	139468	2063.11	2063.11	2063.11	1.67955	0.162921	0.800834	40.5779	5.34262	up
Lmyp001815	2,4-Dihydroxy-1,4-benzoxazin-3(4H)-one glucoside (DIBOA glucose)	2,4-二羟基-1,4-苯并噁嗪-3(4H)-酮 葡萄糖苷 (DIBOA glucose)	Alkaloids	生物碱	Alkaloids	生物碱	C14H17NO9	1	155835-54-4	103097	8927.3	14753.8	31756.5	16803.1	25223.8	0.0470146	0.621895	0.855272	1.71825	0.780939	insig
Lhzp102808	Sesamin	芝麻素	Lignans and Coumarins	木脂素和香豆素	Lignans	木脂素	C20H18O6	1	607-80-7	4628.9	30236.3	31246.6	4628.9	4628.9	4628.9	1.36889	0.183656	0.800834	4.76081	2.25121	up
Lmmp004257	6-C-Methylquercetin-3-O-rhamnoside	6-C-甲基槲皮素-3-O-鼠李糖苷	Flavonoids	黄酮	Flavonols	黄酮醇	C22H22O11	3	-	10698.9	2017.51	20223	17875.2	34286.7	19829.1	1.17989	0.152442	0.800834	0.45755	-1.128	down
MWS0700	Neopterin	新蝶呤	Alkaloids	生物碱	Alkaloids	生物碱	C9H11N5O4	3	2009-64-5	13468.6	18275.1	27325.2	11410.8	17878	19715.3	0.601451	0.528506	0.823229	1.20539	0.269497	insig
pme0181	3-Methyl-L-Histidine*	3-甲基-L-组氨酸*	Amino acids and derivatives	氨基酸及其衍生物	Amino acids and derivatives	氨基酸及其衍生物	C7H11N3O2	2	368-16-1	215654	198895	273714	145914	188744	221452	1.08227	0.234611	0.802094	1.23764	0.30759	insig
MWS0933	1-Methylhistidine*	1-甲基组氨酸*	Amino acids and derivatives	氨基酸及其衍生物	Amino acids and derivatives	氨基酸及其衍生物	C7H11N3O2	2	332-80-9	215654	198895	273714	145914	188744	221452	1.08227	0.234611	0.802094	1.23764	0.30759	insig
Hmcp002316	Isorhamnetin-3-O-arabinoside	异鼠李素-3-O-阿拉伯糖苷	Flavonoids	黄酮	Flavonols	黄酮醇	C21H20O11	3	-	2802.6	2802.6	2802.6	14834.8	2802.6	2802.6	0.821352	0.42265	0.811504	0.41134	-1.2816	insig
Zmmp000969	5-Ribofuranosylnicotinamide	5-呋喃核糖基烟酰胺	Nucleotides and derivatives	核苷酸及其衍生物	Nucleotides and derivatives	核苷酸及其衍生物	C11H14N2O5	3	107325-67-7	3885.04	62925.5	3885.04	193043	19425.2	86170	1.16588	0.269111	0.811504	0.236727	-2.07871	down
MWStz545	5-O-Feruloylquinic acid*	5-O-阿魏酰奎尼酸*	Phenolic acids	酚酸类	Phenolic acids	酚酸类	C17H20O9	1	40242-06-6	1.08813e+06	301324	13914.3	807636	829936	486312	0.931929	0.540353	0.823229	0.660754	-0.597816	insig
mws1660	Schaftoside	夏佛塔苷	Flavonoids	黄酮	Flavones	黄酮	C26H28O14	1	51938-32-0	25577.2	31872.5	14787.8	160974	23893.7	16873.5	0.656258	0.45489	0.813377	0.358071	-1.48168	insig
Lakp003115	5-O-β-D-Glucopyranosyl-3-hydrobenzo(b)fu-ran-2-one	5-氧-β-D-吡喃葡萄糖基-3-羟基苯并(b)呋喃-2-酮	Others	其它类	Lactones	内酯类化合物	C14H16O8	2	-	29107.2	29107.2	29107.2	429012	664564	863772	1.8583	0.0383127	0.800834	0.0446122	-4.48642	down
Labp005025	5-O-Malonylisosakuranin	5-O-丙二酰异樱花苷	Flavonoids	黄酮	Flavanones	二氢黄酮	C25H26O13	2	-	239386	93498.9	15951.6	43076.4	35776.1	3190.31	0.946377	0.306264	0.811504	4.25188	2.0881	insig
Lmjp101401	Bismurrangatin	双长叶九里香内酯二醇	Lignans and Coumarins	木脂素和香豆素	Coumarins	香豆素	C30H30O9	2	-	239386	93498.9	15951.6	43076.4	35776.1	3190.31	0.946377	0.306264	0.811504	4.25188	2.0881	insig
Smjp002269	N-p-Coumaroyltyrosine	N-对香豆酰酪氨酸	Amino acids and derivatives	氨基酸及其衍生物	Amino acids and derivatives	氨基酸及其衍生物	C18H17NO5	3	77201-66-2	988.43	988.43	13610.8	21125.9	16137.7	25487.2	1.43432	0.0432392	0.800834	0.248406	-2.00923	down
Smgp004575	Quercetin-5-O-β-D-glucoside*	槲皮素-5-O-β-D-葡萄糖苷*	Flavonoids	黄酮	Flavonols	黄酮醇	C21H20O12	3	-	218803	101957	173108	58787.8	126033	25131.4	1.2631	0.105205	0.800834	2.35228	1.23406	up
Lmdp003286	Quercetin-3-O-alloside; Isohyperoside*	槲皮素-3-O-阿洛糖苷; 异金丝桃苷*	Flavonoids	黄酮	Flavonols	黄酮醇	C21H20O12	3	35589-21-0	218803	101957	173108	58787.8	126033	25131.4	1.2631	0.105205	0.800834	2.35228	1.23406	up
zjbp110810	6,8-dihydroxy-2-[2-(3'-hydroxy-4'-methoxyphenyl)ethyl]chromone	6,8-二羟基-2-[2-(3'-羟基-4'-甲氧基苯基)乙基]色酮	Others	其它类	Chromone	色酮类	C18H16O6	2	-	55043.1	541.586	541.586	541.586	541.586	541.586	0.783232	0.42265	0.811504	34.5444	5.11038	insig
Lmyp004617	Pinocembrin-7-O-glucoside (Pinocembroside)	乔松素-7-O-葡萄糖苷 (乔松苷)	Flavonoids	黄酮	Flavanones	二氢黄酮	C21H22O9	3	75829-43-5	959.368	959.368	959.368	15508.7	33988.9	15454	1.85581	0.0785636	0.800834	0.0443115	-4.49618	down
MWSHY0162	Quercetin-3-O-sophoroside (Baimaside)	槲皮素-3-O-槐糖苷(白麻苷)	Flavonoids	黄酮	Flavonols	黄酮醇	C27H30O17	2	18609-17-1	56117.2	807.537	11068.3	807.537	807.537	807.537	1.23117	0.327025	0.811504	28.066	4.81075	up
Qmqp101718	Isofuranodiene	异呋喃醇二烯	Terpenoids	萜类	Sesquiterpenoids	倍半萜	C15H20O	2	57566-47-9	56508.4	10709.2	283840	39681.4	23817.4	60689.9	0.341668	0.465555	0.813377	2.82681	1.49917	insig
MWSHY0089	5,4'-Dihydroxy-7-methoxyflavanone (Sakuranetin)	5,4'-二羟基-7-甲氧基黄烷酮 (樱花素)	Flavonoids	黄酮	Flavanones	二氢黄酮	C16H14O5	3	2957-21-3	85148.5	1793.72	1793.72	1793.72	1793.72	1793.72	0.783232	0.42265	0.811504	16.4901	4.04353	insig
Qmyp101321	2-(1',2'-Dihydroxy-1'-methylethyl)-6,10-dimethyl-9-hydroxy-spirodec-6-en-8-on	2-(1',2'-Dihydroxy-1'-methylethyl)-6,10-dimethyl-9-hydroxy-spirodec-6-en-8-on	Terpenoids	萜类	Sesquiterpenoids	倍半萜	C15H24O4	3	-	152514	54850.6	41771	3358.44	3358.44	3358.44	1.80023	0.150123	0.800834	24.7273	4.62803	up
Sagp002728	Maesopsin 4-O-Glucoside(Hovetrichoside C)	墨沙酮 4-O-葡萄糖苷(Hovetrichoside C)	Flavonoids	黄酮	Other Flavonoids	其它类黄酮	C21H22O11	3	-	78591.1	48337.3	76605	86165.8	123694	86158.9	1.34841	0.128237	0.800834	0.687568	-0.540425	insig
pmb0863	LysoPC 16:2(2n isomer)*	溶血磷脂酰胆碱 16:2(2n异构)*	Lipids	脂质	LPC	溶血磷脂酰胆碱	C24H46NO7P	1	-	176566	148739	19527.6	166763	96361.5	142358	0.62046	0.728909	0.896733	0.850424	-0.233746	insig
Zbsp005030	Tricin-5-O-arabinoside	苜蓿素-5-O-阿拉伯糖苷	Flavonoids	黄酮	Flavones	黄酮	C22H22O11	3	-	31579.7	2068.13	47048.2	2068.13	2068.13	2068.13	1.29472	0.200558	0.800834	13.0063	3.70114	up
Lcfp041728	5-Methylcoumarin-4-cellobioside	5-甲基香豆酰-4-纤维二糖苷	Lignans and Coumarins	木脂素和香豆素	Coumarins	香豆素	C22H28O13	2	109974-31-4	13878.3	13878.3	13878.3	253185	381156	200872	1.86592	0.0386215	0.800834	0.0498494	-4.32628	down
MWSmce521	Dobutamine	多巴酚丁胺	Alkaloids	生物碱	Alkaloids	生物碱	C18H23NO3	2	34368-04-2	2704.31	2704.31	2704.31	15474.2	43162.5	120428	1.72097	0.211261	0.800834	0.0453072	-4.46412	down
MWSHC2011	5-Hydroxy-L-tryptophan	5-羟基-L-色氨酸	Amino acids and derivatives	氨基酸及其衍生物	Amino acids and derivatives	氨基酸及其衍生物	C11H12N2O3	3	4350-09-8	284600	230050	352236	1.14829e+06	1.91079e+06	1.79667e+06	1.8308	0.0282089	0.774157	0.178527	-2.48578	down
MWS4309	Glycyl-tryptophan	甘氨酰-色氨酸	Amino acids and derivatives	氨基酸及其衍生物	Amino acids and derivatives	氨基酸及其衍生物	C13H15N3O3	3	2390-74-1	282190	163608	245537	412484	322762	370084	1.53438	0.0381359	0.800834	0.625456	-0.67702	insig
Lcfp121084	N-acetyltyramine1-O-beta-glucoside	N-乙酰基酪胺1-O-β-葡萄糖	Alkaloids	生物碱	Alkaloids	生物碱	C16H23NO7	2	-	90540.1	32925.5	56149.1	13727	31534.3	26789.3	1.37249	0.156261	0.800834	2.4929	1.31782	up
MWStz029	Venoterpine	喜树次碱,文特品	Alkaloids	生物碱	Pyridine alkaloids	吡啶类生物碱	C9H11NO	3	17948-42-4	257428	5613.93	92462.5	317272	30033	32036.9	0.218577	0.950841	0.98667	0.937161	-0.0936307	insig
pma0702	N1,N8-Bis(sinapoyl)spermidine	N1,N8-双(芥子酰)亚精胺	Alkaloids	生物碱	Phenolamine	酚胺	C29H39N3O8	3	-	804.365	14003.5	52664.3	44765.1	30980.9	80690.4	1.01357	0.239816	0.804478	0.431307	-1.21321	down
pme2062	Trans-Zeatin	反式玉米素	Alkaloids	生物碱	Alkaloids	生物碱	C10H13N5O	3	1637-39-4	35845.6	58147.8	47900.7	21947.5	89371.9	67865.5	0.204293	0.603069	0.848824	0.791887	-0.336634	insig
Hmcp001824	Ailanindole	9-氨基吡啶并(1,2-a)吲哚6,10-二酮	Alkaloids	生物碱	Plumerane	吲哚类生物碱	C12H8N2O2	3	159903-51-2	698732	1.04734e+06	1.08606e+06	918853	314510	293361	1.31286	0.158655	0.800834	1.85504	0.891446	insig
Zbsp005182	Tricin-5-O-(3'-malonyl)glucoside-7-O-rhamnoside*	苜蓿素-5-O-(3'-丙二酰基)葡萄糖苷-7-O-鼠李糖苷*	Flavonoids	黄酮	Flavones	黄酮	C32H36O19	2	-	5971	11884	27813.4	398090	1194.2	1194.2	0.223012	0.465747	0.813377	0.114035	-3.13245	insig
Hmbp001276	Gallacetophenone	没食子苯乙酮	Others	其它类	Ketone compounds	酮类化合物	C8H8O4	3	528-21-2	98738.5	142045	10728.5	63661.2	156475	110332	0.701701	0.608925	0.852495	0.761079	-0.393882	insig
Zbkp003172	Brassicanal A	芸苔醛A	Alkaloids	生物碱	Alkaloids	生物碱	C10H9NOS	2	-	6604.98	6604.98	6604.98	81503	33024.9	63826	1.80589	0.0649218	0.800834	0.111099	-3.17008	down
Lcsp001437	Ala-Leu-Glu	L-丙氨酰-L-亮氨酰-L-谷氨酸	Amino acids and derivatives	氨基酸及其衍生物	Amino acids and derivatives	氨基酸及其衍生物	C14H25N3O6	2	-	683180	239299	238313	291394	247135	272831	0.523088	0.514375	0.823229	1.43067	0.516695	insig
Wasdp06458	Aspewentin A	Aspewentin A	Terpenoids	萜类	Ditepenoids	二萜	C19H26O	2	-	846742	14591	14591	72955.2	95988.9	183749	0.487946	0.594617	0.847371	2.48353	1.31239	insig
Qmxp101501	13-Carboxy-blumenol C	13-羧基布卢姆醇C	Terpenoids	萜类	Monoterpenoids	倍萜	C13H20O4	2	-	4145.8	4145.8	67377.2	35376.7	260858	260759	1.39189	0.158606	0.800834	0.135852	-2.87989	down
Layp005773	Ageconyflavone B-4'-glucoside	胜红蓟黄酮 B-4'-葡萄糖苷	Flavonoids	黄酮	Flavones	黄酮	C25H28O12	3	-	71760.9	63739.4	31057.4	209512	245183	198028	1.76662	0.00109125	0.642704	0.255174	-1.97045	down
MWSmce446	Cimifugin-7-O-glucoside	升麻素-7-O-葡萄糖苷	Others	其它类	Chromone	色酮类	C22H28O11	2	80681-45-4	7563.59	7563.59	7563.59	294122	555183	1.64434e+06	1.82538	0.184602	0.800834	0.00909945	-6.78001	down
MWSHY0140	3-Hydroxy-3'-methoxyflavone	3-羟基-3'-甲氧基黄酮	Flavonoids	黄酮	Flavones	黄酮	C16H12O4	3	76666-32-5	28367.1	1056.45	1056.45	1056.45	1056.45	1056.45	0.783232	0.42265	0.811504	9.6171	3.2656	insig
pmf0526	Isoimperatorin	异欧前胡素	Lignans and Coumarins	木脂素和香豆素	Coumarins	香豆素	C16H14O4	3	482-45-1	681398	2311.63	2311.63	50016.3	78242.1	180143	0.827601	0.636014	0.861374	2.22444	1.15345	insig
Sasp000810	2'-Deoxymugineic acid	2-脱氧麦根酸	Alkaloids	生物碱	Alkaloids	生物碱	C12H20N2O7	1	74235-24-8	8.57937e+06	7.22021e+06	4.77973e+06	7.73295e+06	1.18018e+07	5.63533e+06	0.650017	0.518695	0.823229	0.817608	-0.290518	insig
Lcyp000028	Avenanthramide A	燕麦蒽酰胺 A	Alkaloids	生物碱	Phenolamine	酚胺	C16H13NO5	3	108605-70-5	1055.95	1055.95	14977.6	28039.6	18575.8	10192.5	1.33563	0.129712	0.800834	0.30083	-1.73298	down
pmb0635	Vitexin-7-O-(6''-feruloyl)glucoside-4'-O-glucoside	牡荆素-7-O-(6''-阿魏酰)葡萄糖苷-4'-O-葡萄糖苷	Flavonoids	黄酮	Flavones	黄酮	C43H48O23	3	-	2655.95	2655.95	2655.95	57783.9	2655.95	27312	1.27341	0.237242	0.804478	0.0907999	-3.46117	down
Wbjp005125	Terrestriamide	蒺藜酰胺	Alkaloids	生物碱	Alkaloids	生物碱	C18H17NO5	2	-	13860.3	13860.3	13860.3	148904	86860.5	78622.2	1.83576	0.0546692	0.800834	0.13226	-2.91855	down
Zbkp003623	6-Tuliposide B*	6-郁金香苷B*	Others	其它类	Others	其它	C11H18O9	2	-	73637.6	161932	185982	8555.97	8555.97	8555.97	1.84616	0.0609254	0.800834	16.4233	4.03767	up
Jmhp002020	norcoclaurine-6-O-glucoside*	去甲基乌药碱-6-O-葡萄糖苷*	Alkaloids	生物碱	Isoquinoline alkaloids	异喹啉类生物碱	C22H27NO8	3	-	25748.8	17507.5	83518.9	32019.8	2185.89	2185.89	1.27398	0.285593	0.811504	3.48364	1.8006	up
pmp001248	Caffeoylcholine-4-O-glucoside	咖啡酰胆碱-4-O-葡萄糖苷	Alkaloids	生物碱	Phenolamine	酚胺	C20H30NO9+	3	-	3750.23	24029.7	279145	23583.3	42246.4	20492.3	0.0849734	0.494134	0.820823	3.55559	1.83009	insig
Hmxp006108	3-Hydroxy-5,7,8-trimethoxyflavone*	3-羟基-5,7,8-三甲氧基黄酮*	Flavonoids	黄酮	Flavonols	黄酮醇	C18H16O6	1	103393-10-8	133802	4072.27	4072.27	4072.27	4072.27	4072.27	0.783232	0.42265	0.811504	11.619	3.53841	insig
pmp000107	Monohydroxy-trimethoxyflavone*	单羟基三甲氧基黄酮*	Flavonoids	黄酮	Flavones	黄酮	C18H16O6	1	-	133802	4072.27	4072.27	4072.27	4072.27	4072.27	0.783232	0.42265	0.811504	11.619	3.53841	insig
Zbsp004650	Tricin-5-O-Glucoside	苜蓿素-5-O-葡萄糖苷	Flavonoids	黄酮	Flavones	黄酮	C23H24O12	3	32769-00-9	641384	13714.1	1.71309e+06	8.62179e+06	164005	68570.6	0.290135	0.526971	0.823229	0.26746	-1.90261	insig
Lcgp000245	dihydrodehydrodiconiferyl alcohol-9-O-β-D-xylopyranoside	二氢脱氢双松柏醇-9-O-β-D-木糖	Lignans and Coumarins	木脂素和香豆素	Lignans	木脂素	C25H32O10	3	-	641384	13714.1	1.71309e+06	8.62179e+06	164005	68570.6	0.290135	0.526971	0.823229	0.26746	-1.90261	insig
MWStz005	2,7-Dihydroxy-1,4-benzoxazin-3(4H)-one (DHBOA)	2,7-二羟基-2H-1,4-苯并恶嗪-3(4H)-酮 (DHBOA)	Alkaloids	生物碱	Alkaloids	生物碱	C8H7NO4	2	69804-59-7	640376	8556.21	159017	173285	8556.21	74872.4	0.385834	0.438766	0.811504	3.14727	1.6541	insig
Zbsp003839	Tricin--5,7-O-glucuronicacid	苜蓿素-5,7-O-二葡萄糖醛酸	Flavonoids	黄酮	Flavones	黄酮	C29H30O19	3	-	1437.6	1437.6	19793.5	322595	148875	114488	1.68703	0.0989766	0.800834	0.0386866	-4.69202	down
MWSHY0192	5-Hydroxy-7-methoxyflavone; Tectochrysin	5-羟基-7-甲氧基黄酮; 杨芽黄素	Flavonoids	黄酮	Flavones	黄酮	C16H12O4	3	520-28-5	41778.8	3666.15	10566.4	733.231	733.231	733.231	1.64344	0.26568	0.811504	25.4632	4.67034	up
MWSmce016	Nicotinic Acid Methyl Ester(Methyl Nicotinate)	烟酸甲酯	Alkaloids	生物碱	Pyridine alkaloids	吡啶类生物碱	C7H7NO2	2	93-60-7	1.84372e+06	48150.7	38298.9	1.00765e+06	72699.7	31831.7	0.0304728	0.71474	0.891046	1.73548	0.795336	insig
WaTKp02403	2-Phenylcycloprop-2-en-1-one	2-苯基环丙-2-烯-1-酮	Others	其它类	Ketone compounds	酮类化合物	C9H6O	2	-	1.04372e+06	74614.4	74614.4	74614.4	74614.4	74614.4	0.783232	0.42265	0.811504	5.32941	2.41397	insig
Lmyp003772	2-Hydroxy-4,7-dimethoxy-1,4-benzoxazin-3(4H)-one (HDMBOA)	2-羟基-4,7-二甲氧基-1,4-苯并噁嗪-3(4H)-酮 (HDMBOA)	Alkaloids	生物碱	Alkaloids	生物碱	C10H11NO5	1	149182-67-2	804175	11962.3	91175.8	899732	11962.3	11962.3	0.289468	0.989503	0.997887	0.982305	-0.0257568	insig
pmp000195	6''-O-Malonylglycitin	6''-O-丙二酰黄豆豆苷	Flavonoids	黄酮	Isoflavones	异黄酮	C25H24O13	3	137705-39-6	209803	55156.8	11553.5	73351.8	52632.6	16059	0.199826	0.53852	0.823229	1.94668	0.961016	insig
MWSHY0021	Apigenin-7,4'-dimethyl ether	芹菜素-7,4'-二甲醚	Flavonoids	黄酮	Flavones	黄酮	C17H14O5	3	5128-44-9	29915.1	2130.97	2130.97	2130.97	2130.97	2130.97	0.783232	0.42265	0.811504	5.34609	2.41848	insig
Lmhp010334	2-Linoleoylglycerol-1-O-glucoside	2-亚油酰甘油酯-1-O-葡萄糖苷	Lipids	脂质	Glycerol ester	甘油酯	C27H48O9	1	-	66245	15681.5	32389.9	8597.39	62367.4	26126.9	0.314257	0.804649	0.928332	1.17741	0.235613	insig
Lmyp003301	4-O-Methyl-DIBOA-Glucoside	4-O-甲基-DIBOA-葡萄糖苷	Alkaloids	生物碱	Alkaloids	生物碱	C15H19NO9	2	-	2.197e+06	40280.9	86957.8	513808	5797.08	5797.08	0.850297	0.490666	0.819346	4.42373	2.14526	insig
Smhp002357	tortoside f	tortoside f	Lignans and Coumarins	木脂素和香豆素	Lignans	木脂素	C26H30O11	3	-	5635.14	5635.14	38451.3	54711.2	96183.3	39716.4	1.46037	0.0908621	0.800834	0.260854	-1.93869	down
Lmzp003207	(3R,4R)-p-Menth-1-ene-3,4-diol-3-O-β-D-glucoside*	(3R,4R)-对薄荷-1-烯-3,4-二醇-3-O-β-D-葡萄糖苷*	Terpenoids	萜类	Monoterpenoids	倍萜	C16H28O7	3	-	36861.6	1822.32	1822.32	35021.5	1822.32	1822.32	0.0192412	0.971423	0.992077	1.04759	0.0670721	insig
pmp000193	6''-O-Malonyldaidzin	6''-O-丙二酰黄豆苷	Flavonoids	黄酮	Isoflavones	异黄酮	C24H22O12	3	124590-31-4	66942.7	4853.47	4853.47	68716.7	4853.47	4853.47	0.0364258	0.985065	0.997095	0.97738	-0.0330086	insig
Hmcp001658	Isorhamnetin-3-O-(6''-malonyl)glucoside-7-O-glucoside	异鼠李素-3-O-(6''-丙二酰)葡萄糖苷-7-O-葡萄糖苷	Flavonoids	黄酮	Flavonols	黄酮醇	C31H34O20	3	-	1709.38	33730.6	20093	56612.8	1709.38	1709.38	0.452579	0.946392	0.984499	0.925063	-0.112377	insig
Lbhp011920	Scopoletin 7-O-β-D-Sophoroside*	东莨菪内酯二葡萄糖苷*	Lignans and Coumarins	木脂素和香豆素	Coumarins	香豆素	C22H28O14	3	-	989.85	989.85	17570.3	989.85	44038.8	20441.4	0.759601	0.349218	0.811504	0.298609	-1.74367	insig
Zmhp003186	Isovitexin-2''-O-(6'''-feruloyl)glucoside	异牡荆素-2''-O-(6'''-阿魏酰)葡萄糖苷	Flavonoids	黄酮	Flavones	黄酮	C37H38O18	3	-	16247	32499.3	19234.7	1136.7	1136.7	1136.7	1.86342	0.0498538	0.800834	19.9352	4.31724	up
Lamp007136	3-(4-hydroxybenzene)-5,7-dihydroxy-6-methoxychroman-4-one malonyl glucoside	3-(4-羟基苯亚甲基)-5,7-二羟基-6-甲氧基苯并二氢吡喃-4-酮 丙二酰葡萄糖苷	Flavonoids	黄酮	Other Flavonoids	其它类黄酮	C26H26O14	2	-	88877.6	766.46	766.46	36167.8	766.46	766.46	0.101552	0.622512	0.855272	2.39811	1.2619	insig
mws1622	α-Cyperone	α-香附酮	Others	其它类	Ketone compounds	酮类化合物	C15H22O	3	473-08-5	8550.24	13746.6	20316.5	1500.77	14230.7	18220.7	0.640381	0.663081	0.872581	1.2551	0.327802	insig
pmp000724	Pseudoephedrine	伪麻黄碱	Alkaloids	生物碱	Alkaloids	生物碱	C10H15NO	1	90-82-4	338739	636882	876811	447564	514858	924894	0.0480836	0.959574	0.988365	0.981517	-0.0269151	insig
Wbtp004798	8,11-dimethoxy-2h-[1,3]dioxolo[4,5-b]xanthen-10-one	8,11-二甲氧基-2h-[1,3]二氧基[4,5-b]-10-蒽酮	Flavonoids	黄酮	Other Flavonoids	其它类黄酮	C16H12O6	3	-	112979	101187	38978	6003.4	6003.4	6003.4	1.80546	0.0761149	0.800834	14.0556	3.81307	up
mws0663	1,7-Dimethylxanthine	1,7-二甲基黄嘌呤	Nucleotides and derivatives	核苷酸及其衍生物	Nucleotides and derivatives	核苷酸及其衍生物	C7H8N4O2	3	611-59-6	282290	21087.6	24493.5	223489	16918.6	45656.6	0.0696986	0.904004	0.968962	1.14615	0.196791	insig
Zmkp002848	5α-Hydroxysophocarpine	5α-羟基槐果碱	Alkaloids	生物碱	Quinorisidine alkaloids	奎诺里西啶类生物碱	C15H22N2O2	3	-	204617	2715.16	34491.6	2715.16	2715.16	2715.16	1.22047	0.339908	0.811504	29.6881	4.89181	up
Lssp210086	Balanophonin B	巴拉松素 B	Lignans and Coumarins	木脂素和香豆素	Lignans	木脂素	C20H20O7	3	92216-41-6	205992	194402	150799	21700	21700	21700	1.86443	0.010583	0.646202	8.46687	3.08183	up
Qmhp090801	4-Methoxy-2(1H)-quinolinone	4-甲氧基-2(1H)-喹啉酮	Alkaloids	生物碱	Phenolamine	酚胺	C10H9NO2	2	-	359132	201618	29407.3	320726	108440	73510.8	0.0892984	0.824166	0.94051	1.17403	0.23147	insig
MWSslk106	2-Phenylethylamine	2-苯乙胺	Alkaloids	生物碱	Benzylphenylethylamine alkaloids	苄基苯乙胺类生物碱	C8H11N	3	156-28-5	487848	240134	1.34012e+06	1.33962e+06	1.38395e+06	1.22174e+06	1.25348	0.198999	0.800834	0.524191	-0.931835	insig
Lmgp008448	5,4'-Dihydroxy-7,3'-dimethoxyflavanone	5,4'-二羟基-7,3'-二甲氧基二氢黄酮	Flavonoids	黄酮	Flavanones	二氢黄酮	C17H16O6	2	66568-98-7	20386.1	7620.9	1524.18	1524.18	1524.18	1524.18	1.24474	0.273064	0.811504	6.45837	2.69117	up
Wbtp007297	6-hydroxy-1-methoxyxanthen-9-one	6-羟基-1-甲氧基-9-蒽酮	Flavonoids	黄酮	Other Flavonoids	其它类黄酮	C14H10O4	2	-	6.94511e+06	5637.34	12002.9	538145	1127.47	1127.47	0.598076	0.452395	0.812945	12.8844	3.68756	insig
Walp003030	Isofraxidin 7-O-Apiosylglucoside*	异嗪皮啶 7-O-芹糖基葡萄糖苷*	Lignans and Coumarins	木脂素和香豆素	Coumarins	香豆素	C22H28O14	3	-	2440.67	2440.67	2440.67	2440.67	30531.1	22207.2	1.33826	0.195581	0.800834	0.132696	-2.91381	down
Lajp006112	5,8,3'-trihydroxy-6,7,4'-trimethoxyflavone-8-O-malonylglucoside	5,8,3'-三羟基-6,7,4'-三甲氧基黄酮-8-氧-丙二酰葡萄糖苷	Flavonoids	黄酮	Flavones	黄酮	C27H28O16	3	-	21510.9	7195.4	24283.6	10765.5	19568.3	5837.42	0.574832	0.449599	0.811504	1.46497	0.550873	insig
Zbqp002641	4-amino-2-(1-amino-3-(((S)-1-carboxyethyl)amino)-3-oxopropyl)-6-methyl-3-oxoheptanoic acid	4-氨基-2-(1-氨基-3-(((S)-1-羧乙基)氨基)-3-氧代丙基)-6-甲基-3-氧代庚酸	Amino acids and derivatives	氨基酸及其衍生物	Amino acids and derivatives	氨基酸及其衍生物	C14H25N3O6	1	-	560715	151942	161075	213483	206387	161095	0.394987	0.544997	0.823229	1.50393	0.588739	insig
Wafp002988	1-O-Feruloyllysine	1-O-阿魏酰赖氨酸	Alkaloids	生物碱	Phenolamine	酚胺	C16H22N2O5	2	-	1.12566e+07	1.1575e+06	1.47084e+06	1.7853e+07	1.94911e+06	446320	0.0150523	0.763352	0.911367	0.685729	-0.544289	insig
Zmhp005139	Tamarixetin-3-O-(6''-malonyl)glucoside	柽柳黄素-3-O-(6''-丙二酰)葡萄糖苷	Flavonoids	黄酮	Flavonols	黄酮醇	C25H24O15	3	-	75923	2887.74	2887.74	64360.1	2887.74	2887.74	0.00274917	0.909594	0.971896	1.16486	0.220162	insig
MWStz007	Gentioflavin	龙胆黄碱	Alkaloids	生物碱	Pyridine alkaloids	吡啶类生物碱	C10H11NO3	3	18058-50-9	2.18623e+06	18036.3	42170.6	2.58848e+06	104935	91274.5	0.485369	0.878283	0.959558	0.806709	-0.309879	insig
MWSslk126	2'-Hydroxy-2-methoxychalcone	2'-羟基-2-甲氧基查耳酮	Flavonoids	黄酮	Chalcones	查耳酮	C16H14O3	3	42220-77-9	2724.48	2724.48	2724.48	43754.2	33166.5	76757.9	1.84041	0.0660707	0.800834	0.0531853	-4.23283	down
pmp001066	6'-O-Sinapoylgeniposide	6'-O-芥子酰京尼平苷	Terpenoids	萜类	Monoterpenoids	倍萜	C28H34O14	3	1012306-66-9	32582.7	31047	142931	111554	217021	175148	1.35239	0.110887	0.800834	0.410068	-1.28607	down
Lahp003599	Homoeriodictyol-7,4'-di-O-β-D-glucopyranoside	高圣草酚-7,4'-二-O-β-D-吡喃葡萄糖苷	Flavonoids	黄酮	Flavanones	二氢黄酮	C28H34O16	2	-	85193.2	8057.01	610.095	38400.1	14134	3050.47	0.310443	0.693972	0.887657	1.6886	0.755831	insig
pmp000172	5,2'-Dihydroxy-7,8-dimethoxyflavone glucoside*	5,2'-二羟基-7,8-二甲氧基黄酮葡萄糖苷*	Flavonoids	黄酮	Flavones	黄酮	C23H24O11	3	-	5174.84	39001.5	5174.84	5174.84	5174.84	5174.84	0.876553	0.42265	0.811504	3.17892	1.66854	insig
Lmnp003080	Hispidulin-8-C-(2''-O-xylosyl)xyloside	高车前素-8-C-(2''-O-木糖基)木糖苷	Flavonoids	黄酮	Flavones	黄酮	C26H28O14	3	-	1795.42	1795.42	1795.42	47287.3	1795.42	14031.6	1.24469	0.292503	0.811504	0.0853415	-3.55061	down
mws0052	Baicalin	黄芩苷	Flavonoids	黄酮	Flavones	黄酮	C21H18O11	3	21967-41-9	40740.7	3317.19	42953.4	92358.3	28170.1	3317.19	0.134504	0.706027	0.888415	0.702578	-0.509269	insig
Sadp006908	3-P-Coumaroyl-1-Feruloylglycerol	3-P-香豆酰-1-阿魏酰甘油	Phenolic acids	酚酸类	Phenolic acids	酚酸类	C22H22O8	1	-	58684.6	20234.6	564188	3953.05	3953.05	3953.05	1.58298	0.35282	0.811504	54.2287	5.76099	up
Waptp03029	8-Methoxycoumarin*	8-甲氧基香豆素*	Lignans and Coumarins	木脂素和香豆素	Coumarins	香豆素	C10H8O3	1	-	2.52967e+06	2.83108e+06	2.00572e+06	1.79724e+06	1.40028e+06	885997	1.49724	0.0379827	0.800834	1.80395	0.851161	insig
mws1075	7-Methoxycoumarin	7-甲氧基香豆素	Lignans and Coumarins	木脂素和香豆素	Coumarins	香豆素	C10H8O3	3	531-59-9	6435.21	6435.21	6435.21	46406.6	73371.4	98239.1	1.84374	0.0474524	0.800834	0.088551	-3.49735	down
Zmdp001928	γ-L-Glutamyl-S-(trans-1-propenyl)-L-cysteine	γ-L-谷氨酰-S-(反-1-丙烯基)-L-半胱氨酸	Amino acids and derivatives	氨基酸及其衍生物	Amino acids and derivatives	氨基酸及其衍生物	C11H18N2O5S	3	-	2197.19	2197.19	2197.19	104382	2197.19	2197.19	0.821352	0.42265	0.811504	0.0605975	-4.0446	insig
Zbsp105239	Tricin-7-O-guaiacylglycerol-ether-4'-O-glucoside*	苜蓿素-7-O-(4'-O-葡萄糖苷)愈创木酰甘油醚*	Flavonoids	黄酮	Flavones	黄酮	C33H36O16	1	-	841.047	841.047	41863	841.047	841.047	841.047	0.855257	0.42265	0.811504	17.2583	4.10922	insig
MWSHY0039	Daidzein-7-O-glucoside(Daidzin)	大豆苷元-7-O-葡萄糖苷(大豆苷)	Flavonoids	黄酮	Isoflavones	异黄酮	C21H20O9	3	552-66-9	55591.7	25678.2	143942	82780.8	52111.8	108351	0.449362	0.888067	0.963841	0.925869	-0.111121	insig
Zbjp003056	Orientin-7-O-glucoside*	荭草素-7-O-葡萄糖苷*	Flavonoids	黄酮	Flavones	黄酮	C27H30O16	3	-	270833	6462.87	6462.87	6462.87	6462.87	6462.87	0.783232	0.42265	0.811504	14.6354	3.87139	insig
Zbzp003056	Isoorientin-7-O-glucoside*	异荭草素-7-O-葡萄糖苷*	Flavonoids	黄酮	Flavones	黄酮	C27H30O16	3	-	270833	6462.87	6462.87	6462.87	6462.87	6462.87	0.783232	0.42265	0.811504	14.6354	3.87139	insig
MWSHY0151	Quercetagetin; 3,3',4',5,6,7-Hexahydroxyflavone	槲皮万寿菊素；六羟黄酮	Flavonoids	黄酮	Flavonols	黄酮醇	C15H10O8	3	90-18-6	2.4588e+06	6792.34	6792.34	665228	33961.7	6792.34	0.089507	0.550352	0.827694	3.50205	1.8082	insig
Lcfp079879	Pinobanksin5-galactosyl-(1->4)-glucoside	短叶松素5-半乳糖苷-(1->4)-葡萄糖	Flavonoids	黄酮	Flavanonols	二氢黄酮醇	C27H32O15	2	91925-95-0	41309.9	12179.2	8528.55	24236.2	16291.4	11074.3	0.0655543	0.777519	0.915933	1.20185	0.265255	insig
mws1105	Gramine	芦竹碱	Alkaloids	生物碱	Plumerane	吲哚类生物碱	C11H14N2	3	87-52-5	1.12118e+06	1.66164e+06	1.18074e+06	105943	105943	105943	1.87029	0.0192511	0.733805	12.4707	3.64047	up
Lmhp009773	1-α-Linolenoyl-glycerol-3-O-glucoside	1-α-亚麻酸甘油酯-3-O-葡萄糖苷	Lipids	脂质	Glycerol ester	甘油酯	C27H46O9	1	-	280.071	280.071	280.071	7980.22	9314.23	12475.8	1.86838	0.0185772	0.733805	0.0282233	-5.14697	down
Lmyp003025	Coixlactam	薏苡仁内酰胺	Alkaloids	生物碱	Quinoline alkaloids	喹啉类生物碱	C11H11NO3	2	-	898530	381712	283151	17721.3	278986	17721.3	1.39258	0.147978	0.800834	4.97218	2.31388	up
Zmpp002571	3,3',4',5',7-Pentahydroxyflavone; Robinetin	3,3',4',5',7-五羟基黄酮; 刺槐亭	Flavonoids	黄酮	Flavonols	黄酮醇	C15H10O7	3	490-31-3	6018.49	158340	6018.49	30092.4	43817	68462.1	0.673374	0.872752	0.957691	1.19671	0.25907	insig
Lmhp010162	LysoPE 17:0	溶血磷脂酰乙醇胺 17:0	Lipids	脂质	LPE	溶血磷脂酰乙醇胺	C22H46NO7P	2	-	317912	452980	165110	1980.65	203016	195686	0.958238	0.171505	0.800834	2.33602	1.22405	insig
pmp001270	LysoPC 16:1*	溶血磷脂酰胆碱 16:1*	Lipids	脂质	LPC	溶血磷脂酰胆碱	C24H48NO7P	1	76790-27-7	3.94331e+06	986150	731888	2.32325e+06	3.04452e+06	703319	0.31949	0.918421	0.976101	0.93251	-0.100809	insig
pmp000597	Norrubrofusarin	去甲基红镰霉素	Others	其它类	Ketone compounds	酮类化合物	C14H10O5	3	3566-98-1	11611.3	3.99706e+06	45844.1	33367.9	2322.27	33739.4	0.982636	0.42104	0.811504	58.3974	5.86783	insig
HJAP026	Chrysoeriol-6-C-glucoside-4'-O-glucoside*	金圣草黄素-6-C-葡萄糖苷-4'-O-葡萄糖苷*	Flavonoids	黄酮	Flavones	黄酮	C28H32O16	3	-	234386	104023	10283.1	167852	88908.8	158729	0.702706	0.77318	0.915252	0.839231	-0.25286	insig
Wasdp03092	Isoscoparin 2''-O-glucoside*	异金雀花素 2''-O-葡萄糖苷*	Flavonoids	黄酮	Flavones	黄酮	C28H32O16	3	97605-25-9	234386	104023	10283.1	167852	88908.8	158729	0.702706	0.77318	0.915252	0.839231	-0.25286	insig
pmp001284	Monopalmitin*	单棕榈酸甘油酯*	Lipids	脂质	Glycerol ester	甘油酯	C19H38O4	1	542-44-9	28686.7	18191.7	21958.1	16619.1	12674.6	29357.3	0.652037	0.601602	0.848824	1.17366	0.231018	insig
Zmjp004928	Vanillyl-O-Vitexin	香草酰基-O-牡荆苷	Flavonoids	黄酮	Flavones	黄酮	C29H26O13	1	-	659.118	659.118	659.118	9949.29	3295.59	10262.6	1.77186	0.0872929	0.800834	0.084116	-3.57148	down
Hmcp002187	Limocitrin-3-O-galactoside*	柠檬素-3-O-半乳糖苷*	Flavonoids	黄酮	Flavonols	黄酮醇	C23H24O13	3	-	67321.1	7654.18	7654.18	150399	47557.2	74017.6	1.36903	0.172554	0.800834	0.303813	-1.71874	down
Zmgp004436	Okanin-4'-(6''-O-acetyl)glucoside*	奥卡宁-4'-(6''-O-乙酰基)葡萄糖苷*	Flavonoids	黄酮	Chalcones	查耳酮	C23H24O13	3	-	67321.1	7654.18	7654.18	150399	47557.2	74017.6	1.36903	0.172554	0.800834	0.303813	-1.71874	down
Lhyp111011	Isodemethylwedelolactone	异去甲蟛蜞菊内酯	Lignans and Coumarins	木脂素和香豆素	Coumarins	香豆素	C15H8O7	3	350681-33-3	665173	5637.18	5637.18	186131	30254.3	28185.9	0.412417	0.583431	0.840758	2.76585	1.46773	insig
Lmcp003402	Tamarixetin-3-O-glucoside (Tamarixin)	柽柳黄素-3-O-葡萄糖苷 (柽柳苷)	Flavonoids	黄酮	Flavonols	黄酮醇	C22H22O12	3	27542-39-8	534898	216892	15210.5	182522	15210.5	15210.5	0.770482	0.348588	0.811504	3.60191	1.84876	insig
Zjhp090611	5,7-dihydroxy-3-[(4-methoxyphenyl)methyl]-6-methyl-2,3-dihydrochromen-4-one*	5,7-二羟基-3-[(4-甲氧基苯基)甲基]-6-甲基-2,3-二氢色胺-4-酮*	Flavonoids	黄酮	Other Flavonoids	其它类黄酮	C18H18O5	2	-	6022.1	24590.8	1204.42	1204.42	1204.42	1204.42	1.25065	0.318034	0.811504	8.80571	3.13844	up
Zbkp003773	Tuliposide B*	郁金香苷B*	Others	其它类	Others	其它	C11H18O9	2	19870-33-8	9266.62	9266.62	313760	9266.62	9266.62	9266.62	0.855257	0.42265	0.811504	11.9531	3.57931	insig
Wadp008331	pimara-5,8,15-trien-2,19-diol	pimara-5,8,15-trien-2,19-diol	Terpenoids	萜类	Ditepenoids	二萜	C20H30O2	3	-	3052.3	3052.3	3052.3	18560.1	33867.6	30387.9	1.85237	0.0338071	0.800011	0.11057	-3.17697	down
pmp000003	Nepetin (5,7,3',4'-Tetrahydroxy-6-methoxyflavone)	泽兰黄酮 (6-甲氧基木犀草素)	Flavonoids	黄酮	Flavones	黄酮	C16H12O7	3	520-11-6	1320.84	33486.5	26293.8	210432	6604.19	25539.9	0.621883	0.451036	0.812098	0.251884	-1.98917	insig
Zbqp010385	Flemiphilippinin C	蔓性千斤拔素C	Flavonoids	黄酮	Isoflavones	异黄酮	C26H26O6	3	133830-92-9	354987	181486	769.255	8020.91	769.255	553948	0.313696	0.970131	0.992077	0.954694	-0.0668893	insig
pmp001245	Feruloylcholine	阿魏酰胆碱	Alkaloids	生物碱	Phenolamine	酚胺	C15H22NO4+	3	85927-25-9	180589	5102.89	5102.89	116470	62568.1	72847.3	1.0738	0.765559	0.911831	0.757465	-0.400748	insig
Layp006138	5-Hydroxy-3',4',7-trimethoxyflavone glucoside	5-羟基-3',4',7-三甲氧基黄酮葡萄糖苷	Flavonoids	黄酮	Flavones	黄酮	C24H26O11	2	-	3950.43	3950.43	3950.43	96855.8	23375.2	19752.2	1.69744	0.231174	0.800834	0.0846623	-3.56214	down
pmp000194	6''-O-Malonylgenistin	6''-O-丙二酰染料木苷	Flavonoids	黄酮	Isoflavones	异黄酮	C24H22O13	3	51011-05-3	1.08864e+06	16822.3	12505.9	613360	2501.18	2501.18	0.50396	0.711685	0.890968	1.80795	0.854356	insig
MWSHY0169	4',5,7-Trihydroxy-3',6-dimethoxyflavone (Jaceosidin)	4',5,7-三羟基-3',6-二甲氧基黄酮 (棕矢车菊素)	Flavonoids	黄酮	Flavones	黄酮	C17H14O7	3	18085-97-7	41273.6	2667.78	36430.5	138544	2667.78	2667.78	0.263459	0.690933	0.887653	0.558606	-0.840097	insig
pmp001309	6-Hydroxykaempferol-7-O-glucoside	6-羟基山柰酚-7-O-葡萄糖苷	Flavonoids	黄酮	Flavonols	黄酮醇	C21H20O12	3	-	5588.59	148847	63636.9	5588.59	5588.59	5588.59	1.34943	0.248089	0.807557	13.007	3.70122	up
Zmjp003291	Vitexin-2''-O-galactoside*	牡荆素-2''-O-半乳糖苷*	Flavonoids	黄酮	Flavones	黄酮	C27H30O15	1	-	317811	14184.7	14184.7	124158	14184.7	14184.7	0.19124	0.598359	0.848606	2.26963	1.18246	insig
Zbzp003271	Isovitexin-7-O-glucoside(Saponarin)*	异牡荆素-7-O-葡萄糖苷 (皂草苷)*	Flavonoids	黄酮	Flavones	黄酮	C27H30O15	1	20310-89-8	317811	14184.7	14184.7	124158	14184.7	14184.7	0.19124	0.598359	0.848606	2.26963	1.18246	insig
Walp003622	6-beta-d-glucopyranosyloxyindole-3-carboxylic acid	6-β-d-吡喃葡萄糖基氧基吲哚-3-羧酸	Alkaloids	生物碱	Plumerane	吲哚类生物碱	C15H17NO8	3	-	882630	25900.8	25900.8	215130	25900.8	25900.8	0.274474	0.52005	0.823229	3.50064	1.80762	insig
Wdtp002884	3-(4-methoxyphenyl)propyl methyl 4-O-methyl-alpha-d-glucopyranosiduronate	3-(4-甲氧基苯基)丙基甲基4-O-甲基-α-d-吡喃葡糖	Phenolic acids	酚酸类	Phenolic acids	酚酸类	C18H26O8	2	-	225637	158866	869714	22705.3	22705.3	22705.3	1.74646	0.223198	0.800834	18.413	4.20265	up
Lmzp003064	(3R,4S,6R)-p-Menth-1-ene-3,6-diol-3-O-β-D-glucoside*	(3R,4S,6R)-对薄荷-1-烯-3,6-二醇-3-O-β-D-葡萄糖苷*	Terpenoids	萜类	Monoterpenoids	倍萜	C16H28O7	3	-	26754.1	20270.1	34650.8	2340.87	2340.87	2340.87	1.85767	0.0268035	0.774157	11.6303	3.53982	up
Zmbp000449	Epigoitrin	表告依春	Others	其它类	Others	其它	C5H7NOS	2	1072-93-1	4.2783e+06	2.49146e+06	1.17513e+06	4.21661e+06	9.13793e+06	6.01475e+06	1.43366	0.100908	0.800834	0.41018	-1.28567	down
Zblp001009	3-pyridine-methanol-O-β-D-glucopyranosyl	3-吡啶-甲醇-O-β-D-吡喃葡萄糖基	Alkaloids	生物碱	Pyridine alkaloids	吡啶类生物碱	C12H17NO6	2	-	1.60371e+06	1.80999e+06	1.40203e+06	893280	2.24651e+06	1.7885e+06	0.111105	0.935012	0.980804	0.97716	-0.033333	insig
Hmcp000405	Dihydroisopelletierine	二氢异石榴皮碱	Alkaloids	生物碱	Piperidine alkaloids	哌啶类生物碱	C8H17NO	3	-	3.02456e+06	1.54344e+06	1.42541e+06	2.62284e+06	4.08658e+06	2.85442e+06	1.32915	0.159036	0.800834	0.626674	-0.674213	insig
Lmlp001118	3'-Glucosyl-6,7-dihydroxy-N-methyl-benzyltetrahydroisoquinoline*	3'-葡萄糖基-6,7-二羟基-N-甲基-苄基四氢异喹啉*	Alkaloids	生物碱	Isoquinoline alkaloids	异喹啉类生物碱	C23H29NO8	1	-	41316.7	143353	98069	3810.88	3810.88	3810.88	1.83804	0.0920573	0.800834	24.7309	4.62824	up
HJAP010	Luteolin-6,8-di-C-arabinoside	木犀草素-6,8-C-二阿拉伯糖苷	Flavonoids	黄酮	Flavones	黄酮	C25H26O14	3	-	28766.3	19677.3	15667.1	589.366	21635.6	31934.8	0.676111	0.764411	0.911831	1.18373	0.243343	insig
Lmjp010645	2'-Hydroxy-4,4',6'-Trimethoxychalcone; Flavokawain A	2'-羟基-4,4',6'-三甲氧基查耳酮; 黄卡瓦胡椒素 A	Flavonoids	黄酮	Chalcones	查耳酮	C18H18O5	3	3420-72-2	1057.61	10463.4	1057.61	1057.61	1057.61	1057.61	0.876553	0.42265	0.811504	3.96449	1.98714	insig
MWStz066	Methylsynephrine	甲基辛弗林	Alkaloids	生物碱	Phenolamine	酚胺	C10H15NO2	3	365-26-4	1198.91	32648.9	1198.91	1198.91	1198.91	1198.91	0.876553	0.42265	0.811504	9.74405	3.28452	insig
Lmsp003852	1-O-p-Coumaroyl-4,6-(S)-HHDP-β-D-glucose	1-O-对香豆酰-4,6-(S)-六羟基二苯甲酰基-β-D-葡萄糖	Phenolic acids	酚酸类	Phenolic acids	酚酸类	C29H24O16	3	-	32688.9	805.132	805.132	805.132	22160	805.132	0.00568632	0.799242	0.927698	1.44294	0.529015	insig
pmf0124	2-Hydroxymelatonin	2-羟基褪黑素	Alkaloids	生物碱	Plumerane	吲哚类生物碱	C13H16N2O3	3	229018-17-1	311436	185519	9648.77	9648.77	94320.7	9648.77	0.824107	0.26996	0.811504	4.45882	2.15666	insig
Wbsp000096	N-(2-hydroxyphenyl)ethanimidic acid	N-(2-羟基苯基)乙酰胺酸	Alkaloids	生物碱	Alkaloids	生物碱	C8H9NO2	3	-	86532.1	5105.51	63800.8	5105.51	5105.51	5105.51	1.28897	0.19404	0.800834	10.1484	3.34318	up
Lhmp101303	Ranunculinin glucoside	毛茛苷	Others	其它类	Others	其它	C11H16O8	3	-	17875.2	17875.2	249454	181094	17875.2	17875.2	0.112185	0.822465	0.939342	1.31525	0.395339	insig
mws1377	2,3'-Bipyridine	2,3'-联吡啶	Alkaloids	生物碱	Pyridine alkaloids	吡啶类生物碱	C10H8N2	3	581-50-0	1.09986e+06	138034	1794.6	323544	1794.6	1794.6	0.624225	0.476467	0.815855	3.78956	1.92203	insig
Wasdp04684	Methyl 5-phenyl-4-pentynoate	5-苯基-4-戊炔酸甲酯	Others	其它类	Others	其它	C12H12O2	3	-	1.12502e+06	700486	76551.8	15310.4	235482	338825	0.822185	0.284928	0.811504	3.22591	1.68971	insig
Zmzp006646	Capillarisin	茵陈色原酮	Others	其它类	Chromone	色酮类	C16H12O7	3	56365-38-9	710.957	710.957	710.957	22394.3	151718	3554.79	1.61506	0.335803	0.811504	0.0120049	-6.38023	down
Lagp003233	3'-Hydroxy-4'-O-β-D-glucosylpuerarin	3'-羟基-4'-氧-β-D-葡萄糖基葛根素	Flavonoids	黄酮	Isoflavones	异黄酮	C27H30O15	2	-	278015	16698.3	16698.3	173521	83491.3	16698.3	0.360209	0.906275	0.970211	1.13774	0.186171	insig
MWStz478	Moscatin	4-甲氧基菲-2,5-二醇	Quinones	醌类	PhenAnthraquinones	菲醌	C15H12O3	2	108335-06-4	2161.58	1.07868e+07	2161.58	2161.58	2161.58	2161.58	0.876553	0.42265	0.811504	1664.09	10.7005	insig
pme3005	N,N-Dimethylformamide	N,N-二甲基甲酰胺	Alkaloids	生物碱	Alkaloids	生物碱	C3H7NO	3	68-12-2	829121	719179	760810	609220	1.04914e+06	889270	0.458799	0.603432	0.848824	0.906376	-0.141818	insig
Zmtp102903	Kaempferol-3-O-arabinoside (Juglanin)	山柰酚-3-O-阿拉伯糖苷 (胡桃苷)	Flavonoids	黄酮	Flavonols	黄酮醇	C20H18O10	3	-	1563.22	1563.22	1563.22	1563.22	19992.5	55767.7	1.30234	0.267532	0.811504	0.06065	-4.04335	down
Lasp003143	1,4-Benzodioxin-6-propanol	1,4-苯并二噁烷-6-丙醇	Lignans and Coumarins	木脂素和香豆素	Lignans	木脂素	C11H12O3	1	-	50990.4	467731	50990.4	292027	1.27294e+06	1.42921e+06	1.38542	0.138715	0.800834	0.190273	-2.39386	down
Zmmp003747	Glu-Val-Leu	谷氨酰-缬氨酰-亮氨酸	Amino acids and derivatives	氨基酸及其衍生物	Amino acids and derivatives	氨基酸及其衍生物	C16H29N3O6	3	-	26868.9	26433.2	12561.8	2299.75	2299.75	2299.75	1.82323	0.0526623	0.800834	9.54654	3.25498	up
pmp000619	Kuraramine	苦参胺	Alkaloids	生物碱	Piperidine alkaloids	哌啶类生物碱	C12H18N2O2	3	79659-61-3	1.89331e+07	2.4542e+07	2.18693e+07	1.80082e+07	1.96757e+07	1.80039e+07	1.32759	0.176382	0.800834	1.1734	0.2307	insig
Walbp02993	N-[4-Hydroxycinnamoyl]-L-glutamate	N-[4-羟基肉桂酰基]-L-谷氨酸	Alkaloids	生物碱	Phenolamine	酚胺	C14H15NO6	1	-	1.04913e+06	131102	286190	598245	338979	75678.4	0.278443	0.669654	0.875863	1.44774	0.533805	insig
WaYp005219	1-O-(p-coumaroyl) 3-Hydroxy-3-methylglutaric acid	1-O-(对香豆酰基) 3-羟基-3-甲基戊二酸	Phenolic acids	酚酸类	Phenolic acids	酚酸类	C15H16O7	3	-	13197.8	13197.8	13197.8	13197.8	282852	13197.8	0.88272	0.42265	0.811504	0.128032	-2.96543	insig
Safp003571	5-Formylbenzofuran	5-甲酰基苯并呋喃	Others	其它类	Others	其它	C9H6O2	2	10035-16-2	3.73173e+06	2.19261e+06	8.03618e+06	6.39696e+06	6.10568e+06	3.45799e+06	0.527117	0.758467	0.908565	0.874685	-0.193164	insig
Zmzp006523	6-Demethoxycapillarisin	6-去甲氧基茵陈色原酮	Others	其它类	Chromone	色酮类	C15H10O6	1	61854-36-2	1921.71	1921.71	1921.71	1921.71	134560	1921.71	0.88272	0.42265	0.811504	0.0416547	-4.58538	insig
MWS2032	6-Methylnicotinamide	6-甲基烟酰胺	Alkaloids	生物碱	Pyridine alkaloids	吡啶类生物碱	C7H8N2O	2	6960-22-1	3.8672e+06	504556	1.50061e+06	2.38067e+06	1.4531e+06	600027	0.0931082	0.697976	0.887657	1.32446	0.4054	insig
Lmgp008851	Corymbolone	5-羟基-11-桉叶烷烯-1-酮	Terpenoids	萜类	Sesquiterpenoids	倍半萜	C15H24O2	1	97094-19-4	59186	5184.24	5184.24	5184.24	5184.24	5184.24	0.783232	0.42265	0.811504	4.47217	2.16098	insig
pmb0628	Eriodictyol-8-C-glucoside-4'-O-glucoside	圣草酚-8-C-葡萄糖苷-4'-O-葡萄糖苷	Flavonoids	黄酮	Flavanones	二氢黄酮	C27H32O16	3	-	105595	39733.8	33537.7	72052.6	6707.54	6707.54	1.09334	0.382057	0.811504	2.09279	1.06543	up
Zbsp005413	Tricin-4'-O-(2''-Sinapoyl)glucoside-5-O-glucoside	苜蓿素-4'-O-(2''-芥子酰)葡萄糖苷-5-O-葡萄糖苷	Flavonoids	黄酮	Flavones	黄酮	C40H44O21	3	-	648.378	648.378	648.378	34128.7	648.378	648.378	0.821352	0.42265	0.811504	0.0549078	-4.18684	insig
Zmgp003335	Okanin-3',4'-di-O-glucoside	奥卡宁-3',4'-二-O-葡萄糖苷	Flavonoids	黄酮	Chalcones	查耳酮	C27H32O16	3	-	8283.99	18912.2	13398.8	15550.1	42504.1	15438.8	1.01256	0.34867	0.811504	0.552366	-0.856304	insig
Zbqp008438	5,7,3',4'-tetrahydroxy-6,8-diprenylisoflavone	5,7,3',4'-四羟基-6,8-二异戊二烯异黄酮	Flavonoids	黄酮	Isoflavones	异黄酮	C25H26O6	3	-	5095.91	5095.91	5095.91	5095.91	5095.91	34103.4	0.81097	0.42265	0.811504	0.345133	-1.53477	insig
MWSslk234	Aristolone	马兜铃酮	Terpenoids	萜类	Sesquiterpenoids	倍半萜	C15H22O	1	25274-27-5	83542.2	85201.3	16708.4	16708.4	16708.4	16708.4	1.31259	0.183565	0.800834	3.69976	1.88743	up
MWSHY0199	Quercetin-3-O-(6''-O-galloyl)galactoside	槲皮素-3-O-(6''-O-没食子酰)半乳糖苷	Flavonoids	黄酮	Flavonols	黄酮醇	C28H24O16	3	53171-28-1	1923.99	1923.99	1923.99	37925.7	18978.4	9619.95	1.77399	0.135512	0.800834	0.0867651	-3.52674	down
pmb0854	LysoPC 18:3	溶血磷脂酰胆碱 18:3	Lipids	脂质	LPC	溶血磷脂酰胆碱	C26H48NO7P	2	-	187576	1906.3	42605.6	24748.2	9531.52	30972.8	0.123141	0.427923	0.811504	3.55676	1.83056	insig
pmd0136	LysoPC 18:0(2n isomer)	溶血磷脂酰胆碱 18:0(2n异构)	Lipids	脂质	LPC	溶血磷脂酰胆碱	C26H54NO7P	1	-	7665.07	7665.07	7665.07	54278.7	193545	251211	1.78514	0.113132	0.800834	0.0460794	-4.43973	down
Wasyqn5112	3-Hydroxybenzoic acid	3-羟基苯甲酸	Phenolic acids	酚酸类	Phenolic acids	酚酸类	C7H6O3	1	-	1.85189e+06	1.46878e+06	4.62082e+07	1.20921e+06	1.71365e+06	2.91951e+06	0.77506	0.430193	0.811504	8.47754	3.08365	insig
Waptn06182	DGMG 18:2	DGMG 18:2	Lipids	脂质	Glycerol ester	甘油酯	C33H58O14	1	-	1.68242e+07	6.34415e+06	3.97194e+06	1.42013e+07	8.24625e+06	5.93261e+06	0.352804	0.934283	0.980804	0.956314	-0.0644435	insig
pmn001681	1-(4-Methoxyphenyl)-1-propanol	1-(4-甲氧苯基)-1-丙醇	Others	其它类	Alcohol compounds	醇类化合物	C10H14O2	3	5349-60-0	185185	165893	178837	153580	167927	177485	0.901514	0.316938	0.811504	1.06197	0.0867458	insig
Zbfn006668	3'-p-Coumaroyl-4'-feruloyl-3,4,5,6-tetra-acetyl-sucrose	3'-对香豆酰-4'-阿魏酰-3,4,5,6--四-乙酰基-蔗糖	Phenolic acids	酚酸类	Phenolic acids	酚酸类	C39H44O20	2	-	16879	12540	8681.53	9704.72	5927.66	3803.8	1.34853	0.107406	0.800834	1.96029	0.971068	insig
Lcfn121125	DL-glutamyl-DL-glutamine	DL-谷氨酸-DL-谷氨酰胺	Amino acids and derivatives	氨基酸及其衍生物	Amino acids and derivatives	氨基酸及其衍生物	C10H17N3O6	2	-	2.56493e+07	3.78573e+07	2.27531e+07	1.18186e+07	8.47192e+06	6.63545e+07	0.587913	0.995242	0.998266	0.995553	-0.00642964	insig
Lmxn000380	Digalactosylglycerol	二半乳糖基甘油	Others	其它类	Saccharides	糖类	C15H28O13	3	-	44745.3	29448.5	27022.1	56326.8	62776.9	78534.9	1.67068	0.0213869	0.741816	0.512126	-0.965429	insig
mws1086	Olean-12-ene-3,22,23-triol (Soyasapogenol B)	齐墩果-12-烯-3,22,23-三醇 (大豆皂醇 B)	Terpenoids	萜类	Triterpene	三萜	C30H50O3	3	595-15-3	158800	181781	180393	167374	155723	164526	1.09802	0.273853	0.811504	1.06839	0.0954433	insig
MWS0205	Allantoin	尿囊素	Alkaloids	生物碱	Alkaloids	生物碱	C4H6N4O3	3	97-59-6	3.70462e+06	2.40121e+06	3.60679e+06	2.21389e+06	2.39498e+06	3.67365e+06	0.677098	0.486405	0.817497	1.17266	0.229791	insig
Safn008083	erythro-Canabisine H	大麻酰胺 H	Alkaloids	生物碱	Phenolamine	酚胺	C28H31NO8	3	-	6.25316e+06	3.0842e+06	3.91385e+06	8.52827e+06	1.12588e+07	1.26108e+07	1.69318	0.0156253	0.698284	0.409015	-1.28977	down
MA10039492	Dehydroascorbic acid	脱氢抗坏血酸	Others	其它类	Vitamin	维生素	C6H6O6	3	490-83-5	197033	158876	116168	83300.9	91885.8	53148.6	1.56094	0.0541553	0.800834	2.06747	1.04787	up
Sasn005451	Amurensin	Amurensin	Flavonoids	黄酮	Flavonols	黄酮醇	C26H30O12	2	-	85151.5	44564.6	100665	68355.9	19988.7	16827.3	1.26966	0.151934	0.800834	2.19052	1.13128	up
Lazn006513	(1R,2S)-2-[4-[(3R,3aR,6R,6aS)-3-(4-Hydroxy-3,5-dimethoxyphenyl)-1,3,3a,4,6,6a-hexahydrofuro[3,4-c]furan-6-yl]-2,6-dimethoxyphenoxy]-1-(4-hydroxy-3,5-dimethoxyphenyl)propane-1,3-diol	(1R,2S)-2-[4-[(3R,3aR,6R,6aS)-3-(4-Hydroxy-3,5-dimethoxyphenyl)-1,3,3a,4,6,6a-hexahydrofuro[3,4-c]furan-6-yl]-2,6-dimethoxyphenoxy]-1-(4-hydroxy-3,5-dimethoxyphenyl)propane-1,3-diol	Lignans and Coumarins	木脂素和香豆素	Lignans	木脂素	C33H40O13	3	-	478163	1.21899e+06	1.08765e+06	1.33369e+06	3.23256e+06	2.20624e+06	1.40235	0.122199	0.800834	0.411194	-1.28211	down
Zbfn002396	6-O-Dihydrocaffeoylglucose	6-O-二氢咖啡酰葡萄糖	Phenolic acids	酚酸类	Phenolic acids	酚酸类	C15H20O9	3	-	1.11467e+06	142598	177706	706527	151669	191734	0.0872808	0.747376	0.907368	1.36673	0.450733	insig
Walbn08556	1-(((2-(dimethylamino)ethoxy)(hydroxy)phosphoryl)oxy)-3-hydroxypropan-2-yl oleate	1-(((2-(二甲基氨基)乙氧基)(羟基)磷酰)氧基)-3-羟基丙-2-基油酸酯	Lipids	脂质	LPE	溶血磷脂酰乙醇胺	C25H50NO7P	2	-	4.77094e+07	1.18761e+07	6.57756e+06	3.66027e+07	1.69299e+07	1.04574e+07	0.294109	0.964549	0.990309	1.03396	0.0481785	insig
Rn04196	12-hydroxy jasmonoyl sulfate	12-羟基茉莉基硫酸酯	Organic acids	有机酸	Organic acids	有机酸	C12H18O7S	2	-	1.78308e+07	7.61626e+06	1.09494e+07	1.84512e+07	4.92259e+06	5.16484e+06	0.663455	0.655652	0.869806	1.27534	0.350882	insig
Lcsn000385	Glu-Asn	谷氨酸-天冬酰胺	Amino acids and derivatives	氨基酸及其衍生物	Amino acids and derivatives	氨基酸及其衍生物	C9H15N3O6	1	36314-37-1	1.91448e+07	9.65204e+07	4.22014e+07	1.42954e+07	2.77982e+07	5.40912e+07	0.675068	0.483311	0.816512	1.64128	0.714825	insig
mws0264	D-Trehalose*	D-海藻糖*	Others	其它类	Saccharides	糖类	C12H22O11	1	99-20-7	2.16031e+07	3.36234e+07	3.391e+07	3.3544e+07	3.62072e+07	3.14597e+07	0.760814	0.430276	0.811504	0.880701	-0.183276	insig
pme0519	D-Sucrose*	D-蔗糖*	Others	其它类	Saccharides	糖类	C12H22O11	1	57-50-1	2.16031e+07	3.36234e+07	3.391e+07	3.3544e+07	3.62072e+07	3.14597e+07	0.760814	0.430276	0.811504	0.880701	-0.183276	insig
WaYn000716	Citric Acid diglucoside	柠檬酸二葡萄糖苷	Organic acids	有机酸	Organic acids	有机酸	C18H28O17	1	-	520894	1.75905e+06	1.44922e+06	1.05326e+06	509738	1.55667e+06	0.364874	0.694341	0.887657	1.19537	0.257458	insig
Walbn07770	3-(((2-(dimethylamino)ethoxy)(hydroxy)phosphoryl)oxy)-2-hydroxypropyl (9Z,12Z,15E)-octadeca-9,12,15-trienoate	3-(((2-(二甲基氨基)乙氧基)(羟基)磷酰)氧基)-2-羟基丙基 (9Z,12Z,15E)-十八碳-9,12,15-三烯酸酯	Lipids	脂质	LPE	溶血磷脂酰乙醇胺	C25H46NO7P	1	-	7.79916e+07	1.82985e+07	1.24485e+07	5.09764e+07	2.50411e+07	8.74689e+06	0.140041	0.762275	0.91095	1.28283	0.359335	insig
Zbdn007423	6,7-Dimethoxy-4-chromanone	6,7-二甲氧基-4-二氢色原酮	Flavonoids	黄酮	Other Flavonoids	其它类黄酮	C11H12O4	2	54013-49-9	4.18696e+06	1.59698e+06	704444	1.52725e+06	813483	1.03035e+06	0.660246	0.425584	0.811504	1.92472	0.944647	insig
Lmln007483	6,9,10-Trihydroxyoctadec-7-enoic acid; Sanleng acid	6,9,10-三羟基十八碳-7-烯酸; 三棱酸	Lipids	脂质	Free fatty acids	游离脂肪酸	C18H34O5	1	-	3.50618e+07	2.3055e+07	1.98381e+07	4.71181e+07	2.32719e+07	3.40714e+07	0.882542	0.355246	0.811504	0.746256	-0.422257	insig
Cmrn002205	Bartsioside	巴斯苷	Terpenoids	萜类	Monoterpenoids	倍萜	C15H22O8	2	62133-72-6	70158.6	80728.6	76006.4	79630.8	61442.5	88636	0.048056	0.920693	0.97641	0.987743	-0.0177928	insig
Wmzn000227	2,2-Dimethylsuccinic acid	2,2-二甲基琥珀酸	Organic acids	有机酸	Organic acids	有机酸	C6H10O4	2	597-43-3	3.5228e+06	1.62505e+06	1.55719e+06	2.63885e+06	1.23114e+06	2.81243e+06	0.0282601	0.993091	0.998266	1.00339	0.00487757	insig
pme1654	Jasmonic acid	茉莉酸	Organic acids	有机酸	Organic acids	有机酸	C12H18O3	3	77026-92-7	4.9503e+06	221679	4.7075e+06	617771	593095	4.79991e+06	0.250876	0.56878	0.835766	1.64363	0.716882	insig
mws0154	Shikimic acid	莽草酸	Organic acids	有机酸	Organic acids	有机酸	C7H10O5	2	138-59-0	1.51402e+06	762478	696422	598386	318734	256342	1.47281	0.136558	0.800834	2.53346	1.34111	up
ZBN0255	Tricin-7-O-(2''-feruloyl)glucuronide	苜蓿素-7-O-(2''-阿魏酰)葡萄糖醛酸苷	Flavonoids	黄酮	Flavones	黄酮	C33H30O16	3	-	135313	58187.6	79976.3	144469	76307	135863	0.788155	0.427468	0.811504	0.766815	-0.38305	insig
WaYn006188	Buddlenol E	Buddlenol E	Lignans and Coumarins	木脂素和香豆素	Lignans	木脂素	C31H36O11	3	97399-82-1	300838	321635	492871	336214	434814	493598	0.61738	0.551996	0.828008	0.881956	-0.181222	insig
mws0093	Coniferyl alcohol	松柏醇	Others	其它类	Alcohol compounds	醇类化合物	C10H12O3	3	458-35-5	1.72377e+06	2.68826e+06	324778	542887	879782	288067	0.885488	0.276816	0.811504	2.76887	1.4693	insig
Zbbn004440	10-O-Caffeoyl-geniposidic acid	10-O-咖啡酰-京尼平苷	Terpenoids	萜类	Monoterpenoids	倍萜	C25H28O13	2	-	1.00296e+07	9.60248e+06	4.3098e+06	1.29658e+07	3.79848e+06	2.23339e+06	0.653938	0.694308	0.887657	1.26025	0.333709	insig
Wahsn13149	3-O-p-Coumaroyl 2,3-dihydroxypropyl-2-Hydroxyhexadecanoate	3-O-对香豆酰 2,3-二羟基丙基-2-羟基十六酸酯	Lipids	脂质	Free fatty acids	游离脂肪酸	C28H44O7	1	-	1.20716e+06	1.70102e+06	1.22622e+06	375528	400693	335869	1.84618	0.0234913	0.741816	3.71769	1.8944	up
Waln011524	1-(2,3-dihydroxypropoxy)-3-(((2-(dimethylamino)ethoxy)(hydroxy)phosphoryl)oxy)propan-2-yl palmitate*	1-(2,3-二羟基丙氧基)-3-(((2-(二甲基氨基)乙氧基)(羟基)磷酰基)氧基)丙-2-基 棕榈酸酯*	Lipids	脂质	LPE	溶血磷脂酰乙醇胺	C26H54NO9P	1	-	4.62114e+06	2.91511e+06	3.22239e+06	1.25874e+07	4.08233e+06	2.55025e+06	0.667259	0.462607	0.813377	0.559762	-0.837115	insig
Safn001322	2-Methylguanosine	2-甲基鸟苷	Nucleotides and derivatives	核苷酸及其衍生物	Nucleotides and derivatives	核苷酸及其衍生物	C11H15N5O5	2	2140-77-4	115150	121263	73801.7	108045	18098.9	100915	0.816693	0.456342	0.813377	1.36623	0.450203	insig
Zaxn007230	Isopimaradieneone*	异海松二烯酮*	Terpenoids	萜类	Ditepenoids	二萜	C20H30O	2	-	628653	580664	573553	572832	577120	568902	0.926848	0.342415	0.811504	1.03724	0.0527543	insig
Zbfn013528	Beta-Hydroxypalmitic Acid*	Beta-Hydroxypalmitic Acid*	Lipids	脂质	Free fatty acids	游离脂肪酸	C16H32O3	1	-	5.77469e+07	3.16136e+07	3.72727e+07	3.07482e+07	2.06165e+07	4.08908e+07	0.959148	0.315065	0.811504	1.37263	0.456948	insig
MWSmce413	Anthraquinone-2-carboxylic acid	蒽醌-2-羧酸	Quinones	醌类	Anthraquinone	蒽醌	C15H8O4	3	117-78-2	147617	162359	190989	203931	134703	150981	0.258018	0.886092	0.963361	1.02318	0.0330647	insig
Hmyn007168	LysoPG 16:0	溶血磷脂酰甘油 16:0	Lipids	脂质	Glycerol ester	甘油酯	C22H45O9P	3	-	3.831e+07	1.38282e+07	1.44105e+07	7.45778e+07	3.06494e+07	2.28435e+07	1.06104	0.338934	0.811504	0.519624	-0.944459	insig
Hmgn004139	Isohydroxymatairesinol	异羟基罗汉松脂醇	Lignans and Coumarins	木脂素和香豆素	Lignans	木脂素	C20H22O7	3	-	200057	200195	167506	169905	93292.2	78480.7	1.42404	0.102906	0.800834	1.66168	0.732639	insig
Waptn06085	DGMG 18:3(2n isomer)	DGMG 18:3(2n isomer)	Lipids	脂质	Glycerol ester	甘油酯	C33H56O14	1	-	9.05664e+06	1.90691e+06	2.00289e+06	6.42115e+06	3.99783e+06	2.35256e+06	0.349847	0.981983	0.995892	1.01526	0.0218496	insig
pmf0348	2,6-Dimethyl-7-octene-2,3,6-triol	2,6-二甲基-7-辛烯-2,3,6-三醇	Terpenoids	萜类	Monoterpenoids	倍萜	C10H20O3	3	73815-21-1	1.33107e+07	5.94041e+06	1.02633e+07	4.14016e+07	8.94702e+06	1.06242e+07	0.824258	0.425979	0.811504	0.484059	-1.04675	insig
mws1389	3-Hydroxyolean-12-en-28-oic acid (Oleanolic acid)*	3-羟基齐墩果-12-烯-28-酸 (齐墩果酸)*	Terpenoids	萜类	Triterpene	三萜	C30H48O3	2	508-02-1	1.84752e+07	1.55692e+07	1.41256e+07	1.90071e+07	1.79673e+07	1.61006e+07	0.944666	0.355333	0.811504	0.907584	-0.139897	insig
HJN110	3-Hydroxylup-20(29)-en-28-oic acid (Betulinic acid)*	3-羟基羽扇豆-20(29)-烯-28-酸 (白桦脂酸)*	Terpenoids	萜类	Triterpene	三萜	C30H48O3	2	472-15-1	1.84752e+07	1.55692e+07	1.41256e+07	1.90071e+07	1.79673e+07	1.61006e+07	0.944666	0.355333	0.811504	0.907584	-0.139897	insig
Labn002291	Rhamnosyl-gentisic acid-5-O-β-D-glucoside	鼠李糖基-龙胆酸-5-氧-β-D-葡萄糖苷	Phenolic acids	酚酸类	Phenolic acids	酚酸类	C19H26O13	2	-	296400	376708	1.59502e+06	822216	182441	277481	0.658242	0.53298	0.823229	1.76902	0.822954	insig
WaYn007074	3-(2-(4-((3-hydroxy-1-(4-hydroxy-3-methoxyphenyl)-1-oxopropan-2-yl)oxy)-3,5-dimethoxyphenyl)-3-(hydroxymethyl)-7-methoxy-2,3-dihydrobenzofuran-5-yl)acrylaldehyde	3-(2-(4-((3-hydroxy-1-(4-hydroxy-3-methoxyphenyl)-1-oxopropan-2-yl)oxy)-3,5-dimethoxyphenyl)-3-(hydroxymethyl)-7-methoxy-2,3-dihydrobenzofuran-5-yl)acrylaldehyde	Lignans and Coumarins	木脂素和香豆素	Lignans	木脂素	C31H32O11	3	-	657153	2.63951e+06	1.35233e+06	551672	956626	918052	1.00337	0.329342	0.811504	1.91604	0.93813	insig
pmb2804	13S-Hydroperoxy-9Z,11E-octadecadienoic acid	13-氢过氧化-9,11-十八碳二烯酸	Lipids	脂质	Free fatty acids	游离脂肪酸	C18H32O4	3	33964-75-9	4.14105e+06	2.46757e+06	2.20667e+06	8.455e+06	4.41087e+06	4.43965e+06	1.4283	0.157741	0.800834	0.509392	-0.973151	insig
Wcdn005942	helonioside A	helonioside A	Others	其它类	Others	其它	C32H38O17	3	-	751524	812243	178703	54356.3	189507	1.26811e+06	0.607044	0.870622	0.957691	1.15245	0.204705	insig
Lmhn011365	Morolic acid*	模绕酸*	Terpenoids	萜类	Triterpene	三萜	C30H48O3	2	559-68-2	1.53342e+06	1.24519e+06	1.1918e+06	1.55329e+06	1.51363e+06	1.51665e+06	1.33674	0.19236	0.800834	0.866228	-0.207181	insig
Sasn003030	ASPERULOSIDIC ACID METHYL ESTER	车叶草苷酸甲酯	Terpenoids	萜类	Monoterpenoids	倍萜	C19H26O12	2	14260-99-2	40502.4	35095.1	35070.3	41772.5	29235.1	45387.2	0.203352	0.742773	0.905786	0.950797	-0.0727907	insig
Zmyn004449	9-Hydroxy-12-oxo-10(E),15(Z)-octadecadienoic acid	9-羟基-12-氧代-10(E),15(Z)-十八碳二烯酸	Lipids	脂质	Free fatty acids	游离脂肪酸	C18H30O4	1	-	290833	170675	220483	719528	291213	235911	1.05614	0.342796	0.811504	0.547058	-0.870234	insig
Wbtn007603	9,11-dimethoxy-2h-[1,3]dioxolo[4,5-b]xanthen-10-one*	9,11-二甲氧基-2h-[1,3]二氧基[4,5-b]-10-蒽酮*	Flavonoids	黄酮	Other Flavonoids	其它类黄酮	C16H12O6	3	-	287633	55812.6	210457	738246	175030	33968.6	0.112162	0.611262	0.852908	0.584752	-0.774104	insig
Zmhn003257	5,7,2'-Trihydroxy-8-methoxyflavone*	韧黄芩素 II*	Flavonoids	黄酮	Flavones	黄酮	C16H12O6	3	80713-32-2	287633	55812.6	210457	738246	175030	33968.6	0.112162	0.611262	0.852908	0.584752	-0.774104	insig
Zaxn005652	Pisiferic acid	日本花柏酸	Terpenoids	萜类	Ditepenoids	二萜	C20H28O3	2	67494-15-9	330451	220536	138394	322719	198302	208853	0.319965	0.854182	0.953188	0.944521	-0.0823455	insig
Xmyn008071	Gnetifolin B*	买麻滕乙素*	Flavonoids	黄酮	Flavonols	黄酮醇	C16H12O6	3	140671-06-3	295595	63279.5	192051	736629	158722	37939.8	0.0981595	0.621116	0.855272	0.590304	-0.76047	insig
Lmhn004976	Aracarpene 2*	9-甲氧基-6H-[1]苯并呋喃[3,2-c]色烯-3,4,7-三醇*	Flavonoids	黄酮	Isoflavones	异黄酮	C16H12O6	3	-	295595	63279.5	192051	736629	158722	37939.8	0.0981595	0.621116	0.855272	0.590304	-0.76047	insig
Wbtn007495	5,8-dihydroxy-10-methoxy-2-propylbenzo[h]chromen-4-one	5,8-二羟基-10-甲氧基-2-丙基苯并[h]铬-4-酮	Others	其它类	Ketone compounds	酮类化合物	C17H16O5	3	-	295595	63279.5	192051	736629	158722	37939.8	0.0981595	0.621116	0.855272	0.590304	-0.76047	insig
pmf0174	1-Decanol*	1-癸醇*	Others	其它类	Alcohol compounds	醇类化合物	C10H22O	3	112-30-1	3.38003e+06	3.63489e+06	4.38982e+06	3.41572e+06	4.01524e+06	2.89439e+06	0.708999	0.463006	0.813377	1.10454	0.143442	insig
mws0275	L-Malic acid*	L-苹果酸*	Organic acids	有机酸	Organic acids	有机酸	C4H6O5	1	97-67-6	1.61961e+08	6.37349e+07	6.45573e+07	1.09508e+08	5.14051e+07	4.13386e+07	0.676121	0.499286	0.823229	1.43511	0.521157	insig
MWS1709	D-Malic acid*	D-苹果酸*	Organic acids	有机酸	Organic acids	有机酸	C4H6O5	1	636-61-3	5.61621e+07	2.09253e+07	2.18344e+07	3.65509e+07	1.67483e+07	1.38079e+07	0.692968	0.487824	0.817675	1.47409	0.559823	insig
Lmbn000198	3-Dehydro-L-Threonic Acid	3-脱氢-L-苏糖酸	Others	其它类	Saccharides	糖类	C4H6O5	1	-	5.62281e+07	2.11154e+07	2.17801e+07	3.59642e+07	1.69609e+07	1.37977e+07	0.705994	0.477945	0.815855	1.4856	0.571049	insig
Lakn003296	Acetyl-2-β-D-glucopyranosyloxy-5-hydroxy-phenylacetic acid	乙酰-2-β-D-吡喃葡萄糖氧基-5-羟基苯乙酸	Phenolic acids	酚酸类	Phenolic acids	酚酸类	C16H20O10	2	-	155819	240996	78977.3	99021.9	142724	128466	0.431483	0.534966	0.823229	1.28519	0.361979	insig
Sasn009199	phosphoethanolamine(P-16:0)	phosphoethanolamine(P-16:0)	Lipids	脂质	LPC	溶血磷脂酰胆碱	C21H44NO6P	1	-	37815.1	27223	52415.3	15087.3	10174	5429.85	1.66342	0.0443156	0.800834	3.82695	1.9362	up
Sasn009432	9,10-Dihydroxystearic Acid	9,10-二羟基硬脂酸	Lipids	脂质	Free fatty acids	游离脂肪酸	C18H36O4	2	-	190742	149751	59468.6	286849	135993	182331	0.938938	0.312736	0.811504	0.660904	-0.597488	insig
Jmmn002533	coleoside-B	coleoside-B	Terpenoids	萜类	Monoterpenoids	倍萜	C21H32O12	3	-	2.09287e+06	4.06939e+06	1.70427e+06	2.38347e+06	2.51306e+06	1.99124e+06	0.24391	0.702413	0.887957	1.1421	0.191688	insig
mws0921	p-Coumaryl alcohol	对香豆醇	Others	其它类	Alcohol compounds	醇类化合物	C9H10O2	3	3690-05-9	399532	239130	371219	228012	137713	152132	1.55168	0.0592555	0.800834	1.95011	0.963556	insig
Zaxn007436	Pimaradienone*	海松二烯酮*	Terpenoids	萜类	Ditepenoids	二萜	C20H30O	2	-	586217	656372	556114	550406	574578	660280	0.136563	0.92497	0.977104	1.00753	0.0108192	insig
mws4017	Ferruginol*	铁锈醇*	Terpenoids	萜类	Ditepenoids	二萜	C20H30O	2	514-62-5	586217	656372	556114	550406	574578	660280	0.136563	0.92497	0.977104	1.00753	0.0108192	insig
Sasn008558	Corchorifatty acid B	Corchorifatty acid B	Lipids	脂质	Free fatty acids	游离脂肪酸	C18H28O4	1	-	541532	244834	224565	430891	298128	396460	0.570188	0.754539	0.907368	0.898224	-0.154853	insig
pmb2786	9-Hydroxy-10,12,15-octadecatrienoic acid	9-羟基-10,12,15-十八碳三烯酸	Lipids	脂质	Free fatty acids	游离脂肪酸	C18H30O3	1	89886-42-0	7.3291e+06	1.91812e+06	1.61571e+06	4.78373e+06	3.63282e+06	8.41288e+06	0.965976	0.447673	0.811504	0.645472	-0.631574	insig
Wcdn003654	Feruloyl Lactate	阿魏酰乳酸	Organic acids	有机酸	Organic acids	有机酸	C13H14O7	1	-	1.02014e+06	378877	799291	711323	493106	1.35322e+06	0.322534	0.728362	0.896598	0.859501	-0.218428	insig
ML10171848	D-Arabinono-1,4-lactone	D-阿拉伯-1,4-内酯	Others	其它类	Saccharides	糖类	C5H8O5	3	2782-09-4	249686	217954	185308	132160	106101	96457.4	1.74332	0.0136797	0.672543	1.95074	0.96402	insig
MWS3036	3-Hydroxyglutaric acid	3-羟基戊二酸	Organic acids	有机酸	Organic acids	有机酸	C5H8O5	3	638-18-6	249686	217954	185308	132160	106101	96457.4	1.74332	0.0136797	0.672543	1.95074	0.96402	insig
Walbn07570	1-(((2-(dimethylamino)ethoxy)(hydroxy)phosphoryl)oxy)-3-hydroxypropan-2-yl (9Z,12Z,15E)-octadeca-9,12,15-trienoate	1-(((2-(二甲基氨基)乙氧基)(羟基)磷酰)氧基)-3-羟基丙-2-基 (9Z,12Z,15E)-十八碳-9,12,15-三烯酸酯	Lipids	脂质	LPE	溶血磷脂酰乙醇胺	C25H46NO7P	1	-	6.77844e+07	1.68881e+07	1.02819e+07	5.2814e+07	2.25426e+07	6.81253e+06	0.09474	0.860533	0.955365	1.1556	0.208637	insig
MWS2430	13-methylmyristic acid	13-甲基十四烷酸	Lipids	脂质	Free fatty acids	游离脂肪酸	C15H30O2	3	2485-71-4	947692	593720	839775	989801	871102	821969	0.811418	0.452537	0.812945	0.887552	-0.172097	insig
Hmln000659	3-O-Galloyl-D-glucose*	3-O-没食子酰-D-葡萄糖*	Phenolic acids	酚酸类	Phenolic acids	酚酸类	C13H16O10	3	-	548418	758457	238269	503347	302352	151007	0.825479	0.350326	0.811504	1.61507	0.691593	insig
MWSslk133	1,14-Tetradecanedioic Acid	1,14-十四烷二酸	Lipids	脂质	Free fatty acids	游离脂肪酸	C14H26O4	2	821-38-5	377055	697730	346826	281441	454221	407780	0.639746	0.51088	0.823229	1.24327	0.314145	insig
Safn012625	Colnelenic acid	Colnelenic acid	Lipids	脂质	Free fatty acids	游离脂肪酸	C18H28O3	1	52591-16-9	2.1342e+06	448878	1.5092e+06	3.69788e+06	1.84537e+06	3.71451e+06	1.27689	0.0988215	0.800834	0.442038	-1.17776	down
Hmgn004693	8-Hydroxy-α-conidendrin	8-羟基-α-铁杉脂素	Lignans and Coumarins	木脂素和香豆素	Lignans	木脂素	C20H20O7	2	-	425992	190560	258830	221934	128190	172702	1.19703	0.229162	0.800834	1.67433	0.743582	insig
Lcfn121045	Gymnospermin	Gymnospermin	Others	其它类	Others	其它	C20H38O3	3	52329-57-4	128945	108019	85036.6	62309.2	42846.8	67691.6	1.61875	0.0383491	0.800834	1.86292	0.897563	insig
MWSmce466	4-Hydroxyacetophenone	4-羟基苯乙酮	Others	其它类	Ketone compounds	酮类化合物	C8H8O2	3	99-93-4	825423	325229	935438	345145	362478	917724	0.503737	0.59428	0.847371	1.28347	0.360053	insig
Waln010192	2-(2,3-dihydroxypropoxy)-3-(((2-(dimethylamino)ethoxy)(hydroxy)phosphoryl)oxy)propyl (8E,11Z,14Z)-octadeca-8,11,14-trienoate	2-(2,3-二羟基丙氧基)-3-(((2-(二甲基氨基)乙氧基)(羟基)磷酰基)氧基)丙基 (8E,11Z,14Z)-十八碳-8,11,14-三烯酸	Lipids	脂质	LPE	溶血磷脂酰乙醇胺	C28H52NO9P	1	-	1.70327e+07	3.96464e+06	2.64648e+06	1.05182e+07	4.83992e+06	2.04793e+06	0.177861	0.716581	0.891046	1.35837	0.441875	insig
Sasn006410	2-hydroxynonanoic acid	2-羟基壬酸	Lipids	脂质	Free fatty acids	游离脂肪酸	C9H18O3	1	-	100598	68302	122939	186121	146631	133122	1.46198	0.0611231	0.800834	0.626433	-0.674768	insig
MWS3166	N-Palmitoylglycine	N-棕榈酰甘氨酸	Amino acids and derivatives	氨基酸及其衍生物	Amino acids and derivatives	氨基酸及其衍生物	C18H35NO3	3	2441-41-0	42959.9	9449.47	48163	16397.1	12306.2	81643.7	0.0681448	0.90633	0.970211	0.911419	-0.133814	insig
Safn011802	Dihydromonacolin L acid	Dihydromonacolin L acid	Others	其它类	Others	其它	C19H32O4	3	-	1.44188e+06	1.25653e+06	1.44249e+06	926261	1.18746e+06	1.66346e+06	0.599904	0.63645	0.861374	1.09629	0.132636	insig
pmn001691	9,12,13-Trihydroxy-10,15-octadecadienoic acid	9,12,13-三羟基-10,15-十八碳二烯酸	Lipids	脂质	Free fatty acids	游离脂肪酸	C18H32O5	1	-	6.15838e+06	2.29424e+06	3.91667e+06	3.64378e+06	2.44372e+06	3.01412e+06	0.646831	0.437263	0.811504	1.35902	0.442567	insig
MWS2070	Propyl 4-hydroxybenzoate	4-羟基苯甲酸丙酯	Phenolic acids	酚酸类	Phenolic acids	酚酸类	C10H12O3	3	94-13-3	19726.4	18380.9	19696.8	21258.8	19786	19964.9	1.21011	0.17149	0.800834	0.947457	-0.0778682	insig
WaYn006941	Hedyotisol B*	Hedyotisol B*	Lignans and Coumarins	木脂素和香豆素	Lignans	木脂素	C42H50O16	3	95839-45-5	332067	787188	470487	151881	433327	546495	0.773393	0.441714	0.811504	1.40473	0.490298	insig
Jmzn003632	Manglieside D	Manglieside D	Lignans and Coumarins	木脂素和香豆素	Lignans	木脂素	C26H34O11	3	-	1.80301e+06	961614	922250	437535	546098	239009	1.57767	0.0925337	0.800834	3.0155	1.5924	up
Lmbn004847	4-Methoxyphenylpropionic acid	4-甲氧基苯丙酸	Phenolic acids	酚酸类	Phenolic acids	酚酸类	C10H12O3	3	-	402351	484703	78169.2	160915	181810	38029.4	0.899047	0.252865	0.811504	2.53503	1.342	insig
mws0102	Indole-5-carboxylic acid*	吲哚-5-甲酸*	Alkaloids	生物碱	Plumerane	吲哚类生物碱	C9H7NO2	3	1670-81-1	1.9482e+06	2.64771e+06	1.63134e+06	1.38644e+06	1.43103e+06	2.23826e+06	0.881791	0.393434	0.811504	1.23172	0.300675	insig
mws1417	Indole-3-carboxylic acid*	吲哚-3-甲酸*	Alkaloids	生物碱	Plumerane	吲哚类生物碱	C9H7NO2	3	771-50-6	3.31615e+06	4.3291e+06	2.97845e+06	2.44149e+06	2.58436e+06	3.78654e+06	0.93377	0.363217	0.811504	1.20554	0.26968	insig
Lmsn106824	Hederagenin-3-O-glucoside	常春藤皂苷元-3-O-葡糖糖苷	Terpenoids	萜类	Triterpene Saponin	三萜皂苷	C36H58O9	3	39776-12-0	34858.1	67133.5	123165	22592.4	37823.3	22628.1	1.4117	0.204253	0.800834	2.7113	1.43899	up
Lakn001671	2-β-D-Glucopyranosyloxy-5-hydroxy-phenylacetic acid	2-β-D-吡喃葡萄糖氧基-5-羟基苯乙酸	Phenolic acids	酚酸类	Phenolic acids	酚酸类	C14H18O9	2	-	614592	938843	224168	470138	587818	1.10552e+06	0.511049	0.674385	0.87932	0.821642	-0.283419	insig
MWSmce406	16-Hydroxy-24-methylene-3-oxolanosta-7,9(11)-diene-21-oic acid (Polyporenic acid C)	16-羟基-24-亚甲基-3-氧代羊毛甾-7,9(11)-二烯-21-酸 (多孔菌酸 C;猪苓酸C)	Terpenoids	萜类	Triterpene	三萜	C31H46O4	2	465-18-9	384935	101571	137983	373245	145227	187717	0.427693	0.822396	0.939342	0.884309	-0.177378	insig
Zmdn004764	Syringopicroside	丁香苦苷	Terpenoids	萜类	Monoterpenoids	倍萜	C24H30O11	2	29118-80-7	244761	250770	267402	108230	163337	147143	1.72529	0.0105786	0.646202	1.8221	0.865606	insig
Walbn07904	Benzhydryl methyl ether*	Benzhydryl methyl ether*	Others	其它类	Others	其它	C14H14O	1	1016-09-7	246655	125601	289805	219149	257597	213230	0.385907	0.870163	0.957691	0.959543	-0.0595809	insig
Wcsn008814	(3,7-dimethyl-11-oxododeca-2,6-dienyl)acetate	(3,7-二甲基-11-氧十二碳-2,6-二烯基)乙酸	Others	其它类	Others	其它	C16H26O3	1	-	1.65515e+06	1.53594e+06	1.99331e+06	2.82098e+06	1.99979e+06	1.608e+06	0.885379	0.36941	0.811504	0.806436	-0.310369	insig
WaYn006535	4'-O-(Threo-Syringoylglycerol)[(E)-3-(2-(4-hydroxy-3,5-dimethoxyphenyl)-3-(hydroxymethyl)-7-methoxy-2,3-dihydrobenzofuran-5-yl)acrylaldehyde]	4-O-(Threo-Syringoylglycerol)[(E)-3-(2-(4-hydroxy-3,5-dimethoxyphenyl)-3-(hydroxymethyl)-7-methoxy-2,3-dihydrobenzofuran-5-yl)acrylaldehyde]	Lignans and Coumarins	木脂素和香豆素	Lignans	木脂素	C32H36O12	3	-	47921.3	168499	141700	64910.7	140606	135256	0.0091709	0.902547	0.968962	1.05091	0.0716333	insig
Wahln09353	4-Methoxydiphenylmethane*	4-甲氧基二苯基甲烷*	Others	其它类	Others	其它	C14H14O	1	834-14-0	238218	107052	253370	205199	236839	188313	0.422348	0.845078	0.951805	0.949692	-0.0744679	insig
Wcdn006597	ligballinol	ligballinol	Lignans and Coumarins	木脂素和香豆素	Lignans	木脂素	C18H18O4	3	-	655965	333354	365764	497736	143308	125873	1.11249	0.286083	0.811504	1.76692	0.821237	insig
Zbkn008083	N-Benzoylanthranilate	N-苯甲酰邻氨基苯甲酸	Alkaloids	生物碱	Alkaloids	生物碱	C14H11NO3	1	579-93-1	1.18418e+06	400591	8.01966e+06	308043	138541	91163.1	1.4447	0.338006	0.811504	17.8605	4.1587	up
WaYn006390	4'-O-[2,3-dihydroxy-1-(4-hydroxy-3-methoxyphenyl)-1-propanone]Simulanol	4'-O-[2,3-dihydroxy-1-(4-hydroxy-3-methoxyphenyl)-1-propanone]Simulanol	Lignans and Coumarins	木脂素和香豆素	Lignans	木脂素	C31H34O11	3	-	148121	167069	231606	240276	251083	230128	1.36174	0.141186	0.800834	0.757874	-0.399969	insig
Lazn006735	Erythro-Guaiacylglycerol-β-O-4'-dehydrodisinapyl Ether	赤式-愈创木基甘油-β-O-4'-脱氢二芥子酰醚	Lignans and Coumarins	木脂素和香豆素	Lignans	木脂素	C31H36O11	2	613684-55-2	172264	362756	519298	127804	230257	307266	0.891832	0.334382	0.811504	1.58466	0.664175	insig
Lmmn009932	3-Hydroxy-24-methylene-9,19-cyclolanostan-26-oic acid (Ambolic acid)*	3-羟基-24-亚甲基-9,19-环羊毛甾烷-26-酸 (阿波醇酸)*	Terpenoids	萜类	Triterpene	三萜	C31H50O3	3	13878-93-8	128808	109766	126974	164440	143339	146351	1.60903	0.0303177	0.783569	0.804939	-0.313048	insig
WaYn006596	Buddlenol C*	Buddlenol C*	Lignans and Coumarins	木脂素和香豆素	Lignans	木脂素	C32H38O12	3	97465-73-1	224823	513438	311182	181185	416381	414895	0.140302	0.920425	0.97641	1.03653	0.0517577	insig
Walbn07068	15-Amino-15-oxopentadecanoic acid	15-氨基-15-氧代十五烷酸	Lipids	脂质	Free fatty acids	游离脂肪酸	C15H29NO3	1	-	225394	281873	257911	244862	252106	287284	0.236629	0.777484	0.915933	0.975679	-0.0355219	insig
Lmjn003562	3,6'-Diferuloylsucrose	3,6'-二阿魏酰蔗糖	Phenolic acids	酚酸类	Phenolic acids	酚酸类	C32H38O17	3	107172-40-7	747325	773198	144107	59517.8	153827	1.236e+06	0.569283	0.877716	0.959558	1.14854	0.199799	insig
pme2827	Palmitaldehyde	棕榈醛	Lipids	脂质	Free fatty acids	游离脂肪酸	C16H32O	3	629-80-1	2.16119e+07	2.26158e+07	2.32537e+07	2.33873e+07	2.03364e+07	2.11904e+07	0.787382	0.465193	0.813377	1.03955	0.055959	insig
mws1024	p-Coumaraldehyde	对香豆醛	Others	其它类	Aldehyde compounds	醛类化合物	C9H8O2	3	2538-87-6	183376	78046.8	140863	113044	92447.3	142674	0.300714	0.633023	0.861164	1.15544	0.208445	insig
WaYn005928	Buddlenol B	Buddlenol B	Lignans and Coumarins	木脂素和香豆素	Lignans	木脂素	C31H36O11	3	97399-80-9	367869	332883	405268	331027	463753	563661	0.920756	0.338215	0.811504	0.814183	-0.296575	insig
MWS1900	Undecanedioic acid	十一烷二酸	Lipids	脂质	Free fatty acids	游离脂肪酸	C11H20O4	1	1852-04-6	560596	521096	425034	453619	541885	929506	0.748541	0.443659	0.811504	0.78271	-0.35345	insig
pmb2799	12,13-Epoxy-9-Octadecenoic Acid	12,13-环氧-9-十八碳烯酸	Lipids	脂质	Free fatty acids	游离脂肪酸	C18H32O3	1	6799-85-5	2.25587e+06	697375	643885	3.99184e+06	1.46638e+06	3.65424e+06	1.32738	0.135983	0.800834	0.394748	-1.341	down
Zbkn006995	N-Benzoyl-4-hydroxyanthranilate	N-苯甲酰基-4-羟基邻氨基苯甲酸酯	Alkaloids	生物碱	Alkaloids	生物碱	C14H11NO4	2	-	33411.1	112990	324064	19072.6	21350.5	37536.7	1.40014	0.270115	0.811504	6.03472	2.59329	up
pmb2787	9-Oxo-10E,12Z-octadecadienoic acid*	9-过氧-10E,12Z-十八碳二烯酸*	Lipids	脂质	Free fatty acids	游离脂肪酸	C18H30O3	3	54232-59-6	5.72617e+06	1.71421e+06	1.31035e+06	3.97666e+06	2.87802e+06	6.57614e+06	0.959824	0.434416	0.811504	0.651541	-0.618072	insig
Waymn03248	4-O-Feruloylquinic acid	4-O-阿魏酰奎宁酸	Phenolic acids	酚酸类	Phenolic acids	酚酸类	C17H20O9	1	2613-86-7	1.04142e+08	1.02864e+08	4.56019e+07	8.57045e+07	8.48299e+07	7.83388e+07	0.196016	0.954623	0.988354	1.01501	0.0214903	insig
Wbmn007806	5,6,7,13-Tetramethoxy-2-oxatetracyclo[6.6.2.04,16.011,15]hexadeca-1(15),4,6,8(16),9,11,13-heptaen-3-one	5,6,7,13-四甲氧基-2-氧代四环[6.6.2.04,16.011,15]十六碳-1(15),4,6,8(16),9,11,13-庚烯-3-酮	Terpenoids	萜类	Triterpene Saponin	三萜皂苷	C19H16O6	1	-	257494	233729	102529	233198	139175	421371	0.532359	0.534087	0.823229	0.74804	-0.418812	insig
Hmdn006566	3,4-Open loop-lupine-4(23),20(29)-diene-24-hydroxy-3-carboxylic acid*	3,4-开环-羽扇豆-4(23),20(29)-二烯-24-羟基-3-羧酸*	Terpenoids	萜类	Triterpene	三萜	C30H48O3	2	-	1.54175e+06	1.31105e+06	1.16019e+06	1.61496e+06	1.60133e+06	1.46018e+06	1.29425	0.173976	0.800834	0.858122	-0.220745	insig
Wcsn010524	8,11-Heptadecadienoic acid	8,11-十七碳二烯酸	Lipids	脂质	Free fatty acids	游离脂肪酸	C17H30O2	1	-	1.44867e+06	1.24129e+06	590819	801009	731859	883369	0.715078	0.38087	0.811504	1.3578	0.441275	insig
Lmqn009304	Eucalyptin (5-Hydroxy-7,4'-dimethoxy-6,8-dimethylflavone)	桉树素	Flavonoids	黄酮	Flavones	黄酮	C19H18O5	3	3122-88-1	245808	104330	187798	260620	100736	256343	0.252678	0.711779	0.890968	0.870871	-0.19947	insig
Sasn006675	5,3',4',5'-Tetramethoxy-6,7-methylenedioxyflavone	5,3',4',5'-四甲氧基-6,7-亚甲二氧基黄酮	Flavonoids	黄酮	Flavones	黄酮	C20H18O8	1	132185-74-1	32305.1	460762	69616.7	73953.5	24885.9	76907	0.732178	0.446308	0.811504	3.20168	1.67883	insig
Wcfn005927	Madeirin	1-羟基-2-甲基-4-甲氧基蒽醌	Quinones	醌类	Quinones	醌类	C16H12O4	2	-	327293	120228	76562.2	87860.2	44974.6	43877.8	1.28318	0.271152	0.811504	2.96574	1.56839	up
mws0097	Pinoresinol*	松脂醇*	Lignans and Coumarins	木脂素和香豆素	Lignans	木脂素	C20H22O6	1	487-36-5	755066	554350	214370	472014	488298	481948	0.208531	0.879149	0.959558	1.05653	0.0793296	insig
Lcyn000686	Prunustomentosanan A	Prunustomentosanan A	Others	其它类	Others	其它	C20H22O6	3	-	755066	554350	214370	472014	488298	481948	0.208531	0.879149	0.959558	1.05653	0.0793296	insig
Lakn003001	Hydroxy-Dihydrophaseic Acid glucoside	羟基二氢红花菜豆酸-葡萄糖苷	Terpenoids	萜类	Sesquiterpenoids	倍半萜	C21H32O11	2	-	212481	205038	133112	112270	223825	241535	0.0742989	0.861257	0.955365	0.953259	-0.0690598	insig
Lmyn007883	9,16-Dihydroxypalmitic acid	9,16-二羟基棕榈酸	Lipids	脂质	Free fatty acids	游离脂肪酸	C16H32O4	2	38076-49-2	635014	301878	324033	318374	371043	1.0777e+06	0.491274	0.576623	0.840441	0.713549	-0.486915	insig
MWSHC20189	Epipinoresinol*	表松脂醇*	Lignans and Coumarins	木脂素和香豆素	Lignans	木脂素	C20H22O6	1	24404-50-0	752254	575450	239426	513215	596468	484760	0.354317	0.957822	0.988354	0.98287	-0.0249281	insig
Zbkn002844	Colneleate	Colneleate	Lipids	脂质	Free fatty acids	游离脂肪酸	C18H30O3	1	52761-34-9	1.24477e+07	1.88293e+06	6.23956e+06	1.82601e+07	1.063e+07	1.95189e+07	1.30246	0.0889306	0.800834	0.424925	-1.23472	down
Zasn010461	Methyl 14-methylpentadecanoate	14-甲基十五烷酸甲酯	Lipids	脂质	Free fatty acids	游离脂肪酸	C17H34O2	3	5129-60-2	1.27451e+06	757620	714847	1.20828e+06	855893	1.19023e+06	0.788731	0.479396	0.815855	0.844078	-0.244551	insig
Lmbn005662	9(10)-EpOME;(9R,10S)-(12Z)-9,10-Epoxyoctadecenoic acid	9,10-环氧十八烯酸	Lipids	脂质	Free fatty acids	游离脂肪酸	C18H32O3	2	16833-56-0	2.86814e+06	651585	624712	5.80639e+06	1.25356e+06	2.4768e+06	1.07324	0.327799	0.811504	0.434575	-1.20232	down
pmb2791	9-Hydroperoxy-10E,12,15Z-octadecatrienoic acid	9-羟基过氧-10E,12,15Z-十八碳三烯酸	Lipids	脂质	Free fatty acids	游离脂肪酸	C18H30O4	3	111004-08-1	842486	391187	503583	546003	454487	570811	0.163304	0.727141	0.896452	1.10562	0.14485	insig
Zmyn005245	2,3'-Di-feruloyl sucrose	2,3'-二-阿魏酰蔗糖	Phenolic acids	酚酸类	Phenolic acids	酚酸类	C32H38O17	1	-	405181	422852	97621.1	28303.3	89733	644387	0.662956	0.822295	0.939342	1.2141	0.279882	insig
mws0884	Cyclic 3',5'-Adenylic acid	环-3',5'-腺嘌呤核苷酸	Nucleotides and derivatives	核苷酸及其衍生物	Nucleotides and derivatives	核苷酸及其衍生物	C10H12N5O6P	2	60-92-4	3.03127e+07	8.79267e+06	1.61697e+07	1.90622e+07	1.77365e+07	2.68158e+07	0.624581	0.716819	0.891046	0.868907	-0.202727	insig
Lmtn002233	Androsin	草夹竹桃苷	Others	其它类	Ketone compounds	酮类化合物	C15H20O8	2	531-28-2	518222	356932	1.88294e+06	425651	289981	389532	1.0221	0.372922	0.811504	2.49564	1.31941	up
MWS2066	1-Naphthol*	1-萘酚*	Others	其它类	Others	其它	C10H8O	3	90-15-3	21982.8	19955.4	22800.5	22204.2	26049.3	14152.2	0.285539	0.847382	0.952435	1.03738	0.0529482	insig
MWS1875	2-Naphthol*	2-萘酚*	Others	其它类	Others	其它	C10H8O	3	135-19-3	21982.8	19955.4	22800.5	22204.2	26049.3	14152.2	0.285539	0.847382	0.952435	1.03738	0.0529482	insig
Zmgn001448	2-Propylmalic Acid*	2-丙基苹果酸*	Organic acids	有机酸	Organic acids	有机酸	C7H12O5	2	-	118822	94552.2	225394	339330	49627.5	128455	0.117179	0.802251	0.927825	0.848004	-0.237857	insig
Wdbn005328	3,3'-Bis(3,4-dihydro-4-hydroxy-6,8-dimethoxy-2H-1-benzopyran)	3,3'-双(3,4-二氢-4-羟基-6,8-二甲氧基-2H-1-苯并吡喃)	Lignans and Coumarins	木脂素和香豆素	Lignans	木脂素	C22H26O8	2	-	9.91439e+06	8.69923e+06	8.79819e+06	3.66505e+06	4.8192e+06	8.00519e+06	1.44418	0.0966757	0.800834	1.66239	0.733256	insig
WaYn006734	Hedyotisol A*	Hedyotisol A*	Lignans and Coumarins	木脂素和香豆素	Lignans	木脂素	C42H50O16	3	95732-59-5	134895	351064	192053	69744.5	217111	332277	0.358568	0.853875	0.953188	1.0951	0.131064	insig
Wahln11065	Irone	Irone	Terpenoids	萜类	Monoterpenoids	倍萜	C14H22O	3	-	1.83539e+07	1.88957e+07	2.00485e+07	1.75595e+07	1.79151e+07	1.76216e+07	1.54508	0.100975	0.800834	1.07914	0.109879	insig
Lmcn008512	2,4-Di-Tert-Butylphenol	2,4-二叔丁基苯酚	Phenolic acids	酚酸类	Phenolic acids	酚酸类	C14H22O	3	96-76-4	1.87322e+07	1.80614e+07	1.936e+07	1.83382e+07	1.77734e+07	1.74646e+07	1.28288	0.140733	0.800834	1.04811	0.0677895	insig
Lmln010063	2,6-Di-tert-butylphenol	2,6-二叔丁基苯酚	Others	其它类	Others	其它	C14H22O	1	128-39-2	1.87322e+07	1.80614e+07	1.936e+07	1.83382e+07	1.77734e+07	1.74646e+07	1.28288	0.140733	0.800834	1.04811	0.0677895	insig
Sasn008206	(E)-12-hydroxydodec-2-enoic acid	(E)-12-羟基十二碳-2-烯酸	Lipids	脂质	Free fatty acids	游离脂肪酸	C12H22O3	1	-	24441	14612.4	12393.6	47170.1	31558.8	66819.6	1.62781	0.0776932	0.800834	0.35347	-1.50034	down
pmn001319	1-O-Feruloyl-3-O-p-Coumaroylglycerol	1-O-阿魏酰-3-O-对香豆酰甘油	Phenolic acids	酚酸类	Phenolic acids	酚酸类	C22H22O8	1	-	73919	36536.8	962931	10643.9	12341	24229.4	1.38899	0.375833	0.811504	22.7343	4.5068	up
Lmln001856	5,7-Dihydroxy-4-oxo-2-(3,4,5-trihydroxyphenyl)-4H-chromen-3-yl-alloside	5,7-二羟基-4-氧代-2-(3,4,5-三羟基苯基)-4H-色烯-3-基-阿洛糖苷	Others	其它类	Others	其它	C21H20O13	3	-	50940.1	29381.5	29304.9	113698	37364.6	62099.9	1.17548	0.26094	0.811504	0.514285	-0.959359	insig
Lmmn001643	2-Hydroxycinnamic acid	2-羟基肉桂酸	Phenolic acids	酚酸类	Phenolic acids	酚酸类	C9H8O3	3	583-17-5	3.02613e+07	3.49271e+07	2.58168e+07	3.75645e+07	4.39165e+07	3.43703e+07	1.38995	0.0978723	0.800834	0.785535	-0.348253	insig
MWS1848	Phenyl acetate	乙酸苯酯	Others	其它类	Others	其它	C8H8O2	3	122-79-2	534049	356415	758520	405752	344000	820897	0.22668	0.897514	0.967659	1.04987	0.0702164	insig
Lmyn011818	3,19-Epoxy-3,22-dihydroxydammara-20,24-dien-26-oic acid δ-lactone (Semialactone)	3,19-环氧-3,22-二羟基达玛烷-20,24-二烯-26-酸 δ-内酯 (半翅盐肤木内酯)	Terpenoids	萜类	Triterpene	三萜	C30H44O4	3	366450-46-6	281730	283384	286683	399763	242568	317717	0.567975	0.510047	0.823229	0.887243	-0.172599	insig
Wbwn006662	[2,5-Bis(1,3-benzodioxol-5-yl)-4-(hydroxymethyl)furan-3-yl]methanol	[2,5-双(1,3-苯并二氧基-5-基)-4-(羟甲基)呋喃-3-基]甲醇	Lignans and Coumarins	木脂素和香豆素	Lignans	木脂素	C20H16O7	2	-	690006	1.94342e+06	1.52937e+06	606360	868099	739597	1.24245	0.216738	0.800834	1.88016	0.910858	insig
ML10176345	3-Dehydroshikimic acid	3-脱氢莽草酸	Organic acids	有机酸	Organic acids	有机酸	C7H8O5	3	2922-42-1	724219	255207	293330	313396	175050	164719	1.11138	0.301839	0.811504	1.9486	0.962436	insig
Hmqn004825	Rabdosia acid A*	冬凌草酸 A*	Lipids	脂质	Free fatty acids	游离脂肪酸	C18H30O3	3	-	6.26625e+06	1.74978e+06	1.40242e+06	4.23558e+06	3.10904e+06	6.6817e+06	0.949285	0.467656	0.813377	0.671484	-0.574575	insig
Zbqn004234	N-(malonyl)phenylalanine	N-(丙二酰基)苯丙氨酸	Amino acids and derivatives	氨基酸及其衍生物	Amino acids and derivatives	氨基酸及其衍生物	C12H13NO5	2	-	951343	470603	262493	656204	78811	188441	0.942182	0.401806	0.811504	1.82406	0.867154	insig
Sasn010720	docosanedioic acid	二十二碳烷二酸	Lipids	脂质	Free fatty acids	游离脂肪酸	C22H42O4	1	505-56-6	95480	103973	95937.3	206430	337866	526071	1.7079	0.108241	0.800834	0.275971	-1.85741	down
Lcsn001170	Thr-Leu	苏氨酸亮氨酸	Amino acids and derivatives	氨基酸及其衍生物	Amino acids and derivatives	氨基酸及其衍生物	C10H20N2O4	1	50299-12-2	667551	368840	312591	365846	305856	378489	0.68101	0.462854	0.813377	1.28451	0.361219	insig
WaYn006850	Buddlenol F*	Buddlenol F*	Lignans and Coumarins	木脂素和香豆素	Lignans	木脂素	C32H38O12	3	97399-83-2	253186	486797	293755	159575	387155	362715	0.431964	0.705298	0.888415	1.13667	0.184815	insig
MWS4471	N-Alpha-Acetyl-L-Asparagine	N-α-乙酰基-L-天冬酰胺	Amino acids and derivatives	氨基酸及其衍生物	Amino acids and derivatives	氨基酸及其衍生物	C6H10N2O4	3	4033-40-3	1.03267e+06	2.87947e+06	1.40618e+06	1.59114e+06	4.25123e+06	5.47235e+06	1.10441	0.218097	0.800834	0.470036	-1.08916	down
Waptn05947	DGMG 18:3	DGMG 18:3	Lipids	脂质	Glycerol ester	甘油酯	C33H56O14	1	-	1.47967e+07	2.01103e+06	1.62719e+06	7.8363e+06	4.43773e+06	2.54364e+06	0.297887	0.81311	0.932992	1.24412	0.315124	insig
Safn006235	2-{[(1S,3aS,4R,6aR)-1,4-bis(4-hydroxy-3,5-dimethoxyphenyl)-hexahydrofuro[3,4-c]furan-3a-yl]oxy}-6-(hydroxymethyl)oxane-3,4,5-triol	2-{[(1S,3aS,4R,6aR)-1,4-bis(4-双(4-羟基-3,5-二甲氧基苯基)-六氢呋[3,4-c]呋喃-3-yl]氧基}-6-(羟甲基)恶-3,4,5-三醇	Lignans and Coumarins	木脂素和香豆素	Lignans	木脂素	C28H36O14	1	-	509430	813769	506520	366679	395478	297820	1.56237	0.119065	0.800834	1.72619	0.787591	insig
Zmyn004732	2R-hydroxy-9Z,12Z,15Z-octadecatrienoic acid	2R-羟基-9Z,12Z,15Z-十八碳三烯酸	Lipids	脂质	Free fatty acids	游离脂肪酸	C18H30O3	2	-	4.08881e+06	2.05875e+06	1.70485e+06	5.34173e+06	2.29934e+06	3.46831e+06	0.856869	0.402403	0.811504	0.706826	-0.500573	insig
Lmmn006306	Machilusolide D	润楠丁内酯 D	Others	其它类	Lactones	内酯类化合物	C18H30O3	3	-	9.35373e+06	4.42452e+06	4.0673e+06	1.16224e+07	5.42811e+06	7.41977e+06	0.851327	0.426935	0.811504	0.729274	-0.455467	insig
MWSslk132	Hexadecanedioic acid	十六烷基二酸	Lipids	脂质	Free fatty acids	游离脂肪酸	C16H30O4	3	505-54-4	313020	648500	326810	209565	367649	369171	0.815727	0.420618	0.811504	1.36132	0.445003	insig
Lmsn000381	D-Maltose*	D-麦芽糖*	Others	其它类	Saccharides	糖类	C12H22O11	1	69-79-4	268429	681595	745311	723608	660100	580009	0.573468	0.615512	0.853675	0.86333	-0.212016	insig
mws5038	Isomaltulose*	异麦芽酮糖*	Others	其它类	Saccharides	糖类	C12H22O11	1	13718-94-0	268429	681595	745311	723608	660100	580009	0.573468	0.615512	0.853675	0.86333	-0.212016	insig
Lmxn000398	D-Lactose*	D-乳糖*	Others	其它类	Saccharides	糖类	C12H22O11	1	63-42-3	268429	681595	745311	723608	660100	580009	0.573468	0.615512	0.853675	0.86333	-0.212016	insig
Wasn001627	Glucosyl 2,3-Dihydroxy-2-Methylbutanoic Acid	葡萄糖基 2,3-二羟基-2-甲基丁酸	Organic acids	有机酸	Organic acids	有机酸	C11H20O9	1	-	779994	599041	481825	597711	175207	224711	1.29175	0.156414	0.800834	1.86528	0.899395	insig
Lmbn003524	9-Oxononanoic acid	9-氧代壬酸	Lipids	脂质	Free fatty acids	游离脂肪酸	C9H16O3	1	2553-17-5	1.63738e+06	579663	1.08807e+06	4.75912e+06	907311	1.28362e+06	0.811028	0.42799	0.811504	0.475552	-1.07233	insig
Waptn06683	DGMG 18:1(2n isomer)	DGMG 18:1(2n isomer)	Lipids	脂质	Glycerol ester	甘油酯	C33H60O14	1	-	1.55933e+06	1.29933e+06	1.02386e+06	2.81155e+06	1.49879e+06	2.39042e+06	1.41658	0.122209	0.800834	0.579416	-0.787329	insig
Sazp001763	4-Hydroxyphenyl 6-O-(2-Methyl-3-Hydroxypropionyl)-Beta-D-Galactopyranoside	4-羟基苯基 6-O-(2-甲基-3-羟基丙酰基)-β-D-吡喃半乳糖苷	Others	其它类	Others	其它	C16H22O9	1	-	2.61691e+06	5.83504e+06	1.91101e+06	1.1294e+06	1.0585e+06	1.79418e+06	1.45215	0.217136	0.800834	2.60239	1.37984	up
mws5045	12-Hydroxydodecanoic acid	12-羟基十二酸	Lipids	脂质	Free fatty acids	游离脂肪酸	C12H24O3	2	505-95-3	10694.2	13816.2	9798.44	9133.19	5499.29	13907.6	0.780433	0.531794	0.823229	1.20213	0.265595	insig
Safn001620	Saccharumoside C	Saccharumoside C	Others	其它类	Others	其它	C19H26O13	3	-	1.78123e+06	1.92028e+06	711175	630494	773268	654713	1.33496	0.174734	0.800834	2.14367	1.10008	up
MWS1877	4-tert-Octylphenol	4-(1,1,3,3-四甲基丁基)苯酚	Others	其它类	Others	其它	C14H22O	1	140-66-9	73188.8	71885.5	74482.4	74285.4	70341.2	83188.7	0.571683	0.546251	0.824144	0.963749	-0.0532714	insig
MWSmce439	3,4-Dihydrocoumarin	3,4-二氢香豆素	Lignans and Coumarins	木脂素和香豆素	Coumarins	香豆素	C9H8O2	3	119-84-6	153887	106592	163240	114653	76813.1	124991	1.12401	0.194829	0.800834	1.33895	0.421098	insig
pmb2620	3,4-Dimethoxycinnamic acid	3,4-二甲氧基肉桂酸	Phenolic acids	酚酸类	Phenolic acids	酚酸类	C11H12O4	1	2316-26-9	4.76381e+06	1.85991e+06	823263	1.71616e+06	896697	1.20603e+06	0.699068	0.413781	0.811504	1.95004	0.963505	insig
Lcfn121186	floionicacid	醛叶酸	Organic acids	有机酸	Organic acids	有机酸	C18H34O6	1	137-21-3	610306	510940	493403	606450	170866	305183	1.10619	0.300549	0.811504	1.49159	0.576854	insig
Wahln05882	Ferulaldehyde	阿魏醛	Others	其它类	Aldehyde compounds	醛类化合物	C10H10O3	1	-	2.46081e+06	2.65924e+06	1.722e+06	1.57484e+06	1.41935e+06	1.67729e+06	1.48599	0.118407	0.800834	1.46464	0.550549	insig
Wasyqn2170	Vanillic acid glucoside	香草酸 葡萄糖苷	Phenolic acids	酚酸类	Phenolic acids	酚酸类	C14H18O9	1	32142-31-7	1.46411e+07	2.5948e+07	7.65984e+06	3.83204e+06	3.14187e+06	3.57105e+06	1.6794	0.142149	0.800834	4.57555	2.19394	up
Zbzn008048	Embelin	酸藤子酚	Quinones	醌类	Quinones	醌类	C17H26O4	1	550-24-3	3.19205e+06	1.89649e+06	3.24864e+06	3.10046e+06	3.40898e+06	2.70016e+06	0.63627	0.59482	0.847371	0.905271	-0.143578	insig
Lcfn121143	dendrodolideK	石斛苷K	Others	其它类	Others	其它	C12H20O5	1	-	180790	80599.8	79479.4	195108	137833	222043	1.27071	0.168787	0.800834	0.614197	-0.703226	insig
Walbn08698	3-(((2-(dimethylamino)ethoxy)(hydroxy)phosphoryl)oxy)-2-hydroxypropyl oleate	3-(((2-(二甲基氨基)乙氧基)(羟基)磷酰)氧基)-2-羟基丙基油酸酯	Lipids	脂质	LPE	溶血磷脂酰乙醇胺	C25H50NO7P	2	-	4.0595e+07	1.28723e+07	6.98971e+06	3.79526e+07	1.82157e+07	1.05784e+07	0.380087	0.881779	0.960755	0.905768	-0.142786	insig
Walbn06605	2,3-bis(2-carboxyphenyl)succinic acid	2,3-双(2-羧基苯基)琥珀酸	Phenolic acids	酚酸类	Phenolic acids	酚酸类	C18H14O8	1	-	6.03912e+06	5.49919e+06	6.20967e+06	6.46549e+06	5.52909e+06	5.77907e+06	0.00458221	0.981864	0.995892	0.998555	-0.00208576	insig
mws0474	Dodecanedioic aicd	十二烷二酸	Lipids	脂质	Free fatty acids	游离脂肪酸	C12H22O4	1	693-23-2	25405.6	27647.2	14647.9	17815.4	20651.1	22252.3	0.323688	0.627886	0.857971	1.11499	0.157027	insig
Lmxn006423	2(3H)-Benzothiazolone	2-羟基苯并噻唑	Alkaloids	生物碱	Alkaloids	生物碱	C7H5NOS	3	934-34-9	123371	82323.9	116616	76311.7	102723	120607	0.340421	0.697512	0.887657	1.07565	0.105211	insig
Ymjm000152	p-Hydroxypheny-β-D-allopyranoside	对羟基苯-β-D-阿洛糖苷	Others	其它类	Others	其它	C12H16O7	1	-	1.67016e+06	2.39967e+06	3.55515e+06	2.40477e+06	1.2552e+06	1.47469e+06	1.07942	0.282921	0.811504	1.485	0.570464	insig
MWSHC20105	4-ketopinoresinol*	4-酮基松脂酚*	Lignans and Coumarins	木脂素和香豆素	Lignans	木脂素	C20H20O7	3	66288-89-9	2.00988e+06	1.03969e+06	1.24191e+06	1.26471e+06	537100	861328	1.15184	0.216323	0.800834	1.61143	0.688346	insig
Ladn005852	Graminone A*	Graminone A*	Lignans and Coumarins	木脂素和香豆素	Lignans	木脂素	C20H20O7	3	161407-72-3	2.00988e+06	1.03969e+06	1.24191e+06	1.26471e+06	537100	861328	1.15184	0.216323	0.800834	1.61143	0.688346	insig
Wasn002449	Protocatechuic acid 1-O-Rutinoside	原儿茶酸 1-O-芸香糖苷	Phenolic acids	酚酸类	Phenolic acids	酚酸类	C19H26O13	2	-	529983	715953	873718	145005	199941	253581	1.78499	0.0273921	0.774157	3.54145	1.82434	up
mws4101	Licoarylcoumarin	甘草芳香豆素	Lignans and Coumarins	木脂素和香豆素	Coumarins	香豆素	C21H20O6	3	125709-31-1	116830	125432	75012.5	59320	76447.7	80507.1	1.30465	0.150976	0.800834	1.467	0.552865	insig
pmb2640	Dodecanoic acid (Lauric acid)	十二烷酸(月桂酸)	Lipids	脂质	Free fatty acids	游离脂肪酸	C12H24O2	1	143-07-7	821416	1.17011e+06	877570	681010	789920	946374	0.981943	0.326112	0.811504	1.1869	0.247198	insig
Walbn06565	13-Amino-13-oxotridecanoic acid	13-氨基-13-氧代十三烷酸	Lipids	脂质	Free fatty acids	游离脂肪酸	C13H25NO3	1	-	5.08352e+06	7.40491e+06	5.44419e+06	5.55229e+06	6.30299e+06	6.3922e+06	0.178128	0.901518	0.968962	0.982745	-0.0251106	insig
pme2074	Jasmonoyl-L-Isoleucine	茉莉酰-L-异亮氨酸	Amino acids and derivatives	氨基酸及其衍生物	Amino acids and derivatives	氨基酸及其衍生物	C18H29NO4	3	120330-93-0	1.6791e+06	20958.7	1.0616e+06	107624	78968.5	2.96495e+06	0.0533357	0.911316	0.972226	0.876287	-0.190524	insig
MWS5231	Tridecanedioic acid	十三碳二酸	Lipids	脂质	Free fatty acids	游离脂肪酸	C13H24O4	1	505-52-2	1.20354e+06	1.41449e+06	1.21923e+06	1.09018e+06	1.25773e+06	1.29985e+06	0.625339	0.535624	0.823229	1.05195	0.073067	insig
ZBN0225	Tricin-4'-O-(guaiacylglycerol)ether	苜蓿素-4'-O-(愈创木酰甘油)醚	Flavonoids	黄酮	Flavones	黄酮	C27H26O11	3	-	2.87935e+06	1.24582e+06	1.63726e+06	1.48304e+07	550047	729838	0.00370703	0.542284	0.823229	0.357687	-1.48323	insig
Hmqn003054	9,10,11-Trihydroxy-12-octadecenoic acid	9,10,11-三羟基-12-十八碳烯酸	Lipids	脂质	Free fatty acids	游离脂肪酸	C18H34O5	1	61911-67-9	3.48905e+06	1.84844e+06	2.22583e+06	3.23122e+06	2.06502e+06	3.31183e+06	0.548186	0.6159	0.853675	0.878632	-0.186668	insig
Safn011825	(10E,12Z,15Z)-9-oxooctadeca-10,12,15-trienoic acid	(10E,12Z,15Z)-9-9-氧代十八碳-10,12,15-三烯酸	Lipids	脂质	Free fatty acids	游离脂肪酸	C18H28O3	1	125559-74-2	1.11748e+06	638438	507249	876505	526125	706120	0.0945749	0.822767	0.939342	1.07323	0.101954	insig
MWS00275g	DL-O-tyrosine	DL-邻酪氨酸	Amino acids and derivatives	氨基酸及其衍生物	Amino acids and derivatives	氨基酸及其衍生物	C9H11NO3	3	2370-61-8	204729	507435	542497	235033	383263	618178	0.0585194	0.970624	0.992077	1.01471	0.0210672	insig
Yajn001880	7-Deoxygelsemide	7-Deoxygelsemide	Terpenoids	萜类	Monoterpenoids	倍萜	C10H12O4	3	-	455031	442216	202279	202249	879037	758360	0.681271	0.361987	0.811504	0.597683	-0.742547	insig
Zmln000899	Syringaldehyde-4-O-glucoside	丁香醛-4-O-葡萄糖苷	Others	其它类	Aldehyde compounds	醛类化合物	C15H20O9	2	-	1.18281e+07	1.79169e+06	653612	6.0033e+06	812285	1.38086e+06	0.189727	0.642495	0.861432	1.74141	0.800259	insig
Waln009920	1-(2,3-dihydroxypropoxy)-3-(((2-(dimethylamino)ethoxy)(hydroxy)phosphoryl)oxy)propan-2-yl (8E,11Z,14Z)-octadeca-8,11,14-trienoate	1-(2,3-二羟基丙氧基)-3-(((2-(二甲基氨基)乙氧基)(羟基)磷酰基)氧基)丙-2-基 (8E,11Z,14Z)-十八碳-8,11,14-三烯酸	Lipids	脂质	LPE	溶血磷脂酰乙醇胺	C28H52NO9P	1	-	1.58523e+07	4.99265e+06	2.62659e+06	1.13087e+07	5.35938e+06	1.93938e+06	0.195728	0.759868	0.909375	1.2614	0.33503	insig
mws0237	Azelaic acid	壬二酸	Lipids	脂质	Free fatty acids	游离脂肪酸	C9H16O4	1	123-99-9	1.42477e+06	542046	969626	3.99075e+06	851418	896906	0.711447	0.465958	0.813377	0.511657	-0.96675	insig
mws0369	Arachidonic Acid	花生四烯酸	Lipids	脂质	Free fatty acids	游离脂肪酸	C20H32O2	1	506-32-1	286121	122521	566106	87733.2	155698	402002	0.603366	0.53561	0.823229	1.51022	0.594759	insig
mws2220	Gallocatechin 3-O-gallate*	没食子儿茶素 3-O-没食子酸酯*	Flavonoids	黄酮	Flavanols	黄烷醇类	C22H18O11	1	5127-64-0	81530.3	12688.4	65413.8	36186.2	71052.9	19005.3	0.0799798	0.690483	0.887653	1.26447	0.338534	insig
pme3443	Sinapinaldehyde	芥子醛	Phenolic acids	酚酸类	Phenolic acids	酚酸类	C11H12O4	1	4206-58-0	1.12889e+07	1.02854e+07	7.83303e+06	1.14166e+07	1.12578e+07	9.15812e+06	0.62631	0.55914	0.831575	0.923816	-0.114323	insig
mws0749	4-Hydroxybenzoic acid	4-羟基苯甲酸	Phenolic acids	酚酸类	Phenolic acids	酚酸类	C7H6O3	1	99-96-7	9.13449e+06	7.49307e+06	8.98111e+06	5.3414e+06	4.54489e+06	5.73339e+06	1.75543	0.00890812	0.642704	1.63951	0.713269	insig
mws0014	Ferulic acid*	阿魏酸*	Phenolic acids	酚酸类	Phenolic acids	酚酸类	C10H10O4	1	537-98-4	8.87943e+06	7.03178e+06	5.05636e+06	8.26355e+06	7.91658e+06	6.36785e+06	0.507815	0.70111	0.887957	0.929909	-0.104839	insig
pme0422	Isoferulic Acid*	异阿魏酸*	Phenolic acids	酚酸类	Phenolic acids	酚酸类	C10H10O4	1	25522-33-2	9.23223e+06	7.1083e+06	5.19479e+06	8.70077e+06	8.15762e+06	6.36785e+06	0.494758	0.704616	0.888415	0.927198	-0.109051	insig
Walbn05212	4-[(2R,3R)-3-[(3,4-dimethoxyphenyl)methyl]-4-hydroxy-2-(hydroxymethyl)butyl]benzene-1,2-diol	4-[(2R,3R)-3-[(3,4-二甲氧基苯基)甲基]-4-羟基-2-(羟甲基)丁基]苯-1,2-二醇	Lignans and Coumarins	木脂素和香豆素	Lignans	木脂素	C20H26O6	1	-	689577	755653	317336	381120	314422	657332	0.633457	0.47471	0.815855	1.30283	0.38165	insig
Wbtn002952	1-(β-D-Glucopyranosyl)-3-ethyl-4-methyl-1H-pyrrole-2,5-dione	1-(β-D-吡喃葡萄糖基)-3-乙基-4-甲基-1H-吡咯-2,5-二酮	Others	其它类	Ketone compounds	酮类化合物	C13H19NO7	3	-	339716	232035	2.69753e+06	292036	140748	145767	1.1327	0.380882	0.811504	5.6508	2.49846	up
Yaln005580	23-Hydroxytoonacilide	23-Hydroxytoonacilide	Terpenoids	萜类	Triterpene	三萜	C31H38O11	3	-	214670	484272	611028	67987.7	168992	154343	1.53691	0.111426	0.800834	3.34754	1.7431	up
Zmyn003693	6-Hydroxy-2'-methoxyflavone	6-羟基-2'-甲氧基黄酮	Flavonoids	黄酮	Flavones	黄酮	C16H12O4	3	61546-59-6	47101.2	19040.2	15785.3	23640.1	29083.8	41017.2	0.595577	0.748128	0.907368	0.873967	-0.194349	insig
Zmpn000638	3-Guanidinopropionic acid	3-胍基丙酸	Organic acids	有机酸	Organic acids	有机酸	C4H9N3O2	3	353-09-3	460304	702842	837577	294674	383871	608400	1.22976	0.177078	0.800834	1.55463	0.636572	insig
Wasdn03730	Phenylacetylglycerol 2-glucuronide	苯乙酰甘油 2-葡萄糖醛酸苷	Phenolic acids	酚酸类	Phenolic acids	酚酸类	C17H22O10	1	-	4.93397e+06	3.82881e+06	7.34548e+06	4.56334e+06	3.36314e+06	5.38094e+06	0.671692	0.488097	0.817675	1.21047	0.275569	insig
Waptn06702	(9S)-Hydroxyoctadecadienoic acid	(9S)-羟基十八碳二烯酸	Lipids	脂质	Free fatty acids	游离脂肪酸	C18H32O3	1	73543-67-6	9.59854e+06	4.0971e+06	4.4931e+06	1.00256e+07	6.47356e+06	1.287e+07	1.16036	0.219523	0.800834	0.619316	-0.691253	insig
Wbwn006953	Cagayanone A	Cagayanone A	Lignans and Coumarins	木脂素和香豆素	Lignans	木脂素	C20H18O5	3	-	3.38271e+06	3.22669e+06	3.17988e+06	1.78274e+06	872179	1.52471e+06	1.70385	0.0165236	0.710469	2.34214	1.22783	up
Cmdn000784	Uric acid	尿酸	Nucleotides and derivatives	核苷酸及其衍生物	Nucleotides and derivatives	核苷酸及其衍生物	C5H4N4O3	3	69-93-2	22342.6	19899.5	42977.3	25298.8	13967.2	14387.4	1.10927	0.290841	0.811504	1.58833	0.667514	insig
Saln003418	4-(Beta-D-Glucopyranosyloxy)-2,4',6-Trihydroxybenzophenone	4-(β-D-吡喃葡萄糖基氧基)-2,4',6-三羟基二苯甲酮	Others	其它类	Ketone compounds	酮类化合物	C19H20O10	3	-	51689.2	30011.8	29375.7	31294	48632.3	34906.4	0.285668	0.897152	0.967659	0.967291	-0.0479778	insig
mws0576	3-Hydroxybutyric acid	3-羟基丁酸	Organic acids	有机酸	Organic acids	有机酸	C4H8O3	3	300-85-6	270487	539949	693976	254684	74389.4	86451.2	1.56789	0.0812033	0.800834	3.62051	1.85619	up
Lcsn006335	2-Hydroxymyristic acid	2-羟基肉豆蔻酸	Lipids	脂质	Free fatty acids	游离脂肪酸	C14H28O3	1	2507-55-3	853434	605064	457880	402986	278868	452977	1.38468	0.138986	0.800834	1.68869	0.755906	insig
MWSmce268	Lathyrol	千金子二萜醇	Terpenoids	萜类	Ditepenoids	二萜	C20H30O4	3	34420-19-4	44604.1	18134.6	52939.5	37766.5	17196.9	35988.3	0.441158	0.548558	0.82663	1.27186	0.346945	insig
Ydyn013925	Methyl oleanolate*	齐墩果酸甲酯*	Terpenoids	萜类	Triterpene	三萜	C31H50O3	3	1724-17-0	137207	102804	90397.9	159758	127890	121334	1.14812	0.228564	0.800834	0.807879	-0.307788	insig
Lmgn013947	2α,3α-Dihydroxyolean-12-en-28-oic acid	2α,3α-二羟基齐墩果-12-烯-28-酸	Terpenoids	萜类	Triterpene	三萜	C30H48O4	2	26563-68-8	404739	170424	1.40279e+06	1.26897e+06	1.99021e+06	2.93428e+06	1.38995	0.0872883	0.800834	0.319361	-1.64674	down
Wasyqn2417	Homomevalonic Acid Glucoside	Homomevalonic Acid Glucoside	Organic acids	有机酸	Organic acids	有机酸	C13H24O9	1	-	2.71101e+06	880774	926566	3.7615e+06	2.28966e+06	3.25954e+06	1.39819	0.104541	0.800834	0.485286	-1.04309	down
Labn004625	2-Phenylethyl beta-primeveroside	2-苯乙基 β-樱草苷	Others	其它类	Alcohol compounds	醇类化合物	C19H28O10	2	129932-48-5	181124	264090	500226	253643	264619	191341	0.613648	0.50015	0.823229	1.33235	0.413974	insig
Lacn005887	Noricariside	去甲淫羊藿异黄酮次苷	Flavonoids	黄酮	Flavonols	黄酮醇	C26H30O12	2	-	215775	203356	205183	228228	116616	130027	1.15302	0.291869	0.811504	1.3147	0.394736	insig
Waptn03329	Benzyl 6-O-beta-D-apiofuranosyl-beta-D-glucoside*	苄基 6-O-芹糖基葡萄糖苷*	Others	其它类	Alcohol compounds	醇类化合物	C18H26O10	1	115009-57-9	293912	356383	2.5769e+06	77690.1	172003	97382.9	1.4513	0.329281	0.811504	9.29824	3.21696	up
Lmmn003323	2-Hydroxyhexadecanoic acid*	2-羟基十六烷酸*	Lipids	脂质	Free fatty acids	游离脂肪酸	C16H32O3	1	764-67-0	5.64021e+07	3.18126e+07	3.78821e+07	3.09492e+07	2.09346e+07	4.12112e+07	0.960899	0.311425	0.811504	1.3545	0.437756	insig
Lmmn008971	3-Hydroxycycloarta-24-ene-26-oic acid (Isomangiferolic acid)*	3-羟基环木菠萝烷-24-烯-26-酸 (异杧果醇酸)*	Terpenoids	萜类	Triterpene	三萜	C30H48O3	2	13878-92-7	185260	222630	475627	103279	214970	204510	1.03335	0.318995	0.811504	1.6901	0.757112	insig
mws0147	β-Hydroxyisovaleric acid	β-羟基异戊酸	Organic acids	有机酸	Organic acids	有机酸	C5H10O3	3	625-08-1	375773	225879	109515	239713	116547	297039	0.0756652	0.848092	0.952435	1.08858	0.122445	insig
Sasn007499	2',6'-Diacetyl-3,6-diferuloylsucrose	2',6'-二乙酰基-3,6-二阿魏酰基葡萄糖	Phenolic acids	酚酸类	Phenolic acids	酚酸类	C36H42O19	1	-	1.98618e+06	2.14076e+06	1.32168e+06	1.56401e+06	3.23651e+06	4.09361e+06	1.04962	0.258274	0.811504	0.612609	-0.706963	insig
Zbfn007626	1-Linoleoyl-2-Lysophosphatidic Acid Monobutylamine Ester*	1-亚油酰-2-溶血磷脂酸单丁胺酯*	Lipids	脂质	Glycerol ester	甘油酯	C25H48NO7P	1	-	1.44265e+06	428282	276327	1.18273e+06	635507	295454	0.178229	0.9814	0.995892	1.01588	0.0227346	insig
Wcsn010915	(3E,5E,8Z,11Z)-10,13,15-trimethylheptadeca-3,5,8,11-tetraenoic acid	(3E,5E,8Z,11Z)-10,13,15-trimethylheptadeca-3,5,8,11-tetraenoic acid	Others	其它类	Others	其它	C20H32O2	3	-	52439.4	23569.3	115107	15971.5	24524	78032.1	0.683452	0.511201	0.823229	1.61242	0.689225	insig
pmn001369	1-Hydroxypineolin Diglucoside*	1-羟基松脂素二葡萄糖苷*	Lignans and Coumarins	木脂素和香豆素	Lignans	木脂素	C32H42O17	2	-	118363	209090	33481.5	73040.3	45856.3	42644.2	0.864411	0.319261	0.811504	2.23433	1.15984	insig
Lmcn009539	E,E,Z-1,3,12-Nonadecatriene-5,14-diol	E,E,Z-1,3,12-十九碳三烯-5,14-二醇	Lipids	脂质	Free fatty acids	游离脂肪酸	C19H34O2	3	-	684060	868572	1.15301e+06	1.54342e+06	830634	788338	0.410868	0.62338	0.855505	0.855568	-0.225045	insig
Lmcn004052	Buddlenol D	醉鱼草醇 D	Phenolic acids	酚酸类	Phenolic acids	酚酸类	C33H40O13	3	97465-75-3	288828	776337	760194	815162	1.91885e+06	1.3787e+06	1.32593	0.123617	0.800834	0.443833	-1.17191	down
Lmyn012771	3-Oxoolean-18-en-28-oic acid (Moronic acid)*	3-氧代齐墩果-18-烯-28-酸 (模绕酮酸)*	Terpenoids	萜类	Triterpene	三萜	C30H46O3	3	6713-27-5	205413	173671	137965	170466	171024	153451	0.195437	0.746928	0.907368	1.04467	0.063044	insig
Rfmb26201	Syringaresinol-4'-O-(6''-acetyl)glucoside	丁香树脂酚-4'-O-(6''-乙酰)葡萄糖苷	Lignans and Coumarins	木脂素和香豆素	Lignans	木脂素	C30H38O14	1	-	2.51564e+06	1.78057e+06	3.49077e+06	1.33185e+06	1.29183e+06	1.43233e+06	1.57528	0.127706	0.800834	1.91986	0.941003	insig
HJN092	p-Coumaroylferuloylputrescine	对香豆酰阿魏酰腐胺	Alkaloids	生物碱	Phenolamine	酚胺	C23H26N2O5	1	-	1.80761e+06	3.5167e+06	1.50124e+07	1.26939e+06	3.30277e+06	1.39342e+06	1.05264	0.367197	0.811504	3.409	1.76935	up
Ladn005758	Graminone B	Graminone B	Lignans and Coumarins	木脂素和香豆素	Lignans	木脂素	C21H22O8	3	161407-73-4	191478	206034	175872	234292	167446	93490.5	0.670176	0.590239	0.844258	1.15781	0.211403	insig
MWSmce675	Arbutin	熊果苷	Others	其它类	Others	其它	C12H16O7	1	497-76-7	1.73162e+06	2.4767e+06	3.53501e+06	2.45227e+06	1.22491e+06	1.55889e+06	1.09716	0.268362	0.811504	1.47884	0.56447	insig
Wcfn006909	4,6-Dihydroxy-2-[(4-Hydroxy-3,5-Dimethoxyphenyl)Methylidene]-1-Benzofuran-3-One	4,6-Dihydroxy-2-[(4-Hydroxy-3,5-Dimethoxyphenyl)Methylidene]-1-Benzofuran-3-One	Others	其它类	Others	其它	C17H14O7	3	-	1.79208e+06	767508	2.42068e+06	9.70637e+06	405741	643408	0.0952386	0.595209	0.847371	0.463043	-1.11078	insig
Yamn004462	6-((4-(3-hydroxy-2-(4-(3-hydroxypropyl)-2-methylphenoxy)propoxy)-2-methoxyphenoxy)methyl)tetrahydro-2H-pyran-2,3,4,5-tetraol*	6-((4-(3-hydroxy-2-(4-(3-hydroxypropyl)-2-methylphenoxy)propoxy)-2-methoxyphenoxy)methyl)tetrahydro-2H-pyran-2,3,4,5-tetraol*	Lignans and Coumarins	木脂素和香豆素	Lignans	木脂素	C26H36O11	2	-	1.0617e+06	799866	247306	428942	442356	357490	0.690628	0.345897	0.811504	1.71622	0.779237	insig
Lmtn003096	Secoisolariciresinol 4-O-glucoside*	开环异落叶松脂酚-4-O-葡萄糖苷*	Lignans and Coumarins	木脂素和香豆素	Lignans	木脂素	C26H36O11	2	-	1.0617e+06	799866	247306	428942	442356	357490	0.690628	0.345897	0.811504	1.71622	0.779237	insig
Lmbn007891	Hydroxy ricinoleic acid	羟基蓖麻油酸	Lipids	脂质	Free fatty acids	游离脂肪酸	C18H34O4	1	-	4.47253e+06	1.87511e+06	2.16083e+06	6.35627e+06	1.7615e+06	3.48797e+06	0.508199	0.554082	0.828116	0.733126	-0.447868	insig
Wayn000597	Citric acid-1-O-diglucoside	柠檬酸 1-O-二葡萄糖苷	Organic acids	有机酸	Organic acids	有机酸	C18H28O17	1	-	117899	159774	165591	134158	179831	255272	0.840953	0.361668	0.811504	0.778667	-0.360921	insig
Lmfn004235	Myricetin-3,7,3'-trimethyl ether	杨梅素-3,7,3'-三甲醚	Flavonoids	黄酮	Flavonols	黄酮醇	C18H16O8	1	-	88559.2	125169	152489	81959.9	74634.2	126048	0.992523	0.320381	0.811504	1.29569	0.373719	insig
Zmhn000892	4-O-Glucosyl-3,4-dihydroxybenzyl alcohol	4-O-葡萄糖基-3,4-二羟基苄醇	Others	其它类	Others	其它	C13H18O8	3	-	1.03363e+06	891390	575802	985460	611371	646893	0.397277	0.659757	0.872581	1.11459	0.156508	insig
Wasyqn2135	Gallic Acid 4-O-Glucoside	没食子酸 4-O-葡萄糖苷	Phenolic acids	酚酸类	Phenolic acids	酚酸类	C13H16O10	1	-	9.40076e+06	6.34484e+06	1.87225e+08	1.15765e+07	1.80391e+07	1.29175e+07	0.408878	0.465503	0.813377	4.77205	2.25461	insig
pme3188	Uridine 5'-monophosphate	尿苷 5'-单磷酸	Nucleotides and derivatives	核苷酸及其衍生物	Nucleotides and derivatives	核苷酸及其衍生物	C9H13N2O9P	3	58-97-9	2.03065e+06	1.4374e+06	1.54995e+06	2.27171e+06	4.45438e+06	6.849e+06	1.51638	0.161319	0.800834	0.369647	-1.43578	down
Wasn002329	Xanthurenic Acid 8-O-Glucoside	4,8 二羟基喹啉甲酸 8-O-葡糖苷	Alkaloids	生物碱	Quinoline alkaloids	喹啉类生物碱	C16H17NO9	1	97451-32-6	3.63041e+06	2.04517e+06	2.7052e+06	7.99138e+06	1.2163e+07	1.36589e+07	1.79445	0.0306057	0.783569	0.247855	-2.01243	down
Walbn05525	2-Decenedioic acid	2-癸烯二酸	Lipids	脂质	Free fatty acids	游离脂肪酸	C10H16O4	1	37443-67-7	614770	298653	463632	397920	352629	441334	0.399733	0.573784	0.840387	1.15536	0.208343	insig
Waptn03507	Vomifoliol-D-glucopyranoside	催吐萝芙木醇 葡萄糖苷	Terpenoids	萜类	Monoterpenoids	倍萜	C19H30O8	1	-	460627	331885	203317	624153	871219	1.3834e+06	1.60211	0.094902	0.800834	0.345922	-1.53148	down
Lmbn001754	3-Isopropylmalic Acid*	3-异丙基苹果酸*	Organic acids	有机酸	Organic acids	有机酸	C7H12O5	2	921-28-8	118822	94552.2	225394	340635	72295.7	167948	0.25568	0.628736	0.857971	0.755351	-0.40478	insig
Lmbn004240	9,10-Dihydroxy-12,13-epoxyoctadecanoic acid	9,10-二羟基-12,13-环氧十八酸	Lipids	脂质	Free fatty acids	游离脂肪酸	C18H34O5	1	-	3.45481e+06	645805	488926	2.2875e+06	955269	731592	0.217071	0.861582	0.955365	1.15479	0.207626	insig
Hmtn001358	2-(D-Glucosyloxy)-4-hydroxybenzeneacetonitrile	2-(D-葡萄糖基氧基)-4-羟基苯乙腈	Alkaloids	生物碱	Alkaloids	生物碱	C14H17NO7	3	-	536602	159052	201745	540905	176084	153168	0.062197	0.960724	0.989033	1.03131	0.0444742	insig
Safn005200	Supinenolone D	Supinenolone D	Terpenoids	萜类	Triterpene	三萜	C30H44O3	3	-	2.87188e+07	3.09334e+07	1.54384e+07	2.99596e+07	2.862e+07	2.62935e+07	0.665574	0.572809	0.83945	0.884739	-0.176676	insig
pmn001727	N-(4-O-(Glucosyl)-E-feruloyl)-tyramine	N-(4-O-(葡萄糖基)-E-阿魏酰)-酪胺	Alkaloids	生物碱	Phenolamine	酚胺	C24H29NO9	2	-	2.50404e+06	393320	731769	2.9604e+06	2.08717e+06	517893	0.639251	0.542068	0.823229	0.652081	-0.616878	insig
Zbqn000955	N-Acetoxy-glucosyl-alanine	N-乙酰氧基葡萄糖基-丙氨酸	Amino acids and derivatives	氨基酸及其衍生物	Amino acids and derivatives	氨基酸及其衍生物	C10H17NO9	3	-	426361	1.18805e+06	681700	470603	572505	867075	0.404381	0.646217	0.863422	1.20204	0.265484	insig
pme1975	Malonic acid	丙二酸	Organic acids	有机酸	Organic acids	有机酸	C3H4O4	3	141-82-2	324019	596444	803052	233750	85056.4	95621.2	1.65654	0.0750253	0.800834	4.15879	2.05616	up
MWSmce583	Piperonylic acid	胡椒酸	Phenolic acids	酚酸类	Phenolic acids	酚酸类	C8H6O4	3	94-53-1	163161	183056	218867	229940	203797	149628	0.134808	0.843596	0.95099	0.968663	-0.0459336	insig
mws0467	3-(4-Hydroxyphenyl)-propionic acid*	3-(4-羟基苯基)丙酸*	Phenolic acids	酚酸类	Phenolic acids	酚酸类	C9H10O3	1	501-97-3	253917	224611	156553	216887	232530	174654	0.0231951	0.919436	0.976317	1.01764	0.0252299	insig
Lmbn005172	2,6-Dimethoxybenzaldehyde	2,6-二甲氧基苯甲醛	Others	其它类	Aldehyde compounds	醛类化合物	C9H10O3	1	3392-97-0	225864	207615	169733	182624	218739	196005	0.00140831	0.92644	0.977104	1.00978	0.0140443	insig
MWS0274	DL-3-Phenyllactic acid*	DL-3-苯基乳酸*	Phenolic acids	酚酸类	Phenolic acids	酚酸类	C9H10O3	1	828-01-3	272449	198711	181938	173173	240333	191987	0.337268	0.669504	0.875863	1.07862	0.109189	insig
pmf0175	2-Decanol*	2-癸醇*	Others	其它类	Alcohol compounds	醇类化合物	C10H22O	3	1120-06-5	3.49082e+06	3.61114e+06	4.24195e+06	3.69726e+06	3.94777e+06	2.90183e+06	0.602371	0.538114	0.823229	1.07557	0.105104	insig
mws0668	Xanthosine	黄苷	Nucleotides and derivatives	核苷酸及其衍生物	Nucleotides and derivatives	核苷酸及其衍生物	C10H12N4O6	3	146-80-5	1.60092e+06	897953	1.21067e+06	2.92035e+06	1.0939e+06	1.06596e+06	0.551129	0.541229	0.823229	0.730194	-0.453649	insig
Lmmn003822	(4β,10E)-6α,15-Dihydroxy-8β-(angeloyloxy)-14-oxogermacra-1(10),11(13)-diene-12-oic acid-12,6-lactone	(4β,10E)-6α,15-二羟基-8β-(当归酰氧基)-14-氧代吉玛烷-1(10),11(13)-二烯-12-羧酸-12,6-内酯	Terpenoids	萜类	Sesquiterpenoids	倍半萜	C20H26O6	1	-	726024	833449	344469	431490	345195	757175	0.530003	0.560872	0.832177	1.24128	0.311824	insig
Wcfn005812	Flaxseeds Extract	Flaxseeds Extract	Others	其它类	Others	其它	C20H26O6	3	3688-23-1	726024	833449	344469	431490	345195	757175	0.530003	0.560872	0.832177	1.24128	0.311824	insig
pmb3101	2-Isopropylmalic Acid	2-异丙基苹果酸	Organic acids	有机酸	Organic acids	有机酸	C7H12O5	1	49601-06-1	101998	94578	198554	240684	74080	156077	0.233635	0.691455	0.887657	0.8392	-0.252913	insig
Lmqn000351	Rutinose	芸香糖	Others	其它类	Saccharides	糖类	C12H22O10	2	90-74-4	30908.4	83929.2	82563.1	85832.8	49985.3	117685	0.537103	0.515411	0.823229	0.77869	-0.360879	insig
pmn001375	1-Hydroxypinoresinol-1-O-Glucoside*	1-羟基松脂醇-1-O-葡萄糖苷*	Lignans and Coumarins	木脂素和香豆素	Lignans	木脂素	C26H32O12	3	81495-71-8	1.51263e+06	801043	537553	1.33625e+06	426105	215985	0.75309	0.5545	0.828116	1.44122	0.527287	insig
Lacn004858	Phellavin	异黄柏苷	Flavonoids	黄酮	Flavanonols	二氢黄酮醇	C26H32O12	2	-	1.51263e+06	801043	537553	1.33625e+06	426105	215985	0.75309	0.5545	0.828116	1.44122	0.527287	insig
Lmhn004960	7-O-Galloyltricetiflavan	7-O-没食子酰基特利色黄烷	Flavonoids	黄酮	Flavanols	黄烷醇类	C22H18O10	2	-	45035.1	24194.9	57507.3	38286.6	131760	33838.8	0.643488	0.51043	0.823229	0.62161	-0.685918	insig
MWS20152	Syringaresinol	丁香树脂酚	Lignans and Coumarins	木脂素和香豆素	Lignans	木脂素	C22H26O8	1	21453-71-4	608600	1.04759e+06	715889	1.14494e+06	2.21211e+06	1.32694e+06	1.4865	0.131129	0.800834	0.506423	-0.981586	insig
Lmbn005923	Crepenynic acid	顺式十八碳-9-烯-12-炔酸	Lipids	脂质	Free fatty acids	游离脂肪酸	C18H30O2	3	2277-31-8	1.75315e+06	1.04701e+06	734238	1.47667e+06	1.05713e+06	1.22197e+06	0.425602	0.836883	0.946968	0.941061	-0.0876399	insig
Wcsn010375	Methyl (4E,8E,11E)-5,9,13-trimethyltetradeca-4,8,11-trienoate	5,9,13-三甲基十四烷-4,8,11-三烯酸甲酯	Others	其它类	Others	其它	C18H30O2	1	-	1.75315e+06	1.04701e+06	734238	1.47667e+06	1.05713e+06	1.22197e+06	0.425602	0.836883	0.946968	0.941061	-0.0876399	insig
Lacn006274	Acetyl Phellatin	乙酰去氢异黄柏苷	Flavonoids	黄酮	Flavonols	黄酮醇	C28H32O13	3	-	26707.7	18995.7	35535.5	116616	23091.3	27003.7	0.718809	0.450116	0.811504	0.487304	-1.03711	insig
pmb3053	Tricin-4'-O-(C-Veratroylglycol) ether	苜蓿素-4'-O-(C-藜芦基乙二醇)醚	Flavonoids	黄酮	Flavones	黄酮	C27H24O11	1	-	1.1926e+06	545784	1.06398e+06	5.22632e+06	331640	368871	0.0338954	0.588166	0.843138	0.472826	-1.08062	insig
pmn001694	9,10,13-Trihydroxy-11-Octadecenoic Acid	9,10,13-三羟基-11-十八碳烯酸	Lipids	脂质	Free fatty acids	游离脂肪酸	C18H34O5	1	29907-57-1	5.24299e+07	2.75794e+07	3.53201e+07	4.45998e+07	3.19868e+07	5.01999e+07	0.465643	0.698287	0.887657	0.909635	-0.136641	insig
Cmmn013378	Levopimaric acid*	左旋海松酸*	Terpenoids	萜类	Ditepenoids	二萜	C20H30O2	3	79-54-9	296998	123594	593993	280378	393551	314952	0.335545	0.956659	0.988354	1.02599	0.0370209	insig
pmb2654	Anthranilate-1-O-Sophoroside	邻氨基苯甲酸-1-O-槐糖苷	Phenolic acids	酚酸类	Phenolic acids	酚酸类	C19H27NO12	3	-	1.98316e+06	5.66075e+06	3.48256e+06	3.12177e+06	4.21785e+06	3.11839e+06	0.00570794	0.858623	0.95527	1.06392	0.0893867	insig
Lmbn001467	5-Acetamidopentanoic Acid	5-乙酰氨基戊酸	Organic acids	有机酸	Organic acids	有机酸	C7H13NO3	2	1072-10-2	4.82882e+06	4.94417e+06	2.84144e+06	2.02081e+06	3.30326e+06	4.9446e+06	0.660556	0.51342	0.823229	1.22844	0.296826	insig
Safn010504	2,3-dinor-9S,11R,15S-trihydroxy-5Z,13E-prostadienoic acid	2,3-dinor-9S,11R,15S-trihydroxy-5Z,13E-prostadienoic acid	Lipids	脂质	Free fatty acids	游离脂肪酸	C18H30O5	2	-	255177	97961.4	323362	293937	143631	173416	0.0596021	0.802458	0.927825	1.10723	0.146958	insig
MWS0559	1,6-anhydro-β-D-glucose	1,6-脱水-β-D-葡萄糖	Others	其它类	Saccharides	糖类	C6H10O5	3	498-07-7	61647	40710.9	29371.7	60699.9	71727.5	66077.6	1.38584	0.131751	0.800834	0.663608	-0.591596	insig
Zamn006847	glycoric acid	glycoric acid	Others	其它类	Others	其它	C12H20O4	3	-	309608	64717.6	133493	397948	153737	257168	0.940357	0.379363	0.811504	0.627826	-0.671563	insig
Rfn0110118	Phomolide G	Phomolide G	Others	其它类	Others	其它	C12H20O5	3	-	117708	55243	56541	105133	91009.8	117021	1.12981	0.308159	0.811504	0.732818	-0.448473	insig
Walbn07906	2,6-Di-tert-butyl-4-hydroxymethylphenol	2,6-二叔丁基-4-羟甲基苯酚	Others	其它类	Others	其它	C15H24O2	1	88-26-6	266217	266582	292195	251980	260678	266660	1.18983	0.213068	0.800834	1.05861	0.0821729	insig
Lmyn012274	3,25-Epoxy-3-hydroxyolean-18-en-28-oic acid (Semimoronic acid)	3,25-环氧-3-羟基齐墩果-18-烯-28-酸 (3,25-环氧模绕醇酸)	Terpenoids	萜类	Triterpene	三萜	C30H46O4	2	102053-38-3	100281	77920.9	58718.3	151443	131119	167613	1.67585	0.0117094	0.652084	0.526285	-0.926085	insig
Labn003059	galloyl malonyl glucoside	没食子酰丙二酰葡萄糖苷	Phenolic acids	酚酸类	Phenolic acids	酚酸类	C16H18O13	2	-	276707	128201	2.18703e+06	751600	1.54084e+06	633313	0.739072	0.888177	0.963841	0.885903	-0.174779	insig
Zmyn000155	N-α-Acetyl-L-ornithine	N-α-乙酰基-L-鸟氨酸	Amino acids and derivatives	氨基酸及其衍生物	Amino acids and derivatives	氨基酸及其衍生物	C7H14N2O3	2	6205-08-9	2.13782e+07	1.5746e+08	7.39116e+07	8.67338e+07	2.27778e+08	2.51364e+08	1.07844	0.187621	0.800834	0.446651	-1.16278	down
pmf0516	Mangiferin	杧果苷	Flavonoids	黄酮	Other Flavonoids	其它类黄酮	C19H18O11	2	4773-96-0	1.16567e+06	825056	2.81436e+06	4.61158e+06	192229	207581	0.720513	0.968595	0.991901	0.958833	-0.0606479	insig
pme2914	3-Hydroxy-3-methylpentane-1,5-dioic acid	3-羟基-3-甲基戊-1,5-二酸	Organic acids	有机酸	Organic acids	有机酸	C6H10O5	3	503-49-1	323553	232651	332403	490345	133952	243918	0.373599	0.955601	0.988354	1.02349	0.0334919	insig
Waln011009	2-(2,3-dihydroxypropoxy)-3-(((2-(dimethylamino)ethoxy)(hydroxy)phosphoryl)oxy)propyl (11Z,14Z)-octadeca-11,14-dienoate	2-(2,3-二羟基丙氧基)-3-(((2-(二甲基氨基)乙氧基)(羟基)磷酰基)氧基)丙基 (11Z,14Z)-十八碳-11,14-二烯酸	Lipids	脂质	LPE	溶血磷脂酰乙醇胺	C28H54NO9P	1	-	4.35183e+07	1.17967e+07	8.0549e+06	2.80198e+07	1.70267e+07	7.347e+06	0.0264242	0.79235	0.923669	1.2095	0.27441	insig
ZBN0219	Tricin-7-O-syringylalcohol	苜蓿素-7-O-丁香醇醚	Flavonoids	黄酮	Flavones	黄酮	C26H24O10	3	-	3.32738e+06	1.04478e+06	1.80547e+06	9.22538e+06	697715	951479	0.00776972	0.636262	0.861374	0.56808	-0.815834	insig
MWStz518	Regaloside A	王百合苷A	Phenolic acids	酚酸类	Phenolic acids	酚酸类	C18H24O10	2	114420-66-5	609730	309783	383607	167681	23138.9	47381.4	1.60312	0.0403429	0.800834	5.47067	2.45172	up
mws0712	N-Propionylglycine	N-丙酰甘氨酸	Amino acids and derivatives	氨基酸及其衍生物	Amino acids and derivatives	氨基酸及其衍生物	C5H9NO3	3	21709-90-0	6.37128e+06	2.20122e+06	5.79784e+06	5.8826e+06	1.96535e+06	502443	0.888028	0.389256	0.811504	1.72092	0.783179	insig
pmb2871	1-O-Gentisoyl-β-D-glucoside*	1-O-龙胆酰-β-D-葡萄糖*	Phenolic acids	酚酸类	Phenolic acids	酚酸类	C13H16O9	1	23445-11-6	6.70215e+06	4.74992e+06	1.03071e+08	6.93246e+06	4.15589e+06	6.98943e+06	0.817222	0.426293	0.811504	6.33501	2.66335	insig
pmn001367	Protocatechuic acid-4-O-glucoside*	原儿茶酸-4-O-葡萄糖苷*	Phenolic acids	酚酸类	Phenolic acids	酚酸类	C13H16O9	1	-	6.70215e+06	4.74992e+06	1.03071e+08	6.93246e+06	4.15589e+06	6.98943e+06	0.817222	0.426293	0.811504	6.33501	2.66335	insig
Wasdn03813	Benzoylglycerol 3-glucuronide	苯甲酰甘油 3-葡萄糖醛酸苷	Phenolic acids	酚酸类	Phenolic acids	酚酸类	C16H20O10	2	-	2.61314e+06	2.59992e+06	1.62555e+07	4.80802e+07	2.02958e+06	1.7448e+06	0.0846765	0.584123	0.840788	0.414015	-1.27225	insig
Zahn007990	5-hydroxy-3,4-dimethyl-5-pentylfuran-2(5H)-one*	5-羟基-3,4-二甲基-5-戊基呋喃-2(5H)-酮*	Others	其它类	Lactones	内酯类化合物	C11H18O3	3	-	52213.8	21901.6	40292.9	66523.6	48228.6	34524	0.823411	0.415096	0.811504	0.766419	-0.383794	insig
Wagn012030	2-Palmitoyl-Sn-Glycerol 3-O-Diglucoside	2-棕榈酰-Sn-甘油 3-O-二葡萄糖苷	Lipids	脂质	Glycerol ester	甘油酯	C31H58O14	2	-	3.16869e+06	2.26484e+06	1.87015e+06	3.90444e+06	2.2703e+06	2.59594e+06	0.710637	0.483721	0.816512	0.832738	-0.264066	insig
MWSmce134	3-Oxolup-20(29)-en-28-oic acid (Betulonic acid)*	3-羰基羽扇豆-20(29)-烯-28-酸 (白桦脂酮酸)*	Terpenoids	萜类	Triterpene	三萜	C30H46O3	3	4481-62-3	161181	170291	145625	183232	147341	165200	0.394441	0.650537	0.867152	0.962328	-0.0553995	insig
Rfmb091	9S-Hydroxy-10E,12Z-octadecadienoic acid*	9S-羟基-10E,12Z-十八碳二烯酸*	Lipids	脂质	Free fatty acids	游离脂肪酸	C18H32O3	1	15514-85-9	2.62558e+07	9.97954e+06	1.20687e+07	1.9078e+07	1.82592e+07	3.18066e+07	1.00195	0.361953	0.811504	0.698603	-0.517456	insig
Labn003432	Glucosyl tachioside	葡萄糖基-它乔糖苷	Phenolic acids	酚酸类	Phenolic acids	酚酸类	C19H28O13	3	-	544821	945533	137710	352418	383255	290786	0.307602	0.480948	0.816073	1.5861	0.665482	insig
Lazn002744	C-Veratroylglycol	C-藜芦酰乙二醇	Others	其它类	Alcohol compounds	醇类化合物	C10H12O5	3	168293-10-5	114448	142669	146655	70183.4	105387	166628	0.754038	0.550986	0.8278	1.17993	0.238705	insig
Lmcn009122	(7Z)-Hexadecenoic acid*	(7Z)-十六碳烯酸*	Lipids	脂质	Free fatty acids	游离脂肪酸	C16H30O2	3	2416-19-5	94912.1	53985.2	29574.2	27780.9	137547	159277	0.661807	0.361814	0.811504	0.549811	-0.862992	insig
mws0361	Palmitoleic Acid*	棕榈油酸*	Lipids	脂质	Free fatty acids	游离脂肪酸	C16H30O2	3	373-49-9	94912.1	53985.2	29574.2	27780.9	137547	159277	0.661807	0.361814	0.811504	0.549811	-0.862992	insig
mws2212	Caffeic acid	咖啡酸	Phenolic acids	酚酸类	Phenolic acids	酚酸类	C9H8O4	3	331-39-5	808040	266607	359415	357118	257355	241918	0.904802	0.368564	0.811504	1.67454	0.743765	insig
pme0266	Sebacic acid	癸二酸	Organic acids	有机酸	Organic acids	有机酸	C10H18O4	1	111-20-6	23934.8	12487.8	25152.5	17828.9	20341.3	23480.8	0.196817	0.995777	0.998266	0.99877	-0.00177561	insig
Cmjn004337	Benzyl-(2''-O-xylosyl)glucoside	苄基-(2''-O-木糖基)葡萄糖苷	Others	其它类	Others	其它	C18H26O10	2	-	373186	954656	1.60318e+06	205654	131000	138806	1.67934	0.147136	0.800834	6.16459	2.624	up
Zbsn003878	Vicenin-3	维采宁-3	Flavonoids	黄酮	Flavones	黄酮	C26H28O14	2	59914-91-9	3.56713e+06	1.7573e+06	1.96338e+06	1.04995e+07	1.61392e+06	1.60639e+06	0.370076	0.546614	0.824197	0.531188	-0.912706	insig
Rfmb087	9-Hydroxy-13-oxo-10-octadecenoic Acid	9-羟基-13-氧代-10-十八碳烯酸	Lipids	脂质	Free fatty acids	游离脂肪酸	C18H32O4	3	-	2.57645e+07	8.14323e+06	2.70787e+07	2.83806e+07	1.14702e+07	1.82718e+07	0.0422599	0.909167	0.971896	1.04927	0.0693887	insig
Lazn005606	[(2S)-2α-[3,5-Dimethoxy-4-[[(αS,βR)-α-(Hydroxymethyl)-β,4-Dihydroxy-3-Methoxyphenethyl]Oxy]Phenyl]-5-(3-Hydroxy-1-Propenyl)-7-Methoxy-2,3-Dihydrobenzofuran]-3β-Ylmethylβ-D-Glucopyranoside	[(2S)-2α-[3,5-Dimethoxy-4-[[(αS,βR)-α-(Hydroxymethyl)-β,4-Dihydroxy-3-Methoxyphenethyl]Oxy]Phenyl]-5-(3-Hydroxy-1-Propenyl)-7-Methoxy-2,3-Dihydrobenzofuran]-3β-Ylmethylβ-D-Glucopyranoside	Lignans and Coumarins	木脂素和香豆素	Lignans	木脂素	C37H46O16	3	-	407543	162632	165658	187942	63465.6	123128	1.13038	0.275194	0.811504	1.96465	0.974272	insig
Lmhn003990	Phellodenol E	Phellodenol E	Lignans and Coumarins	木脂素和香豆素	Coumarins	香豆素	C17H20O9	3	778637-83-5	3.54207e+06	2.88821e+06	1.29316e+06	2.84363e+06	3.08905e+06	2.51798e+06	0.531035	0.754983	0.907368	0.913945	-0.129821	insig
Wasn000977	4-O-galactopyranosylxylose	4-O-吡喃半乳糖木糖	Others	其它类	Saccharides	糖类	C11H20O10	3	14087-31-1	102681	146568	237112	189622	62081.6	115245	0.749431	0.503397	0.823229	1.32542	0.406449	insig
MWS20022	15S-Hydroxy-8,11,13-eicosatrienoic acid	15S-羟基-8,11,13-十八碳三烯酸	Lipids	脂质	Free fatty acids	游离脂肪酸	C20H34O3	1	92693-02-2	37627	19995.4	10496.7	24426.1	42627.4	48793.9	1.14167	0.215259	0.800834	0.588008	-0.766093	insig
Labn003405	Xylosyl tachioside	木糖基-它乔糖苷	Phenolic acids	酚酸类	Phenolic acids	酚酸类	C18H26O12	3	-	143184	129427	78935.7	157065	266713	259359	1.51811	0.0687406	0.800834	0.514607	-0.958456	insig
Walbn08060	1-(((2-(dimethylamino)ethoxy)(hydroxy)phosphoryl)oxy)-3-hydroxypropan-2-yl (9Z,12Z)-octadeca-9,12-dienoate*	1-(((2-(二甲基氨基)乙氧基)(羟基)磷酰)氧基)-3-羟基丙-2-基 (9Z,12Z)-十八碳-9,12-二烯酸酯*	Lipids	脂质	LPE	溶血磷脂酰乙醇胺	C25H48NO7P	1	-	1.85609e+08	6.24758e+07	4.57852e+07	1.73709e+08	9.73876e+07	5.59512e+07	0.380179	0.853543	0.953188	0.898553	-0.154325	insig
Lakn002075	4-Hydroxybenzoic acid glucosyl xyloside	4-羟基苯甲酸葡萄糖基木糖苷	Phenolic acids	酚酸类	Phenolic acids	酚酸类	C18H24O12	1	-	1.57703e+06	1.44895e+06	738058	914240	901084	766185	1.01111	0.268161	0.811504	1.45808	0.544066	insig
Laln002027	3,4-dihydroxybenzaldehyde-xylose-glucoside	3,4-二羟基苯甲醛-木糖-葡萄糖苷	Others	其它类	Aldehyde compounds	醛类化合物	C18H24O12	1	-	1.57703e+06	1.44895e+06	738058	914240	901084	766185	1.01111	0.268161	0.811504	1.45808	0.544066	insig
pmf0297	1-Eicosanol	正二十醇	Lipids	脂质	Free fatty acids	游离脂肪酸	C20H42O	3	629-96-9	146024	156432	111891	123777	129985	265625	0.550179	0.533453	0.823229	0.797762	-0.32597	insig
Waln010743	1-(2,3-dihydroxypropoxy)-3-(((2-(dimethylamino)ethoxy)(hydroxy)phosphoryl)oxy)propan-2-yl (11Z,14Z)-octadeca-11,14-dienoate	1-(2,3-二羟基丙氧基)-3-(((2-(二甲基氨基)乙氧基)(羟基)磷酰基)氧基)丙-2-基 (11Z,14Z)-十八碳-11,14-二烯酸	Lipids	脂质	LPE	溶血磷脂酰乙醇胺	C28H54NO9P	1	-	4.01036e+07	1.14253e+07	9.60339e+06	2.71055e+07	1.47386e+07	9.67163e+06	0.0245713	0.79236	0.923669	1.18667	0.246921	insig
MWSslk216	Sibiricose A5*	西伯利亚远志糖苷 A5*	Phenolic acids	酚酸类	Phenolic acids	酚酸类	C22H30O14	2	107912-97-0	2.2244e+06	1.81548e+06	744107	668871	558339	1.27771e+06	1.10538	0.223351	0.800834	1.90984	0.93345	insig
Hmbn002692	6'-O-Feruloyl-D-sucrose*	6'-O-阿魏酰-D-蔗糖*	Phenolic acids	酚酸类	Phenolic acids	酚酸类	C22H30O14	2	118230-77-6	2.2244e+06	1.81548e+06	744107	668871	558339	1.27771e+06	1.10538	0.223351	0.800834	1.90984	0.93345	insig
Lmxn008846	Hydroxydihydrobovolide*	羟基二氢博伏内酯*	Others	其它类	Lactones	内酯类化合物	C11H18O3	3	-	58775	24779	43048.8	72803.6	48226.7	36340.9	0.687161	0.520099	0.823229	0.804485	-0.313862	insig
ZBN0131	Gossypetin-3-O-glucoside	棉黄素-3-O-葡萄糖苷	Flavonoids	黄酮	Flavonols	黄酮醇	C21H20O13	3	-	60780.7	63183.8	49366	108398	51879.5	110963	1.09913	0.229082	0.800834	0.639029	-0.646047	insig
Rfn0125088	Episyringaresinol*	表丁香脂素*	Lignans and Coumarins	木脂素和香豆素	Lignans	木脂素	C22H26O8	1	51152-20-6	3.58841e+06	6.58491e+06	4.47267e+06	6.7233e+06	1.2009e+07	8.30245e+06	1.45936	0.101038	0.800834	0.541747	-0.884309	insig
ZBN0377	3,3',4',5,6,7,8-Heptahydroxyflavan	3,3',4',5,6,7,8-六羟基黄烷	Flavonoids	黄酮	Flavanols	黄烷醇类	C15H14O8	3	-	527063	305809	751031	561442	296240	434864	0.492163	0.559082	0.831575	1.22541	0.293269	insig
Safn011471	2-hydroxy-3-{[3,4,5-trihydroxy-6-(hydroxymethyl)oxan-2-yl]oxy}propyl octadeca-9,12,15-trienoate	2-羟基-3-{[3,4,5-三羟基-6-(羟甲基)氧-2-基]氧基}十八碳-9,12,15-三烯酸丙酯	Lipids	脂质	Free fatty acids	游离脂肪酸	C27H46O9	1	-	5.65228e+06	1.57061e+06	1.87614e+06	3.99164e+06	4.17051e+06	2.28748e+06	0.622741	0.776856	0.915933	0.870752	-0.199667	insig
Labn005411	Urolignoside	(7S,8R)-川素馨木脂苷	Lignans and Coumarins	木脂素和香豆素	Lignans	木脂素	C26H34O11	1	131723-83-6	4.19886e+06	2.08451e+06	322766	766077	674644	1.1214e+06	0.576026	0.351804	0.811504	2.57839	1.36647	insig
Rfn048602	Melilotoside*	草木樨苷*	Phenolic acids	酚酸类	Phenolic acids	酚酸类	C15H18O8	2	618-67-7	102573	68443.4	84274.1	95317.1	50913	44850.5	0.995806	0.328118	0.811504	1.33604	0.41796	insig
Jmwn002117	2,6-dimethoxybenzene-1,4-diol 1-O-β-D-glucopyranoside	2,6-二甲氧基-1,4-苯二醇-1-O-β-D-吡喃葡萄糖苷	Phenolic acids	酚酸类	Phenolic acids	酚酸类	C14H20O9	1	-	9.07992e+06	1.06769e+07	4.58905e+06	6.41304e+06	4.14678e+06	4.94337e+06	1.08777	0.242372	0.804894	1.57038	0.651115	insig
Zbbn005905	Abyssinone II	Abyssinone II	Flavonoids	黄酮	Flavanones	二氢黄酮	C20H20O5	3	-	1.32788e+07	4.34127e+06	4.79572e+06	3.65629e+06	2.37374e+06	1.72257e+06	1.3851	0.231799	0.800834	2.8914	1.53177	up
Zmsn006790	Cormusglucoside A	Cormusglucoside A	Others	其它类	Others	其它	C24H38O16	3	-	1.10739e+06	4.08457e+06	3.3002e+06	581758	1.09316e+06	1.27898e+06	1.37961	0.168431	0.800834	2.8749	1.52351	up
Lmyn006011	Gingerglycolipid B	姜糖脂 B	Lipids	脂质	Glycerol ester	甘油酯	C33H58O14	1	88168-90-5	4.61275e+07	1.6544e+07	1.27607e+07	4.90105e+07	2.39083e+07	2.63411e+07	0.768454	0.582982	0.840758	0.759946	-0.396031	insig
Lmbn000121	3-Cyano-L-alanine	3-氰基-L-丙氨酸	Amino acids and derivatives	氨基酸及其衍生物	Amino acids and derivatives	氨基酸及其衍生物	C4H6N2O2	3	6232-19-5	426793	681719	534265	356802	382267	408370	1.48519	0.150277	0.800834	1.43169	0.51772	insig
mws1080	Galactinol	肌醇半乳糖苷	Others	其它类	Saccharides	糖类	C12H22O11	1	3687-64-7	640733	1.76087e+06	1.70453e+06	1.64413e+06	1.61675e+06	1.51411e+06	0.594146	0.603593	0.848824	0.859924	-0.21772	insig
pme1712	L-Saccharopine	L-酵母氨酸	Amino acids and derivatives	氨基酸及其衍生物	Amino acids and derivatives	氨基酸及其衍生物	C11H20N2O6	3	997-68-2	2.43939e+06	3.33786e+06	1.80242e+06	1.58658e+06	893894	7.52909e+06	0.19196	0.740207	0.903536	0.757242	-0.401174	insig
pme2165	Orotic acid (Vitamin B13)	乳清酸 (维生素 B13)	Others	其它类	Vitamin	维生素	C5H4N2O4	3	65-86-1	361361	473884	486024	434990	203755	205709	1.31446	0.163195	0.800834	1.56464	0.645835	insig
Hmln003169	Trachelogenin	络石苷元	Lignans and Coumarins	木脂素和香豆素	Lignans	木脂素	C21H24O7	2	34209-69-3	114153	52673.1	73782.8	107807	69741.2	108250	0.686379	0.536693	0.823229	0.841883	-0.248309	insig
pmb2893	N-p-Coumaroylhydroxyagmatine	N-对香豆酰羟基胍丁胺	Alkaloids	生物碱	Phenolamine	酚胺	C14H20N4O3	3	-	6.27717e+06	952258	2.34892e+06	7.67993e+06	2.78766e+06	922271	0.175881	0.826309	0.942097	0.840954	-0.249901	insig
Lakn003294	2-β-D-Glucopyranosyloxy-5-hydroxyphenylacetic acidmethylester*	2-β-D-吡喃葡萄糖氧基-5-羟基苯乙酸甲酯*	Phenolic acids	酚酸类	Phenolic acids	酚酸类	C15H20O9	1	-	2.52193e+06	961951	240195	4.05666e+06	2.12425e+06	2.39578e+06	1.22788	0.149091	0.800834	0.434209	-1.20354	down
Waptn02904	3-(3,5-dihydroxyphenyl)propanoic acid glucoside*	3-(3,5-二羟基苯基)丙酸 葡萄糖苷*	Phenolic acids	酚酸类	Phenolic acids	酚酸类	C15H20O9	1	-	2.52193e+06	961951	240195	4.05666e+06	2.12425e+06	2.39578e+06	1.22788	0.149091	0.800834	0.434209	-1.20354	down
mws1629	Aucubin	桃叶珊瑚苷	Terpenoids	萜类	Sesquiterpenoids	倍半萜	C15H22O9	2	479-98-1	222987	243439	108346	131477	86421.5	137702	1.13115	0.217769	0.800834	1.61634	0.692733	insig
WaYn003112	Erythro-Guaiacylglycerol-β-threo-syringylglycerol Ether	赤式-愈创木基甘油-β-苏式-丁香酰甘油醚	Lignans and Coumarins	木脂素和香豆素	Lignans	木脂素	C21H28O10	3	1313434-74-0	141129	139034	155391	129357	86271.7	83402.2	1.52155	0.0792426	0.800834	1.45655	0.542557	insig
Zmgn002106	N-Acetyl-L-phenylalanine	N-乙酰-L-苯丙氨酸	Amino acids and derivatives	氨基酸及其衍生物	Amino acids and derivatives	氨基酸及其衍生物	C11H13NO3	2	2018-61-3	1.92007e+07	4.76602e+06	4.64854e+06	1.4636e+07	1.71678e+06	2.17889e+06	0.703537	0.628831	0.857971	1.54413	0.626795	insig
Wahln04571	8-Hydroxypinoresinol 4-Glucoside*	8-Hydroxypinoresinol 4-Glucoside*	Lignans and Coumarins	木脂素和香豆素	Lignans	木脂素	C26H32O12	3	-	1.41483e+06	850805	542284	1.22615e+06	450876	192557	0.81745	0.481633	0.816073	1.5019	0.586785	insig
pmn001423	Roseoside	长寿花糖苷	Terpenoids	萜类	Sesquiterpenoids	倍半萜	C19H30O8	3	54835-70-0	127004	41138.5	64478	135586	332515	416130	1.55918	0.110131	0.800834	0.263077	-1.92644	down
mws0242	Suberic Acid	辛二酸	Lipids	脂质	Free fatty acids	游离脂肪酸	C8H14O4	1	505-48-6	379591	218104	219173	297084	335579	395413	1.05539	0.329426	0.811504	0.794561	-0.33177	insig
Wbmn002185	6-Hydroxy-4-(4-hydroxy-3-methoxyphenyl)-7-methoxy-naphtho[2,3-c]furan-1,3-dione-1	6-羟基-4-(4-羟基-3-甲氧基苯基)-7-甲氧基-萘并[2,3-c]呋喃-1,3-二酮	Lignans and Coumarins	木脂素和香豆素	Lignans	木脂素	C20H14O7	3	-	390041	331589	150072	138855	81014.8	105525	1.52014	0.121313	0.800834	2.6789	1.42164	up
Zmzn000078	Dihydroxyacetone phosphate	磷酸二羟基丙酮	Others	其它类	Ketone compounds	酮类化合物	C3H7O6P	3	57-04-5	596497	655784	528082	649224	697208	740665	1.38048	0.0942739	0.800834	0.853033	-0.229326	insig
mws0863	2-Deoxyribose-5'-phosphate*	2-脱氧核糖-5'-磷酸*	Nucleotides and derivatives	核苷酸及其衍生物	Nucleotides and derivatives	核苷酸及其衍生物	C5H11O7P	3	102916-66-5	1.31143e+06	3.93707e+06	3.50201e+06	593104	383426	215315	1.71871	0.0875965	0.800834	7.34199	2.87617	up
WaYn005746	3-[(2S,3S)-2-(4-hydroxy-3-methoxyphenyl)-7-methoxy-3-methyl-2,3-dihydro-1-benzofuran-5-yl]prop-2-enal	3-[(2S,3S)-2-(4-hydroxy-3-methoxyphenyl)-7-methoxy-3-methyl-2,3-dihydro-1-benzofuran-5-yl]prop-2-enal	Phenolic acids	酚酸类	Phenolic acids	酚酸类	C20H20O5	3	-	9.83354e+06	2.89058e+06	3.50327e+06	2.27629e+06	1.50253e+06	1.07992e+06	1.43147	0.227785	0.800834	3.33983	1.73978	up
Rn00864	dGMP	2'-脱氧鸟苷-5'-一磷酸	Nucleotides and derivatives	核苷酸及其衍生物	Nucleotides and derivatives	核苷酸及其衍生物	C10H14N5O7P	3	902-04-5	309920	847006	588708	774412	1.50119e+06	1.88059e+06	1.36697	0.11567	0.800834	0.420008	-1.25151	down
Zbfn008434	1-O-Linoleoyl-3-O-galactopyranosyl-L-glycerol	1-O-亚麻酰基-3-O-吡喃半乳糖基-L-甘油	Lipids	脂质	Glycerol ester	甘油酯	C27H48O9	1	-	4.79546e+06	775515	994869	2.64021e+06	1.67896e+06	1.53605e+06	0.372174	0.875102	0.958063	1.12137	0.165258	insig
Wafn011571	alpha-Hydroxylinoleic acid*	α-羟基亚油酸*	Lipids	脂质	Free fatty acids	游离脂肪酸	C18H32O3	1	57818-44-7	2.77737e+07	1.1036e+07	1.28588e+07	2.01378e+07	2.00593e+07	3.34156e+07	1.01799	0.351479	0.811504	0.701896	-0.510671	insig
Wcdn001824	2,5-Dihydroxybenzoic acid-5-O-glucoside	2,5-二羟基苯甲酸-5-O-葡萄糖苷	Phenolic acids	酚酸类	Phenolic acids	酚酸类	C13H16O9	1	-	9.53737e+06	7.60189e+06	1.7986e+08	1.05801e+07	6.72167e+06	1.12391e+07	0.791415	0.429094	0.811504	6.90238	2.78709	insig
pmb2833	3-O-Feruloylquinic acid-O-glucoside	3-O-阿魏酰奎宁酸-O-葡萄糖苷	Phenolic acids	酚酸类	Phenolic acids	酚酸类	C23H30O14	1	-	381678	254486	150745	261392	293302	401701	0.748146	0.521323	0.823229	0.822786	-0.281411	insig
mws0628	4-Hydroxybenzaldehyde	4-羟基苯甲醛	Others	其它类	Aldehyde compounds	醛类化合物	C7H6O2	3	123-08-0	9.71558e+06	1.08876e+07	1.42814e+07	1.10391e+07	1.00837e+07	1.23024e+07	0.289408	0.769917	0.914414	1.04366	0.0616535	insig
Lmyn000503	Mucic acid-1,4-lactone-2-O-gallate	粘酸-1,4-内酯-2-O-没食子酸酯	Phenolic acids	酚酸类	Phenolic acids	酚酸类	C13H12O11	3	-	75748.1	90267.5	80359	77189.4	87736.8	80954.7	0.0302437	0.97677	0.993293	1.00201	0.00289349	insig
Lmbn014696	Pimaric acid*	海松酸*	Terpenoids	萜类	Ditepenoids	二萜	C20H30O2	3	127-27-5	291384	151548	601094	296278	361638	295850	0.156994	0.842945	0.950684	1.09464	0.13045	insig
Lmgn000160	N-carbamoyl-b-alanine	N-氨基甲酰基-b-丙氨酸	Amino acids and derivatives	氨基酸及其衍生物	Amino acids and derivatives	氨基酸及其衍生物	C4H8N2O3	1	462-88-4	2.38081e+07	3.34623e+07	2.3743e+07	1.94637e+07	2.05822e+07	2.03899e+07	1.47137	0.166198	0.800834	1.34049	0.422759	insig
Zjbn102547	2,7-Dihydroxy-1-(p-hydroxybenzyl)-4-methoxy-9,10-dihydrophenanthrene-4'-O-glucose	2,7-二羟基-1-(对羟基苄基)-4-甲氧基-9,10-二氢菲-4'-O-葡萄糖	Others	其它类	Others	其它	C28H30O9	3	-	53989.5	22920.7	14706.2	34396.4	18657	20042.3	0.214652	0.670258	0.876195	1.25338	0.325821	insig
WaYn003084	Guaiacylglycerol 8-O-(1''-O-Glucosyl)Vanillic Acid Ether	愈创木脂甘油 8-O-(1''-O-葡萄糖基)香草酸醚	Phenolic acids	酚酸类	Phenolic acids	酚酸类	C24H30O13	2	-	1.02243e+06	484048	2.34235e+06	1.73764e+06	291012	522779	0.641888	0.577323	0.840441	1.5085	0.593117	insig
pme3096	Aminomalonic acid	氨基丙二酸	Amino acids and derivatives	氨基酸及其衍生物	Amino acids and derivatives	氨基酸及其衍生物	C3H5NO4	3	1068-84-4	288133	244979	226956	379377	184007	181072	0.290513	0.945203	0.984489	1.02097	0.0299409	insig
mws0179	Chlorogenic acid methyl ester	绿原酸甲酯	Phenolic acids	酚酸类	Phenolic acids	酚酸类	C17H20O9	2	29708-87-0	429638	384042	107255	823499	405706	515310	1.15095	0.165765	0.800834	0.527903	-0.921656	insig
Lmmn000214	Solatriose	茄三糖	Others	其它类	Saccharides	糖类	C18H32O15	3	528-40-5	1.4924e+06	2.70991e+06	1.82522e+06	3.67827e+06	1.66622e+06	3.06357e+06	0.808083	0.330836	0.811504	0.716876	-0.480205	insig
Wcsn000472	Laminaran	海带多糖(昆布多糖)	Others	其它类	Saccharides	糖类	C18H32O16	1	9008-22-4	3.73076e+06	9.50002e+06	5.75359e+06	9.55999e+06	4.08969e+06	3.35426e+06	0.369234	0.811365	0.93205	1.11647	0.158943	insig
Wasyqn2983	3-[4-(Beta-D-Glucopyranosyloxy)Phenyl]Propionic Acid	3-[4-(β-D-吡喃葡萄糖氧基)苯基]丙酸	Phenolic acids	酚酸类	Phenolic acids	酚酸类	C15H20O8	2	-	455295	314997	1.56217e+06	318073	239967	319492	1.13576	0.343768	0.811504	2.65798	1.41033	up
mws1189	D-Galacturonic acid*	D-半乳糖醛酸*	Others	其它类	Saccharides	糖类	C6H10O7	3	685-73-4	1.22898e+06	971248	1.17561e+06	1.00999e+06	416972	655241	1.35678	0.113592	0.800834	1.62129	0.69714	insig
pme3705	D-Glucoronic acid*	D-葡萄糖醛酸*	Others	其它类	Saccharides	糖类	C6H10O7	3	6556-12-3	1.22898e+06	971248	1.17561e+06	1.00999e+06	416972	655241	1.35678	0.113592	0.800834	1.62129	0.69714	insig
Lakn002368	2-Hydroxy-5-methylbenzoyl-1-O-glucose	2-羟基-5-甲基苯甲酰基-1-O-葡萄糖	Phenolic acids	酚酸类	Phenolic acids	酚酸类	C14H18O8	1	-	155098	108430	455283	280193	126070	133677	0.311488	0.654684	0.868982	1.33128	0.412814	insig
Lcfn121066	Glu-Glu-Phe	谷氨酸-谷氨酸-苯丙氨酸	Amino acids and derivatives	氨基酸及其衍生物	Amino acids and derivatives	氨基酸及其衍生物	C19H25N3O8	1	-	14040.4	30895.1	27582.2	13780.1	21132.2	47843.7	0.0599803	0.787509	0.922627	0.876282	-0.190532	insig
mws1350	Syringaldehyde; 4-Hydroxy-3,5-Dimethoxybenzaldehyde	丁香醛; 4-羟基-3,5-二甲氧基苯甲醛	Others	其它类	Aldehyde compounds	醛类化合物	C9H10O4	3	134-96-3	1.89087e+06	1.51816e+06	1.0763e+06	1.3295e+06	1.97271e+06	2.04124e+06	0.775529	0.430936	0.811504	0.839407	-0.252557	insig
HJN003	1-O-Sinapoyl-β-D-glucose	1-O-芥子酰-D-葡萄糖	Phenolic acids	酚酸类	Phenolic acids	酚酸类	C17H22O10	3	-	263658	207538	330038	373305	254154	311774	0.787958	0.404218	0.811504	0.853072	-0.229261	insig
pmb2789	13S-Hydroperoxy-6Z,9Z,11E-octadecatrienoic acid	13-氢过氧化-6Z,9Z,11E-十八碳三烯酸	Lipids	脂质	Free fatty acids	游离脂肪酸	C18H30O4	3	121107-97-9	1.07444e+06	724344	608547	1.19687e+06	752292	796002	0.579104	0.601821	0.848824	0.876934	-0.18946	insig
WaYn006733	5''-Methoxy-4''-O-(8-Guaiacylglycerol)Buddlenol A	5''-Methoxy-4''-O-(8-Guaiacylglycerol)Buddlenol A	Lignans and Coumarins	木脂素和香豆素	Lignans	木脂素	C42H48O16	3	-	291733	1.00012e+06	657286	247297	854413	830308	0.0775535	0.984986	0.997095	1.00886	0.0127264	insig
Zmxn110201	2,6-Dimethoxy-4-hydroxyphenol-1-O-ß-D-glucopyranoside	2,6-二甲氧基-4-羟基苯酚-1-O-β-D-吡喃葡萄糖苷	Others	其它类	Others	其它	C14H20O9	2	-	257292	342188	453927	358809	155308	288348	0.90492	0.367953	0.811504	1.31271	0.392553	insig
Zmxn003874	7,8-Dihydro-Buddlenol B(threo)	7,8-二氢-醉鱼草醇(赤式)	Lignans and Coumarins	木脂素和香豆素	Lignans	木脂素	C31H38O11	1	-	160131	451046	578138	41924.2	143529	149384	1.4142	0.13951	0.800834	3.55192	1.8286	up
Safn004643	3-Carboxy-4-Methyl-5-Propyl-2-Furanpropionic Acid	3-羧基-4-甲基-5-丙基-2-呋喃丙酸	Organic acids	有机酸	Organic acids	有机酸	C12H16O5	1	86879-39-2	1.02526e+06	432874	792318	1.32177e+06	354534	338668	0.45653	0.844565	0.951655	1.11686	0.159454	insig
pme1216	2-Picolinic acid	2-吡啶甲酸	Alkaloids	生物碱	Pyridine alkaloids	吡啶类生物碱	C6H5NO2	3	98-98-6	115163	74130.9	76693.1	67184.9	36561.4	79528.6	1.1164	0.208869	0.800834	1.4513	0.537345	insig
mws0470	Methylmalonic acid*	甲基丙二酸*	Organic acids	有机酸	Organic acids	有机酸	C4H6O4	2	516-05-2	7.90541e+06	6.28968e+06	5.9641e+06	1.10771e+07	5.39767e+06	5.12318e+06	0.0422646	0.832163	0.945156	0.933386	-0.0994539	insig
mws0192	Succinic acid*	琥珀酸*	Organic acids	有机酸	Organic acids	有机酸	C4H6O4	2	110-15-6	7.90541e+06	6.28968e+06	5.9641e+06	1.10771e+07	5.39767e+06	5.12318e+06	0.0422646	0.832163	0.945156	0.933386	-0.0994539	insig
MWSHC2047	Syringaresinol-4'-O-glucoside; Acanthoside B*	丁香树脂酚-4'-O-葡萄糖苷; 无梗五加苷 B*	Lignans and Coumarins	木脂素和香豆素	Lignans	木脂素	C28H36O13	1	7374-79-0	2.24828e+06	2.88574e+06	1.15997e+06	1.6396e+06	3.3737e+06	4.99292e+06	0.854608	0.339089	0.811504	0.629008	-0.668849	insig
Lmbn000193	Tartronate semialdehyde*	羟基丙二酸半醛*	Organic acids	有机酸	Organic acids	有机酸	C3H4O4	1	2480-77-5	117874	43681.4	45547.2	86859.6	30950.7	27057.5	0.664256	0.543585	0.823229	1.4296	0.515607	insig
ML10172161	Hydroxypyruvic acid*	羟基丙酮酸*	Organic acids	有机酸	Organic acids	有机酸	C3H4O4	1	1113-60-6	117874	43681.4	45547.2	86859.6	30950.7	27057.5	0.664256	0.543585	0.823229	1.4296	0.515607	insig
Wacyn02305	Methyl 3-O-Beta-Glucopyranosyl-Gallate	甲基 3-O-葡萄糖基-没食子酸酯	Phenolic acids	酚酸类	Phenolic acids	酚酸类	C14H18O10	2	-	142028	206123	99231.5	106244	78349.3	108336	1.22196	0.234254	0.802094	1.52727	0.610955	insig
pme2125	Raffinose*	棉子糖*	Others	其它类	Saccharides	糖类	C18H32O16	1	512-69-6	3.55309e+06	8.49459e+06	6.02613e+06	8.18416e+06	4.07986e+06	3.16575e+06	0.478289	0.6966	0.887657	1.17136	0.228185	insig
mws1589	D-Panose*	D-潘糖*	Others	其它类	Saccharides	糖类	C18H32O16	1	33401-87-5	3.55309e+06	8.49459e+06	6.02613e+06	8.18416e+06	4.07986e+06	3.16575e+06	0.478289	0.6966	0.887657	1.17136	0.228185	insig
Lmqn000213	Stachyose	水苏糖	Others	其它类	Saccharides	糖类	C24H42O21	1	470-55-3	1.31895e+06	1.98833e+06	537304	2.91081e+06	1.09942e+06	660967	0.21472	0.753128	0.907368	0.823041	-0.280963	insig
Ysjn000603	2-Amino-6-oxoheptanedioic acid	2-Amino-6-oxoheptanedioic acid	Alkaloids	生物碱	Alkaloids	生物碱	C7H11NO5	3	75650-93-0	635207	166672	245712	699781	125536	303029	0.0194498	0.90993	0.971896	0.928431	-0.107134	insig
mws0609	Guanosine 3',5'-cyclic monophosphate	鸟苷 3',5'-环单磷酸	Nucleotides and derivatives	核苷酸及其衍生物	Nucleotides and derivatives	核苷酸及其衍生物	C10H12N5O7P	1	7665-99-8	3.30043e+07	1.52209e+07	2.9115e+07	2.46644e+07	1.95854e+07	3.37346e+07	0.134169	0.976426	0.993293	0.991741	-0.0119654	insig
pme0085	Rosmarinic acid	迷迭香酸	Phenolic acids	酚酸类	Phenolic acids	酚酸类	C18H16O8	1	537-15-5	91003.2	98607	101958	69652.9	73363.4	68387.6	1.8245	0.00613862	0.642704	1.3792	0.463828	insig
Waptn06322	DGMG 18:2(2n isomer)	DGMG 18:2(2n isomer)	Lipids	脂质	Glycerol ester	甘油酯	C33H58O14	1	-	1.34475e+07	5.26783e+06	3.33272e+06	1.74498e+07	6.63627e+06	1.1875e+07	0.970384	0.351294	0.811504	0.613109	-0.705785	insig
Wasdn04148	Phenylacetylglycerol 3-glucuronide	苯乙酰甘油 3-葡萄糖醛酸苷	Phenolic acids	酚酸类	Phenolic acids	酚酸类	C17H22O10	2	-	1.41025e+06	874918	4.51376e+06	9.8975e+06	848509	968077	0.107535	0.649867	0.867152	0.580406	-0.784865	insig
mws1167	Oxalacetic acid	草酰乙酸	Organic acids	有机酸	Organic acids	有机酸	C4H4O5	3	328-42-7	115411	98923.9	78885.9	96794.3	73419.2	74209.9	0.977052	0.286568	0.811504	1.19964	0.262604	insig
Ran03661	IAA-inositol	IAA-inositol	Alkaloids	生物碱	Alkaloids	生物碱	C16H19NO7	2	-	1.85537e+06	482572	6.46145e+06	289775	306183	279787	1.4353	0.28154	0.811504	10.0479	3.32882	up
Zmhn002227	4-O-Glucosyl-sinapate	4-O-葡萄糖基芥子酸	Phenolic acids	酚酸类	Phenolic acids	酚酸类	C17H22O10	3	-	212108	249024	313108	355227	252487	278068	0.722704	0.433222	0.811504	0.874074	-0.194172	insig
Zbfn002690	1-(4-Hydroxybenzoyl)Glucose; 25545-07-7	1-(4-羟基苯甲酰基)葡萄糖	Phenolic acids	酚酸类	Phenolic acids	酚酸类	C13H16O8	3	-	954466	484237	1.06646e+07	722623	295789	279879	1.12827	0.391104	0.811504	9.32251	3.22072	up
Rfmb25702	Pinoresinol-4-O-(6''-acetyl)glucoside	松脂醇-4-O-(6''-乙酰)葡萄糖苷	Lignans and Coumarins	木脂素和香豆素	Lignans	木脂素	C28H34O12	1	-	71857.1	53878.1	208415	219066	43095.6	41956.7	0.338393	0.902341	0.968962	1.09875	0.135864	insig
mws0214	D-Sorbitol	D-山梨糖醇	Others	其它类	Saccharides	糖类	C6H14O6	3	50-70-4	93338.2	195900	51194.8	63347.5	36752.2	112273	0.76744	0.442321	0.811504	1.603	0.680772	insig
mws0248	Uridine	尿嘧啶核苷	Nucleotides and derivatives	核苷酸及其衍生物	Nucleotides and derivatives	核苷酸及其衍生物	C9H12N2O6	3	58-96-8	1.50241e+06	1.01652e+06	1.34166e+06	1.38729e+06	912610	970702	0.806416	0.395595	0.811504	1.18039	0.239266	insig
Zbqn004681	N-acetyl-tryptophan	N-乙酰基色氨酸	Amino acids and derivatives	氨基酸及其衍生物	Amino acids and derivatives	氨基酸及其衍生物	C13H14N2O3	1	-	1.95162e+07	1.3868e+07	7.58964e+06	4.05324e+07	2.26413e+06	4.61963e+06	0.535799	0.880824	0.960132	0.864134	-0.210673	insig
pmb3142	Salicylic acid-2-O-glucoside	水杨酸-2-O-葡萄糖苷	Phenolic acids	酚酸类	Phenolic acids	酚酸类	C13H16O8	3	10366-91-3	2.53336e+07	3.11751e+07	1.461e+07	1.54874e+07	1.20762e+07	1.19945e+07	1.40731	0.156295	0.800834	1.79783	0.846254	insig
Wcfn005424	2-[2-[(Z)-pent-2-enyl]-3-[3,4,5-trihydroxy-6-(hydroxymethyl)oxan-2-yl]oxycyclopentyl]acetic acid	2-[2-[(Z)-pent-2-enyl]-3-[3,4,5-trihydroxy-6-(hydroxymethyl)oxan-2-yl]oxycyclopentyl]acetic acid	Others	其它类	Others	其它	C18H30O8	3	-	378546	167762	1.0325e+06	352627	241184	155333	0.776339	0.400161	0.811504	2.10749	1.07552	insig
Zbqn004682	N-(malonyl)tryptophan*	N-(丙二酰基)色氨酸*	Amino acids and derivatives	氨基酸及其衍生物	Amino acids and derivatives	氨基酸及其衍生物	C14H14N2O5	1	-	694906	347266	212689	1.01649e+06	80959.2	151784	0.515056	0.995876	0.998266	1.00451	0.00648748	insig
Safn006331	9-(2,3-dihydroxypropoxy)-9-oxononanoic acid	9-(2,3-二羟基丙氧基)-9-氧代壬酸	Lipids	脂质	Free fatty acids	游离脂肪酸	C12H22O6	1	-	3.23309e+06	1.25713e+06	1.85219e+06	2.31e+06	1.90385e+06	2.48915e+06	0.444722	0.859644	0.955365	0.946205	-0.0797749	insig
Hahn000897	picrorhizin	苦根苷	Phenolic acids	酚酸类	Phenolic acids	酚酸类	C20H28O14	1	60824-10-4	928290	1.63431e+06	358011	100412	158997	373543	1.486	0.169601	0.800834	4.61428	2.2061	up
pmb2826	L-Citramalic acid	2-甲基苹果酸	Organic acids	有机酸	Organic acids	有机酸	C5H8O5	3	6236-09-5	948601	316138	239690	731627	421454	343243	0.298746	0.992176	0.998151	1.00542	0.00779224	insig
pme3351	Allysine(6-Oxo DL-Norleucine)	醛赖氨酸	Amino acids and derivatives	氨基酸及其衍生物	Amino acids and derivatives	氨基酸及其衍生物	C6H11NO3	3	1962-83-0	150272	93562.9	81376.6	125158	51063.5	73106.1	0.789107	0.454239	0.813264	1.30435	0.383332	insig
Zbqn004590	N-(acetyl)phenylalanine	N-(乙酰基)苯丙氨酸	Amino acids and derivatives	氨基酸及其衍生物	Amino acids and derivatives	氨基酸及其衍生物	C11H13NO3	3	-	1.61947e+07	7.1305e+06	6.75799e+06	1.4349e+07	2.05872e+06	3.20621e+06	0.88908	0.524715	0.823229	1.53377	0.617082	insig
Safn009833	5-[(1S,2R,3R,5S)-3,5-dihydroxy-2-[(E,3S)-3-hydroxyoct-1-enyl]cyclopentyl]pentanoic acid	5-[(1S,2R,3R,5S)-3,5-二羟基-2-[(E,3S)-3-羟基辛-1-烯基]环戊基]戊酸	Lipids	脂质	Free fatty acids	游离脂肪酸	C18H32O5	2	-	1.84412e+07	9.77819e+06	1.06821e+07	1.62806e+07	1.05454e+07	1.47938e+07	0.382084	0.796232	0.92635	0.934684	-0.0974494	insig
Sacn002893	10-acetylmonomelittoside*	10-羟基单密力特苷*	Terpenoids	萜类	Monoterpenoids	倍萜	C17H24O11	1	-	3.25525e+06	5.06632e+06	2.52442e+06	4.02244e+06	4.18931e+06	4.5446e+06	0.804038	0.489919	0.819037	0.850242	-0.234054	insig
Zmsn002575	Hastatoside*	戟叶马鞭草苷*	Terpenoids	萜类	Monoterpenoids	倍萜	C17H24O11	1	50816-24-5	3.25888e+06	4.9703e+06	2.44109e+06	3.78381e+06	4.00441e+06	4.36368e+06	0.685868	0.578851	0.840441	0.878074	-0.187586	insig
Wchn003237	3-hydroxy-5-methoxybenzaldehyde	3-羟基-5-甲氧基苯甲醛	Phenolic acids	酚酸类	Phenolic acids	酚酸类	C8H8O3	2	57179-35-8	154139	79441.3	346634	193801	36964.3	63107.2	0.951275	0.374837	0.811504	1.97437	0.981396	insig
Wasn002508	Glucosyl 7-methyl-3-methyleneoctane-1,2,6,7-tetraol	葡萄糖基 7-甲基-3-亚甲基辛烷-1,2,6,7-四醇	Terpenoids	萜类	Monoterpenoids	倍萜	C16H30O9	3	-	402066	669748	140522	318229	297101	625660	0.250395	0.961801	0.989033	0.97691	-0.0337017	insig
mws0336	Urocanic acid	尿刊酸	Alkaloids	生物碱	Alkaloids	生物碱	C6H6N2O2	3	104-98-3	179339	264894	333763	224384	447298	436528	0.931783	0.278947	0.811504	0.702029	-0.510397	insig
Zbqn003921	N-carboxy-N-(2-oxo-2-phenylethyl)-L-alanine	N-羧基-N-(2-氧代-2-苯乙基)-L-丙氨酸	Amino acids and derivatives	氨基酸及其衍生物	Amino acids and derivatives	氨基酸及其衍生物	C12H13NO5	2	-	1.40146e+06	83505.9	363287	2.24971e+06	1.53827e+06	2.42324e+06	1.40144	0.0469355	0.800834	0.297566	-1.74872	down
Hmcn000192	Sedoheptulose	景天庚酮糖	Others	其它类	Saccharides	糖类	C7H14O7	1	3019-74-7	4.19396e+06	5.02286e+06	4.94822e+06	4.73449e+06	1.8153e+06	2.46491e+06	1.30212	0.184674	0.800834	1.57133	0.651984	insig
MWS1983	Maltitol	麦芽糖醇	Others	其它类	Saccharides	糖类	C12H24O11	3	585-88-6	889049	1.48731e+06	1.27227e+06	1.26133e+06	1.41308e+06	1.33179e+06	0.598102	0.569962	0.835766	0.910742	-0.134885	insig
mws0208	Adipic Acid*	己二酸*	Organic acids	有机酸	Organic acids	有机酸	C6H10O4	3	124-04-9	367128	126387	162830	400025	174677	115574	0.0823611	0.926196	0.977104	0.950845	-0.0727179	insig
[truncated: 672 more rows]
